# Supplementary material for: Halobacterium salinarum and Haloferax volcanii Comparative Transcriptomics Reveals Conserved Transcriptional Processing Sites
Source: Genes (Basel). 2021 Jun 30;12(7):1018. doi: 10.3390/genes12071018 (PMC8303175; doi:10.3390/genes12071018)
Supplement: Supplementary file 1 [file genes-12-01018-s001.zip]

Archive with 28 entries (27 files):
- Amr_et_al_genes_2021_v39-zipfile/
- Amr_et_al_genes_2021_v39-zipfile/Figure_S10_v30.pdf
- Amr_et_al_genes_2021_v39-zipfile/Figure_S9_v30.pdf
- Amr_et_al_genes_2021_v39-zipfile/Figure_S8_v30.pdf
- Amr_et_al_genes_2021_v39-zipfile/Figure_S7_v30.pdf
- Amr_et_al_genes_2021_v39-zipfile/Figure_S6_v30.pdf
- Amr_et_al_genes_2021_v39-zipfile/Figure_S5_v30.pdf
- Amr_et_al_genes_2021_v39-zipfile/Figure_S4_v30.pdf
- Amr_et_al_genes_2021_v39-zipfile/Figure_S3_v30.pdf
- Amr_et_al_genes_2021_v39-zipfile/Figure_S2_v30.pdf
- Amr_et_al_genes_2021_v39-zipfile/Figure_S1_v30.pdf
- Amr_et_al_genes_2021_v39-zipfile/amr_TPS_genes_LEGEND_suppl_figures_v02.pdf
- Amr_et_al_genes_2021_v39-zipfile/.~lock.Figure_S7_v30.odp#
- Amr_et_al_genes_2021_v39-zipfile/Table_S1___TPS_to_cds_Hsal.tsv
- Amr_et_al_genes_2021_v39-zipfile/Table_S14__TPS_intersect_rancRNA_Polacek_2018.tsv
- Amr_et_al_genes_2021_v39-zipfile/Table_S8__TPS_specific_notHsal_and_yesHvolc.tsv
- Amr_et_al_genes_2021_v39-zipfile/Table_S7__TPS_internal_specific_yesHsal_and_notHvolc.tsv
- Amr_et_al_genes_2021_v39-zipfile/Table_S6__TPS_conserved_enrichment_analysis_PANTHER.tsv
- Amr_et_al_genes_2021_v39-zipfile/Table_S5__TPS_conserved_between_Hsal_and_Hvolc.tsv
- Amr_et_al_genes_2021_v39-zipfile/Table_S2___TPS_to_cds_Hvo.tsv
- Amr_et_al_genes_2021_v39-zipfile/Table_S13__conserved_TPS_riboseq.tsv
- Amr_et_al_genes_2021_v39-zipfile/Table_S4__TPS_nofilter_Hvol.xls
- Amr_et_al_genes_2021_v39-zipfile/Table_S3___TPS_nofilter_Hsal.xls
- Amr_et_al_genes_2021_v39-zipfile/Table_S12__TPS_Hvolcanii_filtered_pvalue_TPS_asTPS.xls
- Amr_et_al_genes_2021_v39-zipfile/Table_S11__TPS_Hsal_filtered_pvalue_TPS_asTPS.xls
- Amr_et_al_genes_2021_v39-zipfile/Table_S10__TPS_Hvolcanii_filtered_pvalue_TPS_asTPS_all.xls
- Amr_et_al_genes_2021_v39-zipfile/Table_S9__TPS_Hsal_filtered_pvalue_TPS_asTPS_all.xls
- Amr_et_al_genes_2021_v39-zipfile/.~lock.amr_TPS_genes_v39.odt#
