# Supplementary material for: Halobacterium salinarum and Haloferax volcanii Comparative Transcriptomics Reveals Conserved Transcriptional Processing Sites
Source: Genes (Basel). 2021 Jun 30;12(7):1018. doi: 10.3390/genes12071018 (PMC8303175; doi:10.3390/genes12071018)
Supplement: Supplementary file 1 [file genes-12-01018-s001.zip › Amr_et_al_genes_2021_v39-zipfile/Table_S1___TPS_to_cds_Hsal.tsv]

ID	Replicon	Position	Strand	p.Value	Positional.Uncertainty	Common.Name	Start	End	normposition	Old.Name	ortholog in H. volcanii DS2
TPS_7249_1	chr	1907177	+	0	0	VNG_RS00005	1907178	1907547	0
TPS_7252_1	chr	1907511	+	0	0	VNG_RS00005	1907178	1907547	90
TPS_7253_1	chr	1907522	+	0	0	VNG_RS00005	1907178	1907547	93
TPS_18_1	chr	918	+	0	4	VNG_RS00010	248	1453	56	VNG0001H	HVO_2082
TPS_26_1	chr	1435	+	2.3E-10	25	VNG_RS00010	248	1453	99	VNG0001H	HVO_2082
TPS_34_1	chr	2447	+	5.5E-10	0	VNG_RS00020	2145	3254	27	VNG0003C	HVO_2084
TPS_37_1	chr	2605	+	0	0	VNG_RS00020	2145	3254	41	VNG0003C	HVO_2084
TPS_41_1	chr	3320	+	0	2	VNG_RS00025	3322	5643	0	VNG0005H
TPS_48_1	chr	5122	+	1.00E-11	16	VNG_RS00025	3322	5643	78	VNG0005H
TPS_54_1	chr	5504	+	0	6	VNG_RS00025	3322	5643	94	VNG0005H
TPS_7876_1	chr	7204	-	0	0	VNG_RS00030	5646	7451	14	VNG0006G
TPS_7880_1	chr	7572	-	0	30	VNG_RS00035	7454	8641	90	VNG0008G
TPS_7883_1	chr	8642	-	0	4	VNG_RS00035	7454	8641	0	VNG0008G
TPS_56_1	chr	9972	+	0	0	VNG_RS00045	9980	11413	-1	VNG0011C
TPS_62_1	chr	10160	+	4.5E-13	8	VNG_RS00045	9980	11413	13	VNG0011C
TPS_7891_1	chr	11520	-	0	7	VNG_RS00050	11478	12734	97	VNG0013C
TPS_7892_1	chr	11578	-	0	0	VNG_RS00050	11478	12734	92	VNG0013C
TPS_7893_1	chr	11592	-	0	0	VNG_RS00050	11478	12734	91	VNG0013C
TPS_7895_1	chr	11774	-	0	0	VNG_RS00050	11478	12734	76	VNG0013C
TPS_7903_1	chr	12415	-	0	5	VNG_RS00050	11478	12734	25	VNG0013C
TPS_7905_1	chr	12598	-	0	0	VNG_RS00050	11478	12734	11	VNG0013C
TPS_7915_1	chr	13810	-	0	6	VNG_RS00055	13462	13812	1
TPS_7915_1	chr	13810	-	0	6	VNG_RS00060	13809	14180	100	VNG0016H
TPS_124_1	chr	17368	+	0	10	VNG_RS00080	16342	17706	75	VNG0021H
TPS_7955_1	chr	20633	-	0	0	VNG_RS00105	20533	21789	92	VNG0026C
TPS_7956_1	chr	20697	-	0	4	VNG_RS00105	20533	21789	87	VNG0026C
TPS_7957_1	chr	20709	-	0	0	VNG_RS00105	20533	21789	86	VNG0026C
TPS_7958_1	chr	20721	-	1.4E-13	15	VNG_RS00105	20533	21789	85	VNG0026C
TPS_176_1	chr	26799	+	0	0	VNG_RS00115	26648	29008	6	VNG0031H
TPS_185_1	chr	28362	+	9.3E-13	0	VNG_RS00115	26648	29008	73	VNG0031H
TPS_186_1	chr	28432	+	2.3E-10	5	VNG_RS00115	26648	29008	76	VNG0031H
TPS_188_1	chr	28786	+	9.00E-10	3	VNG_RS00115	26648	29008	91	VNG0031H
TPS_8002_1	chr	30999	-	0	19	VNG_RS00125	30356	31168	21	VNG0035H
TPS_8029_1	chr	31528	-	1.5E-10	0	VNG_RS00130	31259	31567	13
TPS_209_1	chr	32101	+	0	13	VNG_RS00140	32101	32355	0	VNG0038H	HVO_0266
TPS_220_1	chr	32338	+	0	19	VNG_RS00140	32101	32355	93	VNG0038H	HVO_0266
TPS_8037_1	chr	32741	-	0	2	VNG_RS00145	32555	32890	44	VNG0039H
TPS_8038_1	chr	32773	-	0	0	VNG_RS00145	32555	32890	35	VNG0039H
TPS_8039_1	chr	32853	-	0	8	VNG_RS00145	32555	32890	11	VNG0039H
TPS_8041_1	chr	32894	-	0	0	VNG_RS00145	32555	32890	-1	VNG0039H
TPS_8043_1	chr	33457	-	0	2	VNG_RS00150	33182	33586	32	VNG0040C
TPS_8046_1	chr	33711	-	0	0	VNG_RS00155	33610	33915	67	VNG0041C
TPS_8047_1	chr	33747	-	0	16	VNG_RS00155	33610	33915	55	VNG0041C
TPS_8058_1	chr	34642	-	0	15	VNG_RS00160	34651	35931	101	VNG0042G	HVO_2434
TPS_8063_1	chr	34737	-	0	3	VNG_RS00160	34651	35931	93	VNG0042G	HVO_2434
TPS_8065_1	chr	34775	-	0	0	VNG_RS00160	34651	35931	90	VNG0042G	HVO_2434
TPS_8074_1	chr	35921	-	4.9E-12	9	VNG_RS00160	34651	35931	1	VNG0042G	HVO_2434
TPS_233_1	chr	36453	+	0	0	VNG_RS00165	36321	36713	34	VNG0043H	HVO_1150
TPS_234_1	chr	36525	+	0	5	VNG_RS00165	36321	36713	52	VNG0043H	HVO_1150
TPS_239_1	chr	36893	+	0	0	VNG_RS00170	36715	37971	14	VNG0044H
TPS_243_1	chr	36951	+	0	0	VNG_RS00170	36715	37971	19	VNG0044H
TPS_248_1	chr	37080	+	1.2E-13	0	VNG_RS00170	36715	37971	29	VNG0044H
TPS_249_1	chr	37090	+	3.00E-10	0	VNG_RS00170	36715	37971	30	VNG0044H
TPS_251_1	chr	37128	+	2.9E-10	2	VNG_RS00170	36715	37971	33	VNG0044H
TPS_263_1	chr	37814	+	0	2	VNG_RS00170	36715	37971	88	VNG0044H
TPS_265_1	chr	37906	+	0	15	VNG_RS00170	36715	37971	95	VNG0044H
TPS_8086_1	chr	39602	-	0	13	VNG_RS00180	39611	40903	101	VNG0046G	HVO_1531
TPS_8087_1	chr	39630	-	0	1	VNG_RS00180	39611	40903	99	VNG0046G	HVO_1531
TPS_8088_1	chr	39713	-	0	0	VNG_RS00180	39611	40903	92	VNG0046G	HVO_1531
TPS_8095_1	chr	40882	-	0	0	VNG_RS00180	39611	40903	2	VNG0046G	HVO_1531
TPS_8097_1	chr	40904	-	0	0	VNG_RS00180	39611	40903	0	VNG0046G	HVO_1531
TPS_8133_1	chr	44400	-	6.4E-11	0	VNG_RS00195	44245	45456	87	VNG0051G
TPS_8142_1	chr	44931	-	0	0	VNG_RS00195	44245	45456	43	VNG0051G
TPS_8160_1	chr	45373	-	0	0	VNG_RS00195	44245	45456	7	VNG0051G
TPS_8162_1	chr	45416	-	2.00E-10	13	VNG_RS00195	44245	45456	3	VNG0051G
TPS_8168_1	chr	46245	-	8.8E-12	0	VNG_RS00200	45855	47021	67
TPS_8170_1	chr	47015	-	0	9	VNG_RS00200	45855	47021	1
TPS_8174_1	chr	47662	-	0	0	VNG_RS00205	47199	48473	64	VNG0052H	HVO_1106
TPS_381_1	chr	48737	+	0	2	VNG_RS00210	48590	49222	23	VNG0053H
TPS_382_1	chr	48770	+	0	2	VNG_RS00210	48590	49222	28	VNG0053H
TPS_383_1	chr	48786	+	0	5	VNG_RS00210	48590	49222	31	VNG0053H
TPS_384_1	chr	48832	+	0	0	VNG_RS00210	48590	49222	38	VNG0053H
TPS_387_1	chr	48863	+	0	4	VNG_RS00210	48590	49222	43	VNG0053H
TPS_391_1	chr	48990	+	0	0	VNG_RS00210	48590	49222	63	VNG0053H
TPS_395_1	chr	49085	+	0	0	VNG_RS00210	48590	49222	78	VNG0053H
TPS_8197_1	chr	50901	-	0	6	VNG_RS00220	50564	52021	77	VNG0056H
TPS_8199_1	chr	51531	-	0	7	VNG_RS00220	50564	52021	34	VNG0056H
TPS_8201_1	chr	51889	-	0	5	VNG_RS00220	50564	52021	9	VNG0056H
TPS_8202_1	chr	51901	-	0	0	VNG_RS00220	50564	52021	8	VNG0056H
TPS_412_1	chr	52497	+	0	0	VNG_RS00225	52219	52641	66
TPS_421_1	chr	53885	+	8.1E-11	0	VNG_RS00235	53192	54367	59	VNG0057H
TPS_423_1	chr	54148	+	0	0	VNG_RS00235	53192	54367	81	VNG0057H
TPS_8225_1	chr	55110	-	1.2E-11	0	VNG_RS00240	54696	55745	61	VNG0058H
TPS_8232_1	chr	55676	-	0	0	VNG_RS00240	54696	55745	7	VNG0058H
TPS_8236_1	chr	55748	-	0	14	VNG_RS00240	54696	55745	0	VNG0058H
TPS_443_1	chr	57098	+	0	0	VNG_RS00245	56287	57561	64	VNG0059H	HVO_1106
TPS_450_1	chr	59122	+	0	0	VNG_RS00250	58827	60182	22	VNG0061C	HVO_0069
TPS_456_1	chr	60111	+	0	1	VNG_RS00250	58827	60182	95	VNG0061C	HVO_0069
TPS_467_1	chr	63988	+	9.1E-11	8	VNG_RS00270	63881	64810	12	VNG0065G	HVO_1576
TPS_469_1	chr	64919	+	0	8	VNG_RS00275	64910	65206	3	VNG0066H
TPS_477_1	chr	65068	+	0	25	VNG_RS00275	64910	65206	53	VNG0066H
TPS_478_1	chr	65110	+	0	9	VNG_RS00275	64910	65206	68	VNG0066H
TPS_479_1	chr	65125	+	5.5E-11	5	VNG_RS00275	64910	65206	73	VNG0066H
TPS_486_1	chr	65291	+	0	17	VNG_RS00280	65203	65472	33	VNG0067H
TPS_495_1	chr	66277	+	0	10	VNG_RS00290	66241	66534	12	VNG0070H
TPS_523_1	chr	69630	+	0	0	VNG_RS00315	69640	70749	-1	VNG0077H
TPS_545_1	chr	71913	+	0	2	VNG_RS00330	71913	72704	0	VNG0081G	HVO_1864
TPS_547_1	chr	73663	+	0	1	VNG_RS00340	73669	74742	-1	VNG0085G	HVO_2789
TPS_8333_1	chr	80327	-	2.3E-16	17	VNG_RS00365	79662	80327	0	VNG0094C	HVO_0476
TPS_561_1	chr	82541	+	0	5	VNG_RS00380	82540	82926	0	VNG0097G	HVO_0482
TPS_8361_1	chr	84391	-	0	1	VNG_RS00390	83885	84415	5	VNG0099G	HVO_0484
TPS_8371_1	chr	85221	-	0	0	VNG_RS00400	84927	85583	55	VNG0102C	HVO_2230
TPS_8377_1	chr	85581	-	0	2	VNG_RS00400	84927	85583	0	VNG0102C	HVO_2230
TPS_594_1	chr	88896	+	0	0	VNG_RS00415	87668	89167	82	VNG0106G	HVO_2270
TPS_602_1	chr	89244	+	2.9E-13	0	VNG_RS00420	89160	90587	6	VNG0107G	HVO_2271
TPS_604_1	chr	89386	+	8.1E-14	0	VNG_RS00420	89160	90587	16	VNG0107G	HVO_2271
TPS_627_1	chr	90258	+	0	0	VNG_RS00420	89160	90587	77	VNG0107G	HVO_2271
TPS_628_1	chr	90306	+	0	0	VNG_RS00420	89160	90587	80	VNG0107G	HVO_2271
TPS_630_1	chr	90408	+	0	10	VNG_RS00420	89160	90587	87	VNG0107G	HVO_2271
TPS_659_1	chr	95688	+	2.8E-12	6	VNG_RS00440	95608	95853	33
TPS_663_1	chr	95782	+	3.4E-10	0	VNG_RS00440	95608	95853	71
TPS_8408_1	chr	97170	-	0	0	VNG_RS00445	96010	97176	1
TPS_678_1	chr	99190	+	0	0	VNG_RS00460	99079	99354	40
TPS_681_1	chr	99381	+	0	3	VNG_RS00465	99375	100541	1
TPS_684_1	chr	100151	+	4.1E-10	0	VNG_RS00465	99375	100541	67
TPS_8424_1	chr	101200	-	5.5E-11	0	VNG_RS00470	100891	101715	62	VNG0116H
TPS_8433_1	chr	103356	-	0	0	VNG_RS00490	103358	103431	103	VNGt02
TPS_8434_1	chr	103418	-	0	5	VNG_RS00490	103358	103431	18	VNGt02
TPS_8435_1	chr	103431	-	0	1	VNG_RS00490	103358	103431	0	VNGt02
TPS_701_1	chr	107659	+	0	0	VNG_RS00520	107661	108428	0	VNG0128C	HVO_0511
TPS_728_1	chr	109792	+	1.00E-10	0	VNG_RS00530	109649	109831	79	VNG0130H
TPS_8447_1	chr	110544	-	0	1	VNG_RS00540	110546	110618	103	VNGt03
TPS_737_1	chr	110765	+	0	0	VNG_RS00545	110769	112193	0	VNG0133G	HVO_0519
TPS_747_1	chr	112672	+	0	1	VNG_RS00550	112247	112699	94	VNG0134G	HVO_0520
TPS_750_1	chr	112699	+	0	3	VNG_RS00550	112247	112699	100	VNG0134G	HVO_0520
TPS_750_1	chr	112699	+	0	3	VNG_RS00555	112696	113712	0	VNG0136G	HVO_0522
TPS_8488_1	chr	118279	-	0	0	VNG_RS00590	117867	118271	-2	VNG0142C	HVO_1360
TPS_776_1	chr	118612	+	0	0	VNG_RS00595	118615	119052	-1	VNG0144H	HVO_0736
TPS_785_1	chr	119518	+	0	0	VNG_RS00600	119518	119754	0	VNG0146H
TPS_8524_1	chr	130385	-	0	0	VNG_RS00650	129737	130693	32	VNG0158G	HVO_0549
TPS_804_1	chr	135622	+	2.1E-13	5	VNG_RS00665	135504	136793	9	VNG0161G	HVO_1451
TPS_818_1	chr	136153	+	0	3	VNG_RS00665	135504	136793	50	VNG0161G	HVO_1451
TPS_820_1	chr	136198	+	2.4E-10	2	VNG_RS00665	135504	136793	54	VNG0161G	HVO_1451
TPS_822_1	chr	136237	+	4.8E-11	26	VNG_RS00665	135504	136793	57	VNG0161G	HVO_1451
TPS_824_1	chr	136305	+	0	10	VNG_RS00665	135504	136793	62	VNG0161G	HVO_1451
TPS_831_1	chr	136541	+	0	14	VNG_RS00665	135504	136793	80	VNG0161G	HVO_1451
TPS_834_1	chr	136591	+	0	2	VNG_RS00665	135504	136793	84	VNG0161G	HVO_1451
TPS_836_1	chr	136641	+	0	17	VNG_RS00665	135504	136793	88	VNG0161G	HVO_1451
TPS_842_1	chr	136775	+	0	4	VNG_RS00665	135504	136793	99	VNG0161G	HVO_1451
TPS_846_1	chr	136864	+	0	19	VNG_RS00670	136862	138478	0	VNG0162G	HVO_0896
TPS_850_1	chr	136962	+	0	15	VNG_RS00670	136862	138478	6	VNG0162G	HVO_0896
TPS_882_1	chr	142326	+	0	1	VNG_RS00685	142335	143096	-1	VNG0166G	HVO_1091
TPS_889_1	chr	143155	+	0	16	VNG_RS00690	143165	143497	-3
TPS_8557_1	chr	144014	-	0	3	VNG_RS00695	143498	144202	27	VNG0168H
TPS_893_1	chr	150955	+	0	1	VNG_RS00715	148766	151168	91	VNG0174G	HVO_0176
TPS_900_1	chr	151793	+	1.3E-15	1	VNG_RS00720	151174	151860	90	VNG0175G	HVO_1055
TPS_902_1	chr	151811	+	0	1	VNG_RS00720	151174	151860	93	VNG0175G	HVO_1055
TPS_8584_1	chr	152610	-	0	1	VNG_RS00725	151875	152615	1	VNG0176H	HVO_2734
TPS_8593_1	chr	153029	-	0	11	VNG_RS00730	152767	153357	56	VNG0177G	HVO_0561
TPS_8600_1	chr	154705	-	1.8E-13	6	VNG_RS00740	154694	155596	99	VNG0179C	HVO_0569
TPS_8605_1	chr	155598	-	0	0	VNG_RS00740	154694	155596	0	VNG0179C	HVO_0569
TPS_8606_1	chr	155684	-	5.8E-13	0	VNG_RS00745	155681	156505	100	VNG0180G
TPS_8610_1	chr	156507	-	0	6	VNG_RS00745	155681	156505	0	VNG0180G
TPS_8628_1	chr	165170	-	0	7	VNG_RS00790	165152	166333	98	VNG0192G	HVO_0581
TPS_8638_1	chr	165555	-	0	5	VNG_RS00790	165152	166333	66	VNG0192G	HVO_0581
TPS_8653_1	chr	166201	-	0	3	VNG_RS00790	165152	166333	11	VNG0192G	HVO_0581
TPS_8655_1	chr	166238	-	0	0	VNG_RS00790	165152	166333	8	VNG0192G	HVO_0581
TPS_8656_1	chr	166245	-	0	1	VNG_RS00790	165152	166333	7	VNG0192G	HVO_0581
TPS_8657_1	chr	166297	-	0	0	VNG_RS00790	165152	166333	3	VNG0192G	HVO_0581
TPS_8658_1	chr	166331	-	0	3	VNG_RS00790	165152	166333	0	VNG0192G	HVO_0581
TPS_8658_1	chr	166331	-	0	3	VNG_RS00795	166336	166503	103	VNG0194H	HVO_0582
TPS_8661_1	chr	166396	-	0	9	VNG_RS00795	166336	166503	64	VNG0194H	HVO_0582
TPS_8664_1	chr	166495	-	0	1	VNG_RS00795	166336	166503	5	VNG0194H	HVO_0582
TPS_8667_1	chr	167857	-	0	0	VNG_RS00810	167794	168054	76	VNG0196H
TPS_931_1	chr	175102	+	0	12	VNG_RS00860	175061	175471	10	VNG0207H
TPS_932_1	chr	175178	+	0	96	VNG_RS00860	175061	175471	29	VNG0207H
TPS_935_1	chr	175376	+	0	0	VNG_RS00860	175061	175471	77	VNG0207H
TPS_947_1	chr	175915	+	0	8	VNG_RS00870	175913	176947	0	VNG0209H
TPS_948_1	chr	175935	+	3.00E-12	4	VNG_RS00870	175913	176947	2	VNG0209H
TPS_950_1	chr	175952	+	0	14	VNG_RS00870	175913	176947	4	VNG0209H
TPS_951_1	chr	176002	+	0	33	VNG_RS00870	175913	176947	9	VNG0209H
TPS_954_1	chr	176178	+	0	3	VNG_RS00870	175913	176947	26	VNG0209H
TPS_957_1	chr	176213	+	0	11	VNG_RS00870	175913	176947	29	VNG0209H
TPS_958_1	chr	176232	+	0	1	VNG_RS00870	175913	176947	31	VNG0209H
TPS_959_1	chr	176341	+	0	8	VNG_RS00870	175913	176947	41	VNG0209H
TPS_964_1	chr	176471	+	0	5	VNG_RS00870	175913	176947	54	VNG0209H
TPS_965_1	chr	176499	+	1.8E-11	0	VNG_RS00870	175913	176947	57	VNG0209H
TPS_968_1	chr	176592	+	2.7E-11	0	VNG_RS00870	175913	176947	66	VNG0209H
TPS_969_1	chr	176629	+	0	0	VNG_RS00870	175913	176947	69	VNG0209H
TPS_975_1	chr	176844	+	0	102	VNG_RS00870	175913	176947	90	VNG0209H
TPS_977_1	chr	176926	+	0	23	VNG_RS00870	175913	176947	98	VNG0209H
TPS_8714_1	chr	181200	-	0	0	VNG_RS00880	180916	183489	89	VNG0215C
TPS_8715_1	chr	181453	-	0	0	VNG_RS00880	180916	183489	79	VNG0215C
TPS_8717_1	chr	181687	-	1.1E-11	0	VNG_RS00880	180916	183489	70	VNG0215C
TPS_8726_1	chr	182898	-	0	1	VNG_RS00880	180916	183489	23	VNG0215C
TPS_1034_1	chr	184898	+	0	3	VNG_RS00885	184492	184965	86	VNG0217H
TPS_1047_1	chr	192825	+	0	0	VNG_RS00935	192826	193377	0	VNG0228G	HVO_0647
TPS_1061_1	chr	195924	+	0	5	VNG_RS00945	195301	195984	91	VNG0231C	HVO_1039
TPS_8747_1	chr	196100	-	0	6	VNG_RS00950	196042	196281	76	VNG0233H	HVO_0650
TPS_8775_1	chr	197392	-	0	2	VNG_RS00970	197195	197512	38	VNG0239C	HVO_0654
TPS_1066_1	chr	197627	+	0	15	VNG_RS00975	197630	197848	-1	VNG0238H
TPS_1078_1	chr	200377	+	0	2	VNG_RS00995	200377	200991	0	VNG0244H
TPS_1083_1	chr	201030	+	2.9E-12	12	VNG_RS01000	201025	201612	1	VNG0245G	HVO_0661
TPS_8801_1	chr	207877	-	0	0	VNG_RS01030	207474	208184	43	VNG0252C	HVO_0680
TPS_8804_1	chr	207991	-	5.7E-10	0	VNG_RS01030	207474	208184	27	VNG0252C	HVO_0680
TPS_8805_1	chr	208152	-	0	5	VNG_RS01030	207474	208184	5	VNG0252C	HVO_0680
TPS_8810_1	chr	208526	-	8.2E-13	11	VNG_RS01035	208286	209257	75	VNG0254G	HVO_1478
TPS_8811_1	chr	208548	-	0	10	VNG_RS01035	208286	209257	73	VNG0254G	HVO_1478
TPS_8816_1	chr	208994	-	0	7	VNG_RS01035	208286	209257	27	VNG0254G	HVO_1478
TPS_8821_1	chr	209262	-	0	7	VNG_RS01035	208286	209257	-1	VNG0254G	HVO_1478
TPS_8822_1	chr	210651	-	0	3	VNG_RS01050	210639	210989	97	VNG0258H	HVO_0730
TPS_8823_1	chr	210663	-	0	0	VNG_RS01050	210639	210989	93	VNG0258H	HVO_0730
TPS_8824_1	chr	210771	-	0	0	VNG_RS01050	210639	210989	62	VNG0258H	HVO_0730
TPS_8825_1	chr	210784	-	0	0	VNG_RS01050	210639	210989	59	VNG0258H	HVO_0730
TPS_8826_1	chr	210829	-	0	0	VNG_RS01050	210639	210989	46	VNG0258H	HVO_0730
TPS_1095_1	chr	211099	+	0	9	VNG_RS01055	211101	211634	0	VNG0259G	HVO_0729
TPS_8839_1	chr	214810	-	8.1E-13	9	VNG_RS01070	214442	215515	66	VNG0265G	HVO_0745
TPS_8840_1	chr	214929	-	0	2	VNG_RS01070	214442	215515	55	VNG0265G	HVO_0745
TPS_1161_1	chr	221683	+	0	9	VNG_RS01110	221649	223274	2	VNG0277G
TPS_1201_1	chr	229202	+	0	0	VNG_RS01140	229052	229441	39	VNG0285C
TPS_1204_1	chr	229288	+	0	0	VNG_RS01140	229052	229441	61	VNG0285C
TPS_1226_1	chr	230445	+	0	8	VNG_RS01145	229443	230597	87	VNG0286C
TPS_1229_1	chr	230519	+	0	1	VNG_RS01145	229443	230597	93	VNG0286C
TPS_1230_1	chr	230528	+	0	10	VNG_RS01145	229443	230597	94	VNG0286C
TPS_1231_1	chr	230565	+	9.8E-13	18	VNG_RS01145	229443	230597	97	VNG0286C
TPS_1232_1	chr	230583	+	0	1	VNG_RS01145	229443	230597	99	VNG0286C
TPS_8885_1	chr	232325	-	0	1	VNG_RS01160	231863	232645	41	VNG0291H	HVO_0771
TPS_8891_1	chr	232699	-	0	2	VNG_RS01165	232683	232952	94	VNG0293H	HVO_0772
TPS_8893_1	chr	232765	-	0	5	VNG_RS01165	232683	232952	70	VNG0293H	HVO_0772
TPS_8894_1	chr	232856	-	0	0	VNG_RS01165	232683	232952	36	VNG0293H	HVO_0772
TPS_8895_1	chr	232880	-	0	1	VNG_RS01165	232683	232952	27	VNG0293H	HVO_0772
TPS_1243_1	chr	233131	+	0	4	VNG_RS01170	233137	233841	-1	VNG0294G	HVO_0773
TPS_8898_1	chr	237255	-	0	21	VNG_RS01195	237133	237666	77	VNG0301C	HVO_0782
TPS_8900_1	chr	237671	-	0	0	VNG_RS01195	237133	237666	-1	VNG0301C	HVO_0782
TPS_1263_1	chr	237850	+	9.1E-10	12	VNG_RS01200	237843	239951	0	VNG0303G	HVO_0783
TPS_1264_1	chr	238023	+	0	0	VNG_RS01200	237843	239951	9	VNG0303G	HVO_0783
TPS_1277_1	chr	239766	+	0	49	VNG_RS01200	237843	239951	91	VNG0303G	HVO_0783
TPS_1291_1	chr	244645	+	9.7E-11	6	VNG_RS01235	244639	245802	1	VNG0310C	HVO_0792
TPS_8931_1	chr	246071	-	6.3E-10	0	VNG_RS01240	245809	246219	36	VNG0312H	HVO_0793
TPS_8936_1	chr	246218	-	0	19	VNG_RS01240	245809	246219	0	VNG0312H	HVO_0793
TPS_8940_1	chr	247942	-	0	0	VNG_RS01250	247008	247967	3	VNG0315G	HVO_0795
TPS_1312_1	chr	251039	+	9.1E-12	5	VNG_RS01265	251021	251263	7	VNG0319H	HVO_0799
TPS_1314_1	chr	251082	+	0	3	VNG_RS01265	251021	251263	25	VNG0319H	HVO_0799
TPS_1315_1	chr	251112	+	0	0	VNG_RS01265	251021	251263	38	VNG0319H	HVO_0799
TPS_8968_1	chr	251886	-	0	12	VNG_RS01270	251273	251884	0	VNG0320H	HVO_0800
TPS_8971_1	chr	251933	-	0	10	VNG_RS01275	251940	253118	101	VNG0321G	HVO_0801
TPS_8973_1	chr	251993	-	0	37	VNG_RS01275	251940	253118	96	VNG0321G	HVO_0801
TPS_8974_1	chr	252027	-	0	27	VNG_RS01275	251940	253118	93	VNG0321G	HVO_0801
TPS_8977_1	chr	252122	-	0	1	VNG_RS01275	251940	253118	85	VNG0321G	HVO_0801
TPS_8991_1	chr	253168	-	0	9	VNG_RS01280	253158	253667	98	VNG0322H	HVO_0802
TPS_8999_1	chr	255760	-	0	1	VNG_RS01290	255742	257811	99	VNG0326G	HVO_0809
TPS_9002_1	chr	256110	-	0	5	VNG_RS01290	255742	257811	82	VNG0326G	HVO_0809
TPS_9006_1	chr	257000	-	1.2E-10	0	VNG_RS01290	255742	257811	39	VNG0326G	HVO_0809
TPS_9008_1	chr	257810	-	0	6	VNG_RS01290	255742	257811	0	VNG0326G	HVO_0809
TPS_9027_1	chr	260571	-	0	0	VNG_RS01305	260291	262549	88	VNG0330G	HVO_0812
TPS_9028_1	chr	260590	-	7.1E-14	4	VNG_RS01305	260291	262549	87	VNG0330G	HVO_0812
TPS_9064_1	chr	262462	-	7.4E-10	1	VNG_RS01305	260291	262549	4	VNG0330G	HVO_0812
TPS_9066_1	chr	262553	-	0	13	VNG_RS01305	260291	262549	0	VNG0330G	HVO_0812
TPS_9068_1	chr	266058	-	0	0	VNG_RS01330	265595	266869	64	VNG0337H	HVO_1106
TPS_1339_1	chr	267338	+	0	0	VNG_RS01340	267340	268041	0	VNG0339H	HVO_1268
TPS_1351_1	chr	268012	+	0	14	VNG_RS01340	267340	268041	96	VNG0339H	HVO_1268
TPS_1352_1	chr	268023	+	4.5E-16	15	VNG_RS01340	267340	268041	97	VNG0339H	HVO_1268
TPS_9082_1	chr	272467	-	0	12	VNG_RS01350	268899	272471	0	VNG0342G	HVO_0689
TPS_9086_1	chr	272543	-	8.6E-15	9	VNG_RS01355	272493	272777	82	VNG0343H	HVO_0688
TPS_1360_1	chr	272906	+	0	0	VNG_RS01360	272907	274394	0	VNG0345G	HVO_0684
TPS_9096_1	chr	274832	-	0	0	VNG_RS01365	274440	274832	0
TPS_1399_1	chr	279696	+	0	0	VNG_RS01390	279704	280474	-1	VNG0354C	HVO_1997
TPS_1400_1	chr	279704	+	0	19	VNG_RS01390	279704	280474	0	VNG0354C	HVO_1997
TPS_1406_1	chr	280432	+	3.6E-10	31	VNG_RS01390	279704	280474	95	VNG0354C	HVO_1997
TPS_9114_1	chr	280504	-	5.3E-11	4	VNG_RS01395	280487	282370	99	VNG0355G	HVO_0420
TPS_9115_1	chr	280535	-	7.7E-13	14	VNG_RS01395	280487	282370	97	VNG0355G	HVO_0420
TPS_9116_1	chr	280562	-	6.6E-12	8	VNG_RS01395	280487	282370	96	VNG0355G	HVO_0420
TPS_9120_1	chr	281212	-	7.8E-12	2	VNG_RS01395	280487	282370	61	VNG0355G	HVO_0420
TPS_1413_1	chr	283598	+	3.8E-13	25	VNG_RS01405	282823	283725	86	VNG0359C	HVO_0739
TPS_9133_1	chr	284175	-	0	3	VNG_RS01410	283764	284177	0	VNG0360C	HVO_0742
TPS_1428_1	chr	285280	+	0	0	VNG_RS01415	284272	285273	101	VNG0361C	HVO_0727
TPS_1428_1	chr	285280	+	0	0	VNG_RS01420	285278	286072	0	VNG0363G	HVO_0726
TPS_1448_1	chr	291120	+	7.2E-11	0	VNG_RS01455	290379	291539	64	VNG0371G	HVO_1373
TPS_1449_1	chr	291645	+	0	5	VNG_RS01460	291616	291984	8	VNG0373H	HVO_0720
TPS_9156_1	chr	292578	-	0	0	VNG_RS01470	292433	292606	16	VNG0375G	HVO_0718
TPS_9157_1	chr	292594	-	0	14	VNG_RS01470	292433	292606	7	VNG0375G	HVO_0718
TPS_9164_1	chr	292773	-	0	5	VNG_RS01475	292670	293860	91	VNG0376G	HVO_0717
TPS_1466_1	chr	296346	+	0	0	VNG_RS01490	296344	297144	0	VNG0382G	HVO_0713
TPS_1486_1	chr	300470	+	0	0	VNG_RS01515	300471	300941	0	VNG0388C	HVO_0707
TPS_9191_1	chr	302890	-	6.4E-12	10	VNG_RS01530	302277	302999	15	VNG0391C	HVO_1077
TPS_9193_1	chr	302997	-	0	12	VNG_RS01530	302277	302999	0	VNG0391C	HVO_1077
TPS_9204_1	chr	304143	-	0	23	VNG_RS01535	303046	304194	4	VNG0393C	HVO_0882
TPS_9206_1	chr	304199	-	0	18	VNG_RS01535	303046	304194	0	VNG0393C	HVO_0882
TPS_9213_1	chr	304369	-	0	0	VNG_RS01540	304268	305170	89	VNG0394C	HVO_0880
TPS_9217_1	chr	304451	-	3.5E-13	32	VNG_RS01540	304268	305170	80	VNG0394C	HVO_0880
TPS_9228_1	chr	305137	-	0	8	VNG_RS01540	304268	305170	4	VNG0394C	HVO_0880
TPS_9239_1	chr	306768	-	0	20	VNG_RS01555	306701	307168	86	VNG0399H	HVO_0877
TPS_9248_1	chr	306995	-	0	9	VNG_RS01555	306701	307168	37	VNG0399H	HVO_0877
TPS_9258_1	chr	307335	-	0	0	VNG_RS01560	307290	309215	98	VNG0401G	HVO_0874
TPS_9273_1	chr	309121	-	0	0	VNG_RS01560	307290	309215	5	VNG0401G	HVO_0874
TPS_9274_1	chr	309164	-	0	5	VNG_RS01560	307290	309215	3	VNG0401G	HVO_0874
TPS_9276_1	chr	309191	-	0	8	VNG_RS01560	307290	309215	1	VNG0401G	HVO_0874
TPS_9277_1	chr	309212	-	0	12	VNG_RS01560	307290	309215	0	VNG0401G	HVO_0874
TPS_1502_1	chr	309811	+	0	5	VNG_RS01565	309807	311312	0	VNG0403G	HVO_0870
TPS_1503_1	chr	309820	+	0	1	VNG_RS01565	309807	311312	1	VNG0403G	HVO_0870
TPS_1526_1	chr	319061	+	0	5	VNG_RS01600	318208	319275	80	VNG0410G	HVO_0824
TPS_1531_1	chr	319255	+	5.8E-10	13	VNG_RS01600	318208	319275	98	VNG0410G	HVO_0824
TPS_9308_1	chr	319304	-	1.5E-10	0	VNG_RS01605	319297	321744	100	VNG0412G	HVO_1088
TPS_9312_1	chr	323409	-	0	2	VNG_RS01610	321793	323409	0	VNG0414G	HVO_1085
TPS_1540_1	chr	325018	+	0	9	VNG_RS01620	325020	325661	0	VNG0417H
TPS_1551_1	chr	325774	+	0	12	VNG_RS01625	325698	326195	15	VNG0419C	HVO_1102
TPS_1559_1	chr	326177	+	4.4E-12	8	VNG_RS01625	325698	326195	96	VNG0419C	HVO_1102
TPS_9324_1	chr	326383	-	0	9	VNG_RS01630	326196	326384	1	VNG0420H
TPS_1564_1	chr	328415	+	0	0	VNG_RS01645	328415	328807	0	VNG0424C	HVO_1382
TPS_1578_1	chr	329491	+	3.00E-11	1	VNG_RS01650	328807	329523	96	VNG0425G	HVO_1383
TPS_1584_1	chr	330078	+	0	3	VNG_RS01660	330079	331341	0	VNG0427G	HVO_1280
TPS_9351_1	chr	333834	-	0	24	VNG_RS01680	333816	334244	96	VNG0431G	HVO_1391
TPS_9382_1	chr	338387	-	4.3E-13	0	VNG_RS01705	338014	339384	73	VNG0439C	HVO_1396
TPS_9385_1	chr	339382	-	0	0	VNG_RS01705	338014	339384	0	VNG0439C	HVO_1396
TPS_1603_1	chr	339488	+	0	0	VNG_RS01710	339490	339819	-1	VNG0438G	HVO_1482
TPS_1606_1	chr	341014	+	0	2	VNG_RS01720	341012	341647	0	VNG0441H
TPS_1614_1	chr	346953	+	5.1E-11	6	VNG_RS01750	346951	347355	0	VNG0450C	HVO_1081
TPS_9412_1	chr	348921	-	0	18	VNG_RS01765	348905	350605	99	VNG0453G	HVO_2377
TPS_9413_1	chr	348945	-	4.8E-12	8	VNG_RS01765	348905	350605	98	VNG0453G	HVO_2377
TPS_1626_1	chr	353970	+	0	18	VNG_RS01785	353960	354931	1	VNG0459G	HVO_1079
TPS_1632_1	chr	354227	+	0	2	VNG_RS01785	353960	354931	27	VNG0459G	HVO_1079
TPS_9466_1	chr	357222	-	7.9E-11	0	VNG_RS01800	356891	357508	46	VNG0463C
TPS_9471_1	chr	359388	-	0	20	VNG_RS01815	359388	360215	100	VNG0467G	HVO_0884
TPS_9472_1	chr	359413	-	0	3	VNG_RS01815	359388	360215	97	VNG0467G	HVO_0884
TPS_9474_1	chr	359439	-	2.00E-10	3	VNG_RS01815	359388	360215	94	VNG0467G	HVO_0884
TPS_9484_1	chr	360209	-	0	9	VNG_RS01815	359388	360215	1	VNG0467G	HVO_0884
TPS_9499_1	chr	364467	-	1.3E-14	5	VNG_RS01835	364276	364476	4	VNG0471C	HVO_2962
TPS_9499_1	chr	364467	-	1.3E-14	5	VNG_RS01840	364473	364889	101	VNG0472H	HVO_2963
TPS_9500_1	chr	364563	-	0	1	VNG_RS01840	364473	364889	78	VNG0472H	HVO_2963
TPS_9515_1	chr	367921	-	0	1	VNG_RS01850	366170	367918	0	VNG0474G	HVO_0888
TPS_1670_1	chr	368916	+	0	5	VNG_RS01860	368808	369404	18	VNG0475a	HVO_0509
TPS_9535_1	chr	373508	-	5.2E-10	0	VNG_RS01880	372939	373508	0	VNG0482H	HVO_1584
TPS_9546_1	chr	377254	-	0	17	VNG_RS01900	377233	377808	96	VNG0486G
TPS_9552_1	chr	378865	-	1.00E-10	2	VNG_RS01910	378529	379233	52	VNG0488H	HVO_1587
TPS_9554_1	chr	379101	-	0	0	VNG_RS01910	378529	379233	19	VNG0488H	HVO_1587
TPS_9563_1	chr	380386	-	0	0	VNG_RS01915	379302	380477	8	VNG0489G	HVO_1589
TPS_9567_1	chr	380481	-	0	46	VNG_RS01915	379302	380477	0	VNG0489G	HVO_1589
TPS_9571_1	chr	380586	-	0	19	VNG_RS01920	380553	382442	98	VNG0491G	HVO_1590
TPS_9581_1	chr	382435	-	3.2E-11	9	VNG_RS01920	380553	382442	0	VNG0491G	HVO_1590
TPS_9582_1	chr	382445	-	0	1	VNG_RS01920	380553	382442	0	VNG0491G	HVO_1590
TPS_9612_1	chr	394319	-	0	35	VNG_RS01995	394230	395450	93	VNG0510G	HVO_0850
TPS_9617_1	chr	395293	-	0	6	VNG_RS01995	394230	395450	13	VNG0510G	HVO_0850
TPS_9619_1	chr	395450	-	0	8	VNG_RS01995	394230	395450	0	VNG0510G	HVO_0850
TPS_1703_1	chr	395666	+	0	0	VNG_RS02000	395657	395887	4	VNG0511H	HVO_0852
TPS_1704_1	chr	399813	+	2.7E-10	5	VNG_RS02015	399808	400059	2	VNG0516H
TPS_9623_1	chr	400354	-	0	6	VNG_RS02020	400047	400475	28
TPS_9626_1	chr	400502	-	2.9E-11	0	VNG_RS02025	400501	400791	100
TPS_9627_1	chr	400526	-	0	25	VNG_RS02025	400501	400791	91
TPS_9634_1	chr	400831	-	0	76	VNG_RS02030	400823	401008	96	VNG0520H	HVO_0857
TPS_9637_1	chr	400931	-	1.9E-10	2	VNG_RS02030	400823	401008	42	VNG0520H	HVO_0857
TPS_9639_1	chr	400974	-	8.00E-10	9	VNG_RS02030	400823	401008	18	VNG0520H	HVO_0857
TPS_1713_1	chr	402321	+	1.5E-12	1	VNG_RS02035	401122	403827	44	VNG0521G	HVO_0858
TPS_1719_1	chr	404881	+	0	8	VNG_RS02045	404888	405814	-1	VNG0524G	HVO_0859
TPS_1720_1	chr	404903	+	0	14	VNG_RS02045	404888	405814	2	VNG0524G	HVO_0859
TPS_1722_1	chr	404948	+	7.1E-10	5	VNG_RS02045	404888	405814	6	VNG0524G	HVO_0859
TPS_1736_1	chr	405868	+	0	43	VNG_RS02050	405851	407275	1	VNG0525C	HVO_0860
TPS_1757_1	chr	406984	+	2.6E-13	0	VNG_RS02050	405851	407275	80	VNG0525C	HVO_0860
TPS_1766_1	chr	407433	+	1.8E-10	5	VNG_RS02055	407277	408491	13	VNG0527C	HVO_0861
TPS_1783_1	chr	408457	+	0	19	VNG_RS02055	407277	408491	97	VNG0527C	HVO_0861
TPS_1784_1	chr	408474	+	2.1E-14	3	VNG_RS02055	407277	408491	99	VNG0527C	HVO_0861
TPS_1803_1	chr	409178	+	0	0	VNG_RS02065	409159	409593	4	VNG0530G	HVO_0863
TPS_1807_1	chr	409659	+	0	0	VNG_RS02070	409659	409731	0	VNGt08
TPS_1809_1	chr	409713	+	6.5E-10	0	VNG_RS02070	409659	409731	75	VNGt08
TPS_1810_1	chr	409733	+	0	2	VNG_RS02070	409659	409731	103	VNGt08
TPS_9676_1	chr	412613	-	0	11	VNG_RS02090	412027	412716	15
TPS_9682_1	chr	413122	-	0	0	VNG_RS02095	412713	413390	40	VNG0536G	HVO_0819
TPS_9684_1	chr	413140	-	0	3	VNG_RS02095	412713	413390	37	VNG0536G	HVO_0819
TPS_9685_1	chr	413296	-	0	0	VNG_RS02095	412713	413390	14	VNG0536G	HVO_0819
TPS_9688_1	chr	413395	-	0	28	VNG_RS02095	412713	413390	-1	VNG0536G	HVO_0819
TPS_9690_1	chr	413771	-	1.2E-10	0	VNG_RS02100	413539	416253	91	VNG0537C
TPS_9691_1	chr	413826	-	4.9E-10	0	VNG_RS02100	413539	416253	89	VNG0537C
TPS_9704_1	chr	416920	-	1.9E-15	6	VNG_RS02110	416799	417755	87	VNG0540G
TPS_9713_1	chr	417757	-	0	0	VNG_RS02110	416799	417755	0	VNG0540G
TPS_9718_1	chr	419099	-	0	2	VNG_RS02115	417903	419099	0	VNG0541G	HVO_0818
TPS_1836_1	chr	419223	+	0	0	VNG_RS02120	419223	420488	0	VNG0542C	HVO_0817
TPS_9730_1	chr	421842	-	0	0	VNG_RS02130	421243	421842	0
TPS_9741_1	chr	422638	-	0	9	VNG_RS02135	421905	422657	3	VNG0546C	HVO_0697
TPS_9745_1	chr	422771	-	0	0	VNG_RS02140	422662	422844	40	VNG0548C	HVO_0698
TPS_9763_1	chr	424069	-	8.9E-13	22	VNG_RS02155	423822	424103	12	VNG0551G	HVO_0701
TPS_1852_1	chr	425781	+	6.4E-15	9	VNG_RS02170	425623	425889	59
TPS_9771_1	chr	428313	-	0	0	VNG_RS02175	425790	428312	0	VNG0555C	HVO_0702
TPS_9773_1	chr	430146	-	0	15	VNG_RS02185	430148	430222	103	VNGt09
TPS_9774_1	chr	430222	-	0	0	VNG_RS02185	430148	430222	0	VNGt09
TPS_9776_1	chr	430967	-	0	0	VNG_RS02190	430285	430965	0	VNG0557H	HVO_1073
TPS_9793_1	chr	440913	-	0	0	VNG_RS02245	439733	440911	0	VNG0572G	HVO_1062
TPS_9804_1	chr	441541	-	0	10	VNG_RS02255	441519	442211	97	VNG0573C	HVO_0825
TPS_9810_1	chr	441754	-	0	0	VNG_RS02255	441519	442211	66	VNG0573C	HVO_0825
TPS_1879_1	chr	442314	+	0	2	VNG_RS02260	442210	442467	40	VNG0574C	HVO_0827
TPS_1881_1	chr	442425	+	3.1E-11	43	VNG_RS02260	442210	442467	84	VNG0574C	HVO_0827
TPS_9832_1	chr	445285	-	0	45	VNG_RS02280	445263	445523	92	VNG0579H	HVO_0839
TPS_9840_1	chr	445523	-	0	3	VNG_RS02280	445263	445523	0	VNG0579H	HVO_0839
TPS_9840_1	chr	445523	-	0	3	VNG_RS02285	445516	445803	98	VNG0581H	HVO_0840
TPS_9843_1	chr	445804	-	0	0	VNG_RS02285	445516	445803	0	VNG0581H	HVO_0840
TPS_9847_1	chr	445958	-	0	22	VNG_RS02290	445897	446661	92	VNG0582C	HVO_0841
TPS_9848_1	chr	445973	-	0	13	VNG_RS02290	445897	446661	90	VNG0582C	HVO_0841
TPS_9859_1	chr	446637	-	0	10	VNG_RS02290	445897	446661	3	VNG0582C	HVO_0841
TPS_9871_1	chr	447351	-	1.7E-13	14	VNG_RS02295	446666	447478	16	VNG0583G	HVO_0842
TPS_9885_1	chr	447923	-	9.2E-10	1	VNG_RS02300	447481	448311	47	VNG0584H	HVO_2620
TPS_9891_1	chr	448309	-	0	19	VNG_RS02300	447481	448311	0	VNG0584H	HVO_2620
TPS_9891_1	chr	448309	-	0	19	VNG_RS02305	448314	448700	101	VNG0585H	HVO_0843
TPS_9908_1	chr	448740	-	6.1E-14	11	VNG_RS02310	448700	449389	94	VNG0586C	HVO_0844
TPS_9922_1	chr	449389	-	0	12	VNG_RS02310	448700	449389	0	VNG0586C	HVO_0844
TPS_1922_1	chr	450472	+	0	0	VNG_RS02320	450472	450960	0	VNG0590H	HVO_0847
TPS_9933_1	chr	451603	-	0	4	VNG_RS02325	450957	451601	0	VNG0591C	HVO_1552
TPS_1932_1	chr	453451	+	0	1	VNG_RS02335	452492	453469	98	VNG0593G	HVO_1412
TPS_1935_1	chr	454137	+	0	5	VNG_RS02345	454135	454461	1	VNG0594H
TPS_1947_1	chr	458748	+	0	0	VNG_RS02375	458746	459027	1	VNG0599C	HVO_1167
TPS_1951_1	chr	459073	+	0	3	VNG_RS02380	459075	459317	-1	VNG0601H	HVO_1166
TPS_1958_1	chr	460754	+	0	2	VNG_RS02395	460756	461737	0
TPS_1959_1	chr	460778	+	0	13	VNG_RS02395	460756	461737	2
TPS_1976_1	chr	464523	+	0	2	VNG_RS02420	464523	465503	0	VNG0611H
TPS_1980_1	chr	465259	+	0	2	VNG_RS02420	464523	465503	75	VNG0611H
TPS_1985_1	chr	466163	+	3.2E-12	0	VNG_RS02425	465856	466251	78
TPS_1990_1	chr	466970	+	0	0	VNG_RS02435	466970	467221	0
TPS_10015_1	chr	480972	-	0	0	VNG_RS02490	479857	480999	2	VNG0629G	HVO_0973
TPS_10016_1	chr	481010	-	0	5	VNG_RS02495	480996	481397	97	VNG0630G	HVO_0974
TPS_2013_1	chr	483308	+	0	0	VNG_RS02505	483309	484460	0	VNG0632G	HVO_0976
TPS_2030_1	chr	485614	+	0	1	VNG_RS02515	485194	485604	102	VNG0635G	HVO_0978
TPS_2030_1	chr	485614	+	0	1	VNG_RS02520	485597	486304	2	VNG0636G	HVO_0979
TPS_2044_1	chr	487085	+	7.6E-11	0	VNG_RS02525	486301	487989	46	VNG0637G	HVO_0968
TPS_2048_1	chr	487250	+	2.9E-10	2	VNG_RS02525	486301	487989	56	VNG0637G	HVO_0968
TPS_2063_1	chr	489551	+	9.00E-10	0	VNG_RS02540	489561	489821	-4	VNG0641C	HVO_0983
TPS_2067_1	chr	490137	+	0	0	VNG_RS02550	490126	490428	4	VNG0643G	HVO_0985
TPS_2073_1	chr	492255	+	6.4E-10	0	VNG_RS02555	490430	492508	88	VNG0646G	HVO_0986
TPS_2094_1	chr	498288	+	0	8	VNG_RS02580	498281	499984	0	VNG0653G	HVO_0893
TPS_2096_1	chr	498905	+	8.6E-13	1	VNG_RS02580	498281	499984	37	VNG0653G	HVO_0893
TPS_10055_1	chr	501394	-	0	0	VNG_RS02595	501272	503053	93	VNG0657G	HVO_0907
TPS_10057_1	chr	501463	-	5.2E-12	3	VNG_RS02595	501272	503053	89	VNG0657G	HVO_0907
TPS_10078_1	chr	503397	-	0	0	VNG_RS02600	503179	503406	4	VNG0659H	HVO_0908
TPS_2113_1	chr	503955	+	9.3E-10	11	VNG_RS02610	503953	504810	0	VNG0662G	HVO_1138
TPS_10095_1	chr	506077	-	3.1E-13	12	VNG_RS02620	505709	506476	52	VNG0665G	HVO_1014
TPS_10100_1	chr	506287	-	0	11	VNG_RS02620	505709	506476	25	VNG0665G	HVO_1014
TPS_10105_1	chr	506404	-	8.4E-12	18	VNG_RS02620	505709	506476	9	VNG0665G	HVO_1014
TPS_2137_1	chr	507655	+	0	24	VNG_RS02625	506634	507962	77	VNG0666G	HVO_1013
TPS_2155_1	chr	508114	+	3.1E-15	2	VNG_RS02630	507963	508619	23	VNG0667G	HVO_1012
TPS_10114_1	chr	510931	-	0	8	VNG_RS02650	510805	511413	79	VNG0671H	HVO_0823
TPS_2161_1	chr	511535	+	0	5	VNG_RS02655	511535	511951	0	VNG0673G	HVO_0830
TPS_10126_1	chr	515790	-	0	1	VNG_RS02680	515503	515790	0	VNG0677H	HVO_1142
TPS_10137_1	chr	516373	-	1.7E-10	0	VNG_RS02685	515836	516978	53	VNG0679G	HVO_1140
TPS_10142_1	chr	516973	-	4.6E-11	4	VNG_RS02685	515836	516978	0	VNG0679G	HVO_1140
TPS_2193_1	chr	518041	+	0	0	VNG_RS02690	517113	518156	89	VNG0680G	HVO_1139
TPS_2212_1	chr	519914	+	0	19	VNG_RS02705	519914	520705	0	VNG0683C
TPS_2234_1	chr	521603	+	9.4E-15	4	VNG_RS02715	521594	522283	1	VNG0686C	HVO_1616
TPS_2240_1	chr	521720	+	0	16	VNG_RS02715	521594	522283	18	VNG0686C	HVO_1616
TPS_10186_1	chr	527983	-	8.1E-12	1	VNG_RS02745	527835	528500	78	VNG0698H
TPS_10187_1	chr	528007	-	0	0	VNG_RS02745	527835	528500	74	VNG0698H
TPS_10194_1	chr	528503	-	3.4E-12	3	VNG_RS02745	527835	528500	0	VNG0698H
TPS_2257_1	chr	531403	+	0	12	VNG_RS02755	531405	531611	-1	VNG0702H
TPS_2260_1	chr	531748	+	0	9	VNG_RS02760	531750	532034	-1	VNG0703H
TPS_10210_1	chr	532407	-	0	11	VNG_RS02765	532038	532409	1	VNG0704C
TPS_2282_1	chr	535236	+	2.4E-13	0	VNG_RS02780	534840	535388	72	VNG0708H
TPS_2293_1	chr	536584	+	0	5	VNG_RS02790	536584	537165	0	VNG0711C	HVO_1250
TPS_2294_1	chr	537985	+	0	3	VNG_RS02800	537985	539415	0	VNG0715G	HVO_2154
TPS_2302_1	chr	538560	+	0	3	VNG_RS02800	537985	539415	40	VNG0715G	HVO_2154
TPS_2303_1	chr	538583	+	0	2	VNG_RS02800	537985	539415	42	VNG0715G	HVO_2154
TPS_2307_1	chr	538708	+	0	2	VNG_RS02800	537985	539415	51	VNG0715G	HVO_2154
TPS_2340_1	chr	545759	+	0	0	VNG_RS02835	545760	546020	0	VNG0724H
TPS_2341_1	chr	546072	+	0	0	VNG_RS02840	546070	546978	0	VNG0725H	HVO_2344
TPS_2343_1	chr	546087	+	2.3E-10	0	VNG_RS02840	546070	546978	2	VNG0725H	HVO_2344
TPS_10225_1	chr	547027	-	0	7	VNG_RS02845	546988	547578	93	VNG0726C	HVO_2341
TPS_2366_1	chr	553017	+	0	0	VNG_RS02875	552804	553373	37	VNG0733H	HVO_1043
TPS_10250_1	chr	554253	-	0	1	VNG_RS02880	553409	554386	14	VNG0734G
TPS_10252_1	chr	554332	-	0	13	VNG_RS02880	553409	554386	6	VNG0734G
TPS_10253_1	chr	554382	-	0	32	VNG_RS02880	553409	554386	0	VNG0734G
TPS_2384_1	chr	558704	+	0	0	VNG_RS02910	558704	559006	0	VNG0741H
TPS_2390_1	chr	559817	+	0	12	VNG_RS02920	559815	560261	0	VNG0743H	HVO_2337
TPS_2393_1	chr	559908	+	0	0	VNG_RS02920	559815	560261	21	VNG0743H	HVO_2337
TPS_10268_1	chr	560603	-	0	0	VNG_RS02925	560272	562254	83	VNG0745G	HVO_2846
TPS_10272_1	chr	561722	-	0	0	VNG_RS02925	560272	562254	27	VNG0745G	HVO_2846
TPS_10277_1	chr	562264	-	0	11	VNG_RS02925	560272	562254	-1	VNG0745G	HVO_2846
TPS_10277_1	chr	562264	-	0	11	VNG_RS02930	562241	563569	98	VNG0746C	HVO_2847
TPS_10279_1	chr	562304	-	0	0	VNG_RS02930	562241	563569	95	VNG0746C	HVO_2847
TPS_10282_1	chr	562704	-	0	0	VNG_RS02930	562241	563569	65	VNG0746C	HVO_2847
TPS_10302_1	chr	567454	-	3.1E-10	0	VNG_RS02940	565827	567884	21	VNG0749G	HVO_2849
TPS_2410_1	chr	568946	+	0	4	VNG_RS02945	568228	568947	100	VNG0750C
TPS_2411_1	chr	569016	+	0	10	VNG_RS02950	569022	569336	-2	VNG0751C
TPS_10327_1	chr	569802	-	0	0	VNG_RS02955	569376	570320	55	VNG0752G	HVO_1172
TPS_2419_1	chr	573251	+	0	12	VNG_RS02975	573251	573769	0	VNG0757G	HVO_1174
TPS_2435_1	chr	575215	+	3.2E-12	9	VNG_RS02990	575197	575892	3	VNG0761G	HVO_1177
TPS_2439_1	chr	575888	+	6.9E-10	5	VNG_RS02990	575197	575892	99	VNG0761G	HVO_1177
TPS_10366_1	chr	578058	-	0	28	VNG_RS03005	577924	578094	21	VNG0765H
TPS_10367_1	chr	578083	-	0	5	VNG_RS03005	577924	578094	6	VNG0765H
TPS_2448_1	chr	579292	+	0	1	VNG_RS03015	579298	579477	-3	VNG0767H
TPS_10375_1	chr	580508	-	7.1E-10	10	VNG_RS03030	580451	581962	96	VNG0771G	HVO_1189
TPS_10381_1	chr	580844	-	4.00E-12	6	VNG_RS03030	580451	581962	74	VNG0771G	HVO_1189
TPS_10383_1	chr	581914	-	2.4E-11	0	VNG_RS03030	580451	581962	3	VNG0771G	HVO_1189
TPS_10385_1	chr	581963	-	0	14	VNG_RS03030	580451	581962	0	VNG0771G	HVO_1189
TPS_10391_1	chr	584231	-	0	23	VNG_RS03045	584205	584645	94	VNG0777G	HVO_1015
TPS_2460_1	chr	585232	+	0	10	VNG_RS03055	585235	587128	0
TPS_10424_1	chr	590003	-	0	10	VNG_RS03065	588702	590003	0	VNG0782H	HVO_1020
TPS_2482_1	chr	590844	+	1.8E-12	9	VNG_RS03075	590830	591279	3	VNG0786G	HVO_1144
TPS_10429_1	chr	591937	-	0	4	VNG_RS03080	591340	591960	4	VNG0787G	HVO_1145
TPS_2497_1	chr	598555	+	0	2	VNG_RS03115	598238	598744	63	VNG0795G
TPS_2510_1	chr	598943	+	0	2	VNG_RS03120	598879	600096	5	VNG0796G	HVO_2946
TPS_2542_1	chr	600030	+	2.6E-16	24	VNG_RS03120	598879	600096	95	VNG0796G	HVO_2946
TPS_2548_1	chr	600155	+	5.5E-10	2	VNG_RS03125	600156	601424	0	VNG0798H	HVO_1242
TPS_2556_1	chr	600531	+	5.4E-12	0	VNG_RS03125	600156	601424	30	VNG0798H	HVO_1242
TPS_2558_1	chr	601134	+	1.1E-10	1	VNG_RS03125	600156	601424	77	VNG0798H	HVO_1242
TPS_10455_1	chr	602924	-	0	0	VNG_RS03140	602925	602997	101	VNGt12
TPS_10460_1	chr	602999	-	0	2	VNG_RS03140	602925	602997	-3	VNGt12
TPS_10461_1	chr	603055	-	3.1E-14	28	VNG_RS03145	603037	603327	94	VNG0801C	HVO_1162
TPS_10463_1	chr	603078	-	1.9E-11	9	VNG_RS03145	603037	603327	86	VNG0801C	HVO_1162
TPS_10466_1	chr	603173	-	0	35	VNG_RS03145	603037	603327	53	VNG0801C	HVO_1162
TPS_10474_1	chr	603331	-	0	16	VNG_RS03145	603037	603327	-1	VNG0801C	HVO_1162
TPS_10478_1	chr	606709	-	0	7	VNG_RS03155	604372	606708	0	VNG0806G
TPS_2567_1	chr	608338	+	0	1	VNG_RS03165	608215	608895	18	VNG0810H
TPS_2585_1	chr	619878	+	5.00E-11	0	VNG_RS03205	618648	620333	73	VNG0819C
TPS_10491_1	chr	621543	-	0	0	VNG_RS03220	621237	623315	85	VNG0822C	HVO_1033
TPS_10510_1	chr	624530	-	3.3E-10	1	VNG_RS03225	623369	625021	30	VNG0823G	HVO_1034
TPS_10513_1	chr	624621	-	0	5	VNG_RS03225	623369	625021	24	VNG0823G	HVO_1034
TPS_10522_1	chr	625028	-	0	10	VNG_RS03225	623369	625021	0	VNG0823G	HVO_1034
TPS_10525_1	chr	625077	-	0	0	VNG_RS03230	625085	625786	101	VNG0824G
TPS_2589_1	chr	626460	+	0	2	VNG_RS03240	626458	627132	0	VNG0826C
TPS_2610_1	chr	635079	+	0	4	VNG_RS03280	634311	635075	101
TPS_2610_1	chr	635079	+	0	4	VNG_RS03285	635084	635296	-2
TPS_2618_1	chr	636824	+	4.00E-12	3	VNG_RS03290	636822	637199	1	VNG0837H	HVO_1619
TPS_10575_1	chr	639434	-	4.3E-15	10	VNG_RS03305	638908	639591	23	VNG0841G	HVO_0952
TPS_10584_1	chr	642959	-	0	8	VNG_RS03320	642117	643022	7	VNG0847H	HVO_1623
TPS_10586_1	chr	643020	-	0	3	VNG_RS03320	642117	643022	0	VNG0847H	HVO_1623
TPS_10587_1	chr	643095	-	5.2E-10	8	VNG_RS03325	643071	644420	98	VNG0849C	HVO_1625
TPS_2626_1	chr	645425	+	0	0	VNG_RS03335	645426	646076	0	VNG0852C	HVO_0776
TPS_2629_1	chr	646590	+	0	3	VNG_RS03345	646591	647625	0	VNG0854C	HVO_1631
TPS_2635_1	chr	650223	+	7.5E-11	7	VNG_RS03360	650181	650465	15	VNG0860G	HVO_1042
TPS_10618_1	chr	650510	-	0	0	VNG_RS03365	650472	651293	95	VNG0862G	HVO_1044
TPS_10626_1	chr	654138	-	0	0	VNG_RS03375	652034	654136	0	VNG0864G	HVO_1048
TPS_2659_1	chr	657687	+	0	2	VNG_RS03400	657686	657961	0	VNG0870G	HVO_1053
TPS_2672_1	chr	658898	+	0	0	VNG_RS03405	657961	659232	74	VNG0872G	HVO_1054
TPS_2680_1	chr	659809	+	0	2	VNG_RS03415	659810	661324	0	VNG0874G	HVO_1554
TPS_2686_1	chr	659991	+	2.4E-14	1	VNG_RS03415	659810	661324	12	VNG0874G	HVO_1554
TPS_2688_1	chr	660521	+	1.3E-14	0	VNG_RS03415	659810	661324	47	VNG0874G	HVO_1554
TPS_10650_1	chr	664013	-	0	0	VNG_RS03435	663648	664013	0	VNG0879C	HVO_1560
TPS_2704_1	chr	664248	+	0	13	VNG_RS03440	664248	664979	0	VNG0880G	HVO_1562
TPS_2708_1	chr	664358	+	0	4	VNG_RS03440	664248	664979	15	VNG0880G	HVO_1562
TPS_10655_1	chr	668831	-	9.6E-11	0	VNG_RS03460	668445	669545	65	VNG0884G	HVO_1570
TPS_10656_1	chr	669007	-	0	0	VNG_RS03460	668445	669545	49	VNG0884G	HVO_1570
TPS_10661_1	chr	669560	-	9.8E-11	6	VNG_RS03465	669542	671956	99	VNG0885G	HVO_1571
TPS_10666_1	chr	671960	-	2.3E-11	4	VNG_RS03465	669542	671956	0	VNG0885G	HVO_1571
TPS_2737_1	chr	674773	+	1.1E-15	0	VNG_RS03475	674013	676487	31	VNG0889G	HVO_1573
TPS_2739_1	chr	676078	+	0	0	VNG_RS03475	674013	676487	83	VNG0889G	HVO_1573
TPS_2742_1	chr	676681	+	0	4	VNG_RS03480	676676	677209	1	VNG0890G	HVO_1577
TPS_2755_1	chr	677159	+	0	0	VNG_RS03480	676676	677209	91	VNG0890G	HVO_1577
TPS_10682_1	chr	684003	-	0	0	VNG_RS03515	682768	684288	19	VNG0901G	HVO_1400
TPS_10683_1	chr	684324	-	4.7E-15	10	VNG_RS03520	684313	685362	99	VNG0903C	HVO_1401
TPS_10684_1	chr	684360	-	4.7E-15	31	VNG_RS03520	684313	685362	96	VNG0903C	HVO_1401
TPS_10713_1	chr	687368	-	0	18	VNG_RS03530	686893	687372	1	VNG0906H	HVO_1037
TPS_2787_1	chr	690211	+	0	1	VNG_RS03545	689936	690208	101	VNG0911H
TPS_2787_1	chr	690211	+	0	1	VNG_RS03550	690192	691643	1	VNG0913H
TPS_10723_1	chr	700715	-	0	0	VNG_RS03585	698755	700821	5	VNG0920H	HVO_1708
TPS_10724_1	chr	700972	-	0	2	VNG_RS03590	700821	701954	87	VNG0921G	HVO_1707
TPS_10726_1	chr	701634	-	3.00E-12	0	VNG_RS03590	700821	701954	28	VNG0921G	HVO_1707
TPS_10731_1	chr	701957	-	4.9E-13	0	VNG_RS03590	700821	701954	0	VNG0921G	HVO_1707
TPS_10731_1	chr	701957	-	4.9E-13	0	VNG_RS03595	701947	703560	99	VNG0923G	HVO_1706
TPS_10733_1	chr	702049	-	1.4E-13	1	VNG_RS03595	701947	703560	94	VNG0923G	HVO_1706
TPS_10735_1	chr	702081	-	0	0	VNG_RS03595	701947	703560	92	VNG0923G	HVO_1706
TPS_10737_1	chr	702264	-	0	0	VNG_RS03595	701947	703560	80	VNG0923G	HVO_1706
TPS_10750_1	chr	703963	-	2.00E-11	0	VNG_RS03600	703563	704714	65	VNG0924G	HVO_1705
TPS_10754_1	chr	704889	-	0	0	VNG_RS03605	704811	705959	93	VNG0925C	HVO_1704
TPS_10765_1	chr	708289	-	0	0	VNG_RS03615	706744	708309	1	VNG0928G
TPS_2805_1	chr	710517	+	8.6E-12	6	VNG_RS03625	709490	710641	89	VNG0931G	HVO_1025
TPS_10773_1	chr	716419	-	0	3	VNG_RS03655	715619	716419	0	VNG0938G	HVO_1003
TPS_2819_1	chr	718744	+	0	1	VNG_RS03660	716669	718771	99	VNG0940G
TPS_2822_1	chr	718788	+	0	11	VNG_RS03665	718768	719832	2	VNG0941C	HVO_0999
TPS_2832_1	chr	720619	+	0	0	VNG_RS03675	720331	720678	83	VNG0943C	HVO_1209
TPS_2833_1	chr	720738	+	0	5	VNG_RS03680	720747	721028	-3	VNG0945H
TPS_2836_1	chr	720776	+	0	10	VNG_RS03680	720747	721028	10	VNG0945H
TPS_10819_1	chr	722004	-	0	2	VNG_RS03685	721030	722001	0	VNG0946G	HVO_0322
TPS_10822_1	chr	722306	-	0	1	VNG_RS03690	722046	723791	85	VNG0947G	HVO_1218
TPS_10834_1	chr	723845	-	4.6E-12	3	VNG_RS03695	723798	725687	98	VNG0949G	HVO_1217
TPS_10835_1	chr	723866	-	0	19	VNG_RS03695	723798	725687	96	VNG0949G	HVO_1217
TPS_10836_1	chr	723900	-	2.9E-10	1	VNG_RS03695	723798	725687	95	VNG0949G	HVO_1217
TPS_10840_1	chr	723987	-	0	9	VNG_RS03695	723798	725687	90	VNG0949G	HVO_1217
TPS_10847_1	chr	724418	-	0	17	VNG_RS03695	723798	725687	67	VNG0949G	HVO_1217
TPS_10865_1	chr	724987	-	0	0	VNG_RS03695	723798	725687	37	VNG0949G	HVO_1217
TPS_10875_1	chr	725458	-	0	8	VNG_RS03695	723798	725687	12	VNG0949G	HVO_1217
TPS_10885_1	chr	725893	-	0	0	VNG_RS03700	725699	726469	75	VNG0950G
TPS_10900_1	chr	726626	-	8.5E-10	0	VNG_RS03705	726466	726921	65	VNG0950a	HVO_1215
TPS_10905_1	chr	726728	-	3.1E-12	0	VNG_RS03705	726466	726921	42	VNG0950a	HVO_1215
TPS_10917_1	chr	727181	-	0	4	VNG_RS03710	726922	727359	41	VNG0953C	HVO_1214
TPS_10922_1	chr	727432	-	0	0	VNG_RS03715	727343	728857	94	VNG0954C	HVO_1213
TPS_10923_1	chr	727475	-	0	20	VNG_RS03715	727343	728857	91	VNG0954C	HVO_1213
TPS_10925_1	chr	727507	-	4.4E-15	33	VNG_RS03715	727343	728857	89	VNG0954C	HVO_1213
TPS_10940_1	chr	728240	-	0	5	VNG_RS03715	727343	728857	41	VNG0954C	HVO_1213
TPS_10946_1	chr	728486	-	0	0	VNG_RS03715	727343	728857	25	VNG0954C	HVO_1213
TPS_10948_1	chr	728513	-	0	0	VNG_RS03715	727343	728857	23	VNG0954C	HVO_1213
TPS_10954_1	chr	728703	-	0	0	VNG_RS03715	727343	728857	10	VNG0954C	HVO_1213
TPS_10955_1	chr	729125	-	0	3	VNG_RS03720	728962	729432	65	VNG0955G	HVO_1203
TPS_10957_1	chr	729373	-	0	3	VNG_RS03720	728962	729432	13	VNG0955G	HVO_1203
TPS_10959_1	chr	729400	-	0	0	VNG_RS03720	728962	729432	7	VNG0955G	HVO_1203
TPS_10962_1	chr	729445	-	0	14	VNG_RS03725	729429	731339	99	VNG0958G	HVO_0555
TPS_10978_1	chr	729966	-	0	1	VNG_RS03725	729429	731339	72	VNG0958G	HVO_0555
TPS_10980_1	chr	730319	-	2.4E-10	4	VNG_RS03725	729429	731339	53	VNG0958G	HVO_0555
TPS_10988_1	chr	731341	-	0	0	VNG_RS03725	729429	731339	0	VNG0958G	HVO_0555
TPS_2856_1	chr	731794	+	1.00E-13	23	VNG_RS03735	731799	732380	-1	VNG0960G	HVO_1210
TPS_2893_1	chr	733303	+	0	3	VNG_RS03745	732994	733575	53	VNG0962G	HVO_1210
TPS_2898_1	chr	733557	+	0	22	VNG_RS03745	732994	733575	97	VNG0962G	HVO_1210
TPS_2899_1	chr	733645	+	0	59	VNG_RS03750	733645	734865	0	VNG0963G
TPS_2913_1	chr	734076	+	0	15	VNG_RS03750	733645	734865	35	VNG0963G
TPS_2920_1	chr	734407	+	2.6E-10	14	VNG_RS03750	733645	734865	62	VNG0963G
TPS_2923_1	chr	734464	+	0	0	VNG_RS03750	733645	734865	67	VNG0963G
TPS_2934_1	chr	734700	+	5.2E-12	1	VNG_RS03750	733645	734865	86	VNG0963G
TPS_2936_1	chr	734742	+	2.00E-10	0	VNG_RS03750	733645	734865	90	VNG0963G
TPS_2937_1	chr	734804	+	2.8E-10	17	VNG_RS03750	733645	734865	95	VNG0963G
TPS_2940_1	chr	734848	+	0	7	VNG_RS03750	733645	734865	99	VNG0963G
TPS_2948_1	chr	735020	+	0	9	VNG_RS03755	735009	735881	1	VNG0964C	HVO_1221
TPS_2954_1	chr	735184	+	0	10	VNG_RS03755	735009	735881	20	VNG0964C	HVO_1221
TPS_2963_1	chr	735614	+	0	14	VNG_RS03755	735009	735881	69	VNG0964C	HVO_1221
TPS_2966_1	chr	735703	+	0	7	VNG_RS03755	735009	735881	80	VNG0964C	HVO_1221
TPS_11001_1	chr	735945	-	0	18	VNG_RS03760	735910	736773	96	VNG0965C	HVO_1219
TPS_11016_1	chr	736763	-	0	36	VNG_RS03760	735910	736773	1	VNG0965C	HVO_1219
TPS_11017_1	chr	736936	-	0	0	VNG_RS03765	736840	737646	88	VNG0966G	HVO_1222
TPS_11018_1	chr	736994	-	5.3E-13	0	VNG_RS03765	736840	737646	81	VNG0966G	HVO_1222
TPS_11022_1	chr	737652	-	0	35	VNG_RS03765	736840	737646	-1	VNG0966G	HVO_1222
TPS_11022_1	chr	737652	-	0	35	VNG_RS03770	737643	738110	98	VNG0967G
TPS_11025_1	chr	738257	-	0	0	VNG_RS03775	738107	739246	87	VNG0969H	HVO_1206
TPS_11036_1	chr	739831	-	2.00E-13	22	VNG_RS03780	739248	739835	1	VNG0970G
TPS_11036_1	chr	739831	-	2.00E-13	22	VNG_RS03785	739838	741844	100	VNG0971G	HVO_1223
TPS_11041_1	chr	741728	-	0	0	VNG_RS03785	739838	741844	6	VNG0971G	HVO_1223
TPS_11053_1	chr	742432	-	6.4E-13	0	VNG_RS03790	741846	742889	44	VNG0973G	HVO_1224
TPS_11062_1	chr	743124	-	0	10	VNG_RS03795	742886	743248	34	VNG0974G	HVO_1207
TPS_11066_1	chr	743233	-	0	20	VNG_RS03795	742886	743248	4	VNG0974G	HVO_1207
TPS_3004_1	chr	749742	+	0	1	VNG_RS03835	749392	751398	17	VNG0985H	HVO_2263
TPS_3005_1	chr	750379	+	0	0	VNG_RS03835	749392	751398	49	VNG0985H	HVO_2263
TPS_3007_1	chr	750542	+	0	0	VNG_RS03835	749392	751398	57	VNG0985H	HVO_2263
TPS_3009_1	chr	751210	+	0	1	VNG_RS03835	749392	751398	91	VNG0985H	HVO_2263
TPS_11104_1	chr	751959	-	0	2	VNG_RS03840	751903	752106	72
TPS_11130_1	chr	756693	-	0	3	VNG_RS03855	756675	757016	95	VNG0991H
TPS_11136_1	chr	756797	-	0	37	VNG_RS03855	756675	757016	64	VNG0991H
TPS_11142_1	chr	757014	-	4.00E-15	5	VNG_RS03855	756675	757016	1	VNG0991H
TPS_11168_1	chr	758090	-	0	12	VNG_RS03860	757409	758119	4	VNG0992H	HVO_0683
TPS_3062_1	chr	758909	+	0	1	VNG_RS03865	758465	759277	55	VNG0993H
TPS_3075_1	chr	759286	+	0	9	VNG_RS03865	758465	759277	101	VNG0993H
TPS_3097_1	chr	762603	+	0	28	VNG_RS03880	762609	764612	0	VNG0997G	HVO_0894
TPS_3110_1	chr	763432	+	2.7E-10	0	VNG_RS03880	762609	764612	41	VNG0997G	HVO_0894
TPS_11189_1	chr	765775	-	4.5E-12	30	VNG_RS03890	765775	766044	100	VNG0999H
TPS_11191_1	chr	765814	-	0	6	VNG_RS03890	765775	766044	86	VNG0999H
TPS_11196_1	chr	765976	-	0	6	VNG_RS03890	765775	766044	25	VNG0999H
TPS_11197_1	chr	766008	-	0	28	VNG_RS03890	765775	766044	13	VNG0999H
TPS_3167_1	chr	773610	+	0	27	VNG_RS03935	773360	773950	42	VNG1008G	HVO_1210
TPS_3169_1	chr	773702	+	0	15	VNG_RS03935	773360	773950	58	VNG1008G	HVO_1210
TPS_3181_1	chr	774271	+	3.6E-11	2	VNG_RS03940	773962	774546	53	VNG1009G
TPS_3186_1	chr	774476	+	0	18	VNG_RS03940	773962	774546	88	VNG1009G
TPS_3200_1	chr	775562	+	0	18	VNG_RS03950	775533	775805	11	VNG1012H
TPS_3207_1	chr	775735	+	3.6E-14	7	VNG_RS03950	775533	775805	74	VNG1012H
TPS_11221_1	chr	775937	-	2.00E-13	0	VNG_RS03955	775802	777073	89	VNG1013G
TPS_11232_1	chr	779398	-	3.1E-12	0	VNG_RS03970	778857	779960	51	VNG1017H
TPS_3228_1	chr	784936	+	0	0	VNG_RS03995	784713	785120	55	VNG1024C	HVO_1282
TPS_11244_1	chr	787393	-	0	1	VNG_RS04015	787221	787760	68	VNG1029C	HVO_1299
TPS_11250_1	chr	787751	-	1.2E-10	2	VNG_RS04015	787221	787760	2	VNG1029C	HVO_1299
TPS_11255_1	chr	789187	-	0	0	VNG_RS04030	788905	790005	74	VNG1033G	HVO_1295
TPS_3238_1	chr	790430	+	0	4	VNG_RS04035	790091	790531	77	VNG1034H	HVO_0958
TPS_11260_1	chr	792705	-	0	0	VNG_RS04045	792185	792703	0	VNG1036H	HVO_1293
TPS_3242_1	chr	793613	+	0	0	VNG_RS04055	793607	794329	1	VNG1038C	HVO_1290
TPS_3252_1	chr	794979	+	0	6	VNG_RS04060	794483	795025	92	VNG1039H
TPS_3254_1	chr	795289	+	0	3	VNG_RS04065	795292	795687	-1
TPS_3262_1	chr	795632	+	0	1	VNG_RS04065	795292	795687	86
TPS_3264_1	chr	795677	+	0	9	VNG_RS04065	795292	795687	97
TPS_11290_1	chr	798058	-	0	3	VNG_RS04080	796773	798053	0	VNG1048G	HVO_1531
TPS_3278_1	chr	798685	+	0	1	VNG_RS04090	798683	799369	0	VNG1052H	HVO_1513
TPS_11304_1	chr	799845	-	0	0	VNG_RS04095	799383	800300	50	VNG1053G	HVO_1517
TPS_11307_1	chr	800301	-	0	0	VNG_RS04095	799383	800300	0	VNG1053G	HVO_1517
TPS_3310_1	chr	802713	+	0	1	VNG_RS04110	802721	803701	-1	VNG1056C	HVO_2047
TPS_3316_1	chr	803103	+	0	11	VNG_RS04110	802721	803701	39	VNG1056C	HVO_2047
TPS_3324_1	chr	803277	+	0	6	VNG_RS04110	802721	803701	57	VNG1056C	HVO_2047
TPS_3334_1	chr	803472	+	4.2E-11	0	VNG_RS04110	802721	803701	77	VNG1056C	HVO_2047
TPS_3337_1	chr	803529	+	0	0	VNG_RS04110	802721	803701	82	VNG1056C	HVO_2047
TPS_11323_1	chr	803799	-	0	1	VNG_RS04115	803726	805084	95	VNG1057C
TPS_11330_1	chr	804692	-	0	6	VNG_RS04115	803726	805084	29	VNG1057C
TPS_11331_1	chr	804769	-	0	0	VNG_RS04115	803726	805084	23	VNG1057C
TPS_3362_1	chr	805732	+	0	0	VNG_RS04120	805308	806426	38	VNG1058H	HVO_1523
TPS_3367_1	chr	806304	+	0	0	VNG_RS04120	805308	806426	89	VNG1058H	HVO_1523
TPS_11354_1	chr	807241	-	0	0	VNG_RS04125	806499	807695	38	VNG1059C
TPS_11356_1	chr	807499	-	0	0	VNG_RS04125	806499	807695	16	VNG1059C
TPS_11357_1	chr	807552	-	0	0	VNG_RS04125	806499	807695	12	VNG1059C
TPS_3382_1	chr	808829	+	0	5	VNG_RS04135	808831	809730	0	VNG1062G
TPS_3386_1	chr	809321	+	0	0	VNG_RS04135	808831	809730	55	VNG1062G
TPS_11366_1	chr	809821	-	7.5E-14	4	VNG_RS04140	809745	810761	93	VNG1063H
TPS_11372_1	chr	810457	-	9.00E-12	0	VNG_RS04140	809745	810761	30	VNG1063H
TPS_11378_1	chr	811160	-	0	21	VNG_RS04145	811152	812492	99	VNG1064H
TPS_3393_1	chr	812616	+	0	3	VNG_RS04150	812621	813382	-1	VNG1065C	HVO_1522
TPS_3398_1	chr	813370	+	0	0	VNG_RS04150	812621	813382	98	VNG1065C	HVO_1522
TPS_3398_1	chr	813370	+	0	0	VNG_RS04155	813372	814280	0	VNG1066C	HVO_1528
TPS_3400_1	chr	815317	+	2.7E-14	7	VNG_RS04165	815317	818580	0	VNG1068G	HVO_1530
TPS_3405_1	chr	817253	+	3.6E-15	0	VNG_RS04165	815317	818580	59	VNG1068G	HVO_1530
TPS_11410_1	chr	821141	-	1.3E-10	42	VNG_RS04180	820841	821197	16	VNG1071G	HVO_1090
TPS_3418_1	chr	831377	+	0	11	VNG_RS04225	831377	831595	0	VNG1085H	HVO_1472
TPS_3419_1	chr	831580	+	0	11	VNG_RS04225	831377	831595	93	VNG1085H	HVO_1472
TPS_3420_1	chr	831596	+	0	1	VNG_RS04225	831377	831595	100	VNG1085H	HVO_1472
TPS_3427_1	chr	832033	+	0	1	VNG_RS04235	832010	833953	1	VNG1087C	HVO_1134
TPS_3440_1	chr	833584	+	0	0	VNG_RS04235	832010	833953	81	VNG1087C	HVO_1134
TPS_11440_1	chr	834059	-	0	8	VNG_RS04240	833972	834274	71	VNG1088C	HVO_1133
TPS_11444_1	chr	834259	-	0	2	VNG_RS04240	833972	834274	5	VNG1088C	HVO_1133
TPS_3452_1	chr	834486	+	1.7E-11	6	VNG_RS04245	834481	835803	0	VNG1089G	HVO_1132
TPS_3459_1	chr	835768	+	0	6	VNG_RS04245	834481	835803	97	VNG1089G	HVO_1132
TPS_3460_1	chr	835786	+	0	6	VNG_RS04245	834481	835803	99	VNG1089G	HVO_1132
TPS_3461_1	chr	835854	+	0	15	VNG_RS04250	835854	836057	0	VNG1090H	HVO_1131
TPS_3462_1	chr	835984	+	0	1	VNG_RS04250	835854	836057	64	VNG1090H	HVO_1131
TPS_11465_1	chr	837643	-	1.7E-10	0	VNG_RS04260	836666	837766	11	VNG1092C	HVO_1129
TPS_11490_1	chr	838621	-	0	24	VNG_RS04265	837766	838644	3	VNG1093C	HVO_1128
TPS_11495_1	chr	840067	-	0	1	VNG_RS04275	839927	840226	53
TPS_11498_1	chr	840218	-	0	2	VNG_RS04275	839927	840226	3
TPS_11498_1	chr	840218	-	0	2	VNG_RS04280	840223	840567	101	VNG1096H	HVO_1070
TPS_11500_1	chr	840567	-	0	2	VNG_RS04280	840223	840567	0	VNG1096H	HVO_1070
TPS_11504_1	chr	845418	-	0	16	VNG_RS04310	845405	846463	99	VNG1104G	HVO_2756
TPS_11505_1	chr	845466	-	0	4	VNG_RS04310	845405	846463	94	VNG1104G	HVO_2756
TPS_11507_1	chr	845497	-	0	2	VNG_RS04310	845405	846463	91	VNG1104G	HVO_2756
TPS_11508_1	chr	845526	-	0	39	VNG_RS04310	845405	846463	89	VNG1104G	HVO_2756
TPS_11511_1	chr	845603	-	0	6	VNG_RS04310	845405	846463	81	VNG1104G	HVO_2756
TPS_11528_1	chr	846983	-	0	0	VNG_RS04315	846465	847103	19	VNG1105G	HVO_2757
TPS_11533_1	chr	847083	-	7.6E-11	28	VNG_RS04315	846465	847103	3	VNG1105G	HVO_2757
TPS_11549_1	chr	847794	-	0	3	VNG_RS04320	847304	847795	0	VNG1108G	HVO_2758
TPS_11551_1	chr	848073	-	0	0	VNG_RS04325	847866	848072	0	VNG1110C	HVO_0910
TPS_3484_1	chr	848181	+	5.4E-11	3	VNG_RS04330	848173	849285	1	VNG1111G	HVO_0911
TPS_3489_1	chr	848486	+	0	4	VNG_RS04330	848173	849285	28	VNG1111G	HVO_0911
TPS_3498_1	chr	849081	+	2.7E-10	6	VNG_RS04330	848173	849285	82	VNG1111G	HVO_0911
TPS_3506_1	chr	850395	+	0	22	VNG_RS04340	849749	850534	82	VNG1114G	HVO_0914
TPS_3509_1	chr	850441	+	0	7	VNG_RS04340	849749	850534	88	VNG1114G	HVO_0914
TPS_3511_1	chr	850482	+	0	11	VNG_RS04340	849749	850534	93	VNG1114G	HVO_0914
TPS_3515_1	chr	850745	+	0	0	VNG_RS04345	850650	851024	25	VNG1115H
TPS_3517_1	chr	853029	+	0	9	VNG_RS04360	852957	853028	101	VNGt16
TPS_3520_1	chr	853313	+	0	0	VNG_RS04365	853114	853365	79	VNG1119H	HVO_0918
TPS_3526_1	chr	854248	+	0	2	VNG_RS04375	853986	855161	22	VNG1121G
TPS_11580_1	chr	855467	-	0	16	VNG_RS04380	855154	855582	27	VNG1123Gm	HVO_1303
TPS_11585_1	chr	855584	-	0	21	VNG_RS04380	855154	855582	0	VNG1123Gm	HVO_1303
TPS_11607_1	chr	856696	-	0	0	VNG_RS04390	856660	858546	98	VNG1128G	HVO_1305
TPS_11610_1	chr	856775	-	5.7E-13	0	VNG_RS04390	856660	858546	94	VNG1128G	HVO_1305
TPS_11624_1	chr	858546	-	0	14	VNG_RS04390	856660	858546	0	VNG1128G	HVO_1305
TPS_3538_1	chr	860256	+	0	0	VNG_RS04405	860171	860253	104	VNGt17
TPS_3539_1	chr	860292	+	0	0	VNG_RS04410	860275	860790	3	VNG1132G	HVO_2784
TPS_3546_1	chr	862573	+	0	0	VNG_RS04430	862573	862657	0	VNGt18
TPS_3548_1	chr	862712	+	0	5	VNG_RS04435	862694	863047	5	VNG1137G	HVO_2779
TPS_3554_1	chr	864079	+	0	0	VNG_RS04450	863886	864086	96	VNG1140G	HVO_2776
TPS_3554_1	chr	864079	+	0	0	VNG_RS04455	864089	864271	-5	VNG1141G	HVO_2775
TPS_3559_1	chr	865472	+	0	10	VNG_RS04460	864273	865469	100	VNG1142G	HVO_2774
TPS_3559_1	chr	865472	+	0	10	VNG_RS04465	865466	866215	1	VNG1143G	HVO_2773
TPS_3566_1	chr	865808	+	0	4	VNG_RS04465	865466	866215	46	VNG1143G	HVO_2773
TPS_3570_1	chr	866146	+	1.2E-14	6	VNG_RS04465	865466	866215	91	VNG1143G	HVO_2773
TPS_3607_1	chr	876664	+	0	30	VNG_RS04515	876667	877029	-1	VNG1157G	HVO_2737
TPS_3613_1	chr	877538	+	0	2	VNG_RS04530	877445	877930	19	VNG1160G	HVO_2740
TPS_3616_1	chr	877813	+	0	2	VNG_RS04530	877445	877930	76	VNG1160G	HVO_2740
TPS_11674_1	chr	882508	-	0	0	VNG_RS04560	882144	882503	-1	VNG1169C	HVO_2748
TPS_11674_1	chr	882508	-	0	0	VNG_RS04565	882503	882802	98	VNG1170G	HVO_2749
TPS_11675_1	chr	882790	-	0	2	VNG_RS04565	882503	882802	4	VNG1170G	HVO_2749
TPS_3625_1	chr	883295	+	0	0	VNG_RS04570	883195	884376	8	VNG1172G	HVO_2750
TPS_11678_1	chr	884470	-	0	48	VNG_RS04575	884446	884712	91	VNG1173G	HVO_2752
TPS_11680_1	chr	884533	-	0	7	VNG_RS04575	884446	884712	67	VNG1173G	HVO_2752
TPS_11681_1	chr	884545	-	2.6E-11	5	VNG_RS04575	884446	884712	63	VNG1173G	HVO_2752
TPS_11682_1	chr	884579	-	0	3	VNG_RS04575	884446	884712	50	VNG1173G	HVO_2752
TPS_11685_1	chr	884641	-	0	5	VNG_RS04575	884446	884712	27	VNG1173G	HVO_2752
TPS_11691_1	chr	884869	-	0	0	VNG_RS04580	884715	884888	11	VNG1173a	HVO_2753
TPS_11696_1	chr	886799	-	0	1	VNG_RS04585	884967	886922	6	VNG1175G
TPS_11698_1	chr	889207	-	0	0	VNG_RS04605	888617	889207	0	VNG1179C	HVO_1752
TPS_3633_1	chr	889330	+	0	6	VNG_RS04610	889326	889859	1	VNG1180G
TPS_3637_1	chr	889905	+	0	6	VNG_RS04615	889903	890526	0	VNG1181G	HVO_1210
TPS_3659_1	chr	893930	+	7.2E-10	13	VNG_RS04640	893923	895062	1	VNG1187G	HVO_2153
TPS_3666_1	chr	894554	+	0	11	VNG_RS04640	893923	895062	55	VNG1187G	HVO_2153
TPS_3667_1	chr	894567	+	0	11	VNG_RS04640	893923	895062	57	VNG1187G	HVO_2153
TPS_3673_1	chr	894965	+	6.1E-15	10	VNG_RS04640	893923	895062	91	VNG1187G	HVO_2153
TPS_11747_1	chr	896309	-	0	6	VNG_RS04655	896255	896857	91	VNG1190G	HVO_2913
TPS_11752_1	chr	896852	-	0	17	VNG_RS04655	896255	896857	1	VNG1190G	HVO_2913
TPS_3693_1	chr	902230	+	5.00E-10	6	VNG_RS04690	902216	902422	7	VNG1200H
TPS_3698_1	chr	902409	+	0	2	VNG_RS04690	902216	902422	94	VNG1200H
TPS_11770_1	chr	903978	-	0	0	VNG_RS04705	903818	905068	87	VNG1204G
TPS_3711_1	chr	913571	+	0	13	VNG_RS04745	913569	914321	0	VNG1213C	HVO_1615
TPS_3712_1	chr	913582	+	0	0	VNG_RS04745	913569	914321	2	VNG1213C	HVO_1615
TPS_3714_1	chr	913617	+	0	24	VNG_RS04745	913569	914321	6	VNG1213C	HVO_1615
TPS_3716_1	chr	913639	+	0	0	VNG_RS04745	913569	914321	9	VNG1213C	HVO_1615
TPS_3717_1	chr	913651	+	0	2	VNG_RS04745	913569	914321	11	VNG1213C	HVO_1615
TPS_3727_1	chr	915109	+	0	0	VNG_RS04750	914979	916109	12	VNG1214H
TPS_3728_1	chr	915184	+	0	4	VNG_RS04750	914979	916109	18	VNG1214H
TPS_3731_1	chr	915319	+	0	2	VNG_RS04750	914979	916109	30	VNG1214H
TPS_3734_1	chr	915406	+	0	0	VNG_RS04750	914979	916109	38	VNG1214H
TPS_3740_1	chr	915987	+	1.7E-10	0	VNG_RS04750	914979	916109	89	VNG1214H
TPS_11790_1	chr	916307	-	0	0	VNG_RS04755	916308	916381	101	VNGt19
TPS_11792_1	chr	916381	-	0	0	VNG_RS04755	916308	916381	0	VNGt19
TPS_11799_1	chr	918777	-	6.6E-12	4	VNG_RS04770	918171	918887	15	VNG1218C
TPS_11811_1	chr	919977	-	0	1	VNG_RS04780	919654	919977	0	VNG1220H	HVO_2796
TPS_11812_1	chr	920274	-	0	1	VNG_RS04785	920276	920358	102	VNGt20
TPS_11813_1	chr	920329	-	5.4E-10	3	VNG_RS04785	920276	920358	35	VNGt20
TPS_11814_1	chr	920358	-	0	2	VNG_RS04785	920276	920358	0	VNGt20
TPS_11834_1	chr	923713	-	0	7	VNG_RS04805	923079	923711	0	VNG1228C	HVO_2792
TPS_3777_1	chr	923888	+	0	0	VNG_RS04810	923886	924092	1	VNG1229H
TPS_11840_1	chr	924242	-	0	5	VNG_RS04815	924127	925311	90	VNG1230G	HVO_1306
TPS_11842_1	chr	925207	-	4.1E-11	0	VNG_RS04815	924127	925311	9	VNG1230G	HVO_1306
TPS_11847_1	chr	928159	-	0	0	VNG_RS04830	928165	929535	100	VNG1234C
TPS_3798_1	chr	931822	+	5.7E-11	2	VNG_RS04845	931821	932303	0	VNG1237C	HVO_2522
TPS_11858_1	chr	936493	-	4.00E-10	1	VNG_RS04875	936406	937260	90	VNG1245C	HVO_1323
TPS_11862_1	chr	937258	-	0	0	VNG_RS04875	936406	937260	0	VNG1245C	HVO_1323
TPS_3808_1	chr	937346	+	0	1	VNG_RS04880	937348	937776	0	VNG1246H	HVO_1324
TPS_11877_1	chr	940553	-	0	6	VNG_RS04900	939667	940758	19	VNG1250H
TPS_11883_1	chr	943686	-	0	0	VNG_RS04905	940842	943682	0	VNG1251G	HVO_1333
TPS_11888_1	chr	947153	-	0	16	VNG_RS04920	945880	947151	0	VNG1255C	HVO_1338
TPS_3820_1	chr	949893	+	0	6	VNG_RS04945	949891	950073	1	VNG1261H	HVO_1677
TPS_3835_1	chr	950621	+	0	18	VNG_RS04955	950618	950860	1	VNG1263C	HVO_1679
TPS_3842_1	chr	950824	+	0	22	VNG_RS04955	950618	950860	85	VNG1263C	HVO_1679
TPS_3843_1	chr	950842	+	0	12	VNG_RS04955	950618	950860	93	VNG1263C	HVO_1679
TPS_11921_1	chr	951323	-	0	7	VNG_RS04960	950936	951319	-1	VNG1264C	HVO_1680
TPS_3849_1	chr	952376	+	0	0	VNG_RS04970	952374	953267	0	VNG1268H
TPS_11940_1	chr	958033	-	0	4	VNG_RS04990	957376	958683	50	VNG1275G
TPS_11946_1	chr	958566	-	0	0	VNG_RS04990	957376	958683	9	VNG1275G
TPS_11947_1	chr	958771	-	0	6	VNG_RS04995	958732	959457	95	VNG1276C	HVO_1344
TPS_11965_1	chr	965198	-	0	18	VNG_RS05035	964835	965257	14	VNG1287C	HVO_1249
TPS_11970_1	chr	965400	-	0	0	VNG_RS05040	965294	965509	51	VNG1289H	HVO_1248
TPS_11980_1	chr	966638	-	0	0	VNG_RS05050	966623	967534	98	VNG1294G	HVO_1637
TPS_11993_1	chr	967789	-	0	0	VNG_RS05055	967595	967786	-2	VNG1295H
TPS_3897_1	chr	967897	+	5.00E-12	4	VNG_RS05060	967899	968510	0	VNG1296C	HVO_1648
TPS_12021_1	chr	977584	-	0	0	VNG_RS05100	976559	978406	45	VNG1306G	HVO_2808
TPS_12029_1	chr	978588	-	0	29	VNG_RS05105	978413	979291	80	VNG1308G	HVO_2809
TPS_12033_1	chr	979117	-	0	5	VNG_RS05105	978413	979291	20	VNG1308G	HVO_2809
TPS_12049_1	chr	980054	-	1.9E-15	13	VNG_RS05115	979662	980054	0	VNG1310G	HVO_2811
TPS_3936_1	chr	982991	+	0	0	VNG_RS05130	982991	983065	0	VNGt21
TPS_3937_1	chr	983066	+	0	1	VNG_RS05130	982991	983065	101	VNGt21
TPS_3951_1	chr	984227	+	0	17	VNG_RS05145	984228	984569	0	VNG1318H
TPS_3952_1	chr	984252	+	0	3	VNG_RS05145	984228	984569	7	VNG1318H
TPS_3964_1	chr	986565	+	0	16	VNG_RS05155	986348	987505	19	VNG1320G
TPS_12058_1	chr	990000	-	1.2E-10	1	VNG_RS05165	989961	990395	91	VNG1324C
TPS_12060_1	chr	990052	-	0	0	VNG_RS05165	989961	990395	79	VNG1324C
TPS_12066_1	chr	991656	-	1.4E-11	4	VNG_RS05175	990944	991687	4	VNG1325C
TPS_12067_1	chr	991682	-	2.5E-12	15	VNG_RS05175	990944	991687	1	VNG1325C
TPS_3979_1	chr	991779	+	0	5	VNG_RS05180	991773	992111	2	VNG1326H	HVO_1588
TPS_3983_1	chr	991853	+	0	10	VNG_RS05180	991773	992111	24	VNG1326H	HVO_1588
TPS_3985_1	chr	991957	+	0	0	VNG_RS05180	991773	992111	54	VNG1326H	HVO_1588
TPS_12078_1	chr	994169	-	0	6	VNG_RS05200	993598	994200	5	VNG1332G	HVO_2913
TPS_12083_1	chr	994827	-	2.6E-11	0	VNG_RS05205	994265	995710	61	VNG1335G	HVO_2911
TPS_4022_1	chr	997791	+	5.6E-12	11	VNG_RS05220	997742	999307	3	VNG1339C
TPS_12113_1	chr	1014290	-	0	11	VNG_RS05300	1013308	1014291	0	VNG1359G	HVO_2873
TPS_4055_1	chr	1021561	+	0	0	VNG_RS05350	1021561	1022991	0	VNG1372C
TPS_4056_1	chr	1023099	+	0	0	VNG_RS05355	1023071	1024891	2	VNG1374G	HVO_2660
TPS_4059_1	chr	1023910	+	0	5	VNG_RS05355	1023071	1024891	46	VNG1374G	HVO_2660
TPS_12162_1	chr	1028395	-	0	0	VNG_RS05375	1028396	1028480	101	VNGt23
TPS_12163_1	chr	1028440	-	2.2E-12	0	VNG_RS05375	1028396	1028480	48	VNGt23
TPS_12164_1	chr	1028480	-	0	0	VNG_RS05375	1028396	1028480	0	VNGt23
TPS_4078_1	chr	1028575	+	0	1	VNG_RS05380	1028559	1029209	2	VNG1380H
TPS_4082_1	chr	1028641	+	2.7E-11	17	VNG_RS05380	1028559	1029209	13	VNG1380H
TPS_4084_1	chr	1028681	+	3.8E-12	0	VNG_RS05380	1028559	1029209	19	VNG1380H
TPS_4093_1	chr	1029089	+	0	24	VNG_RS05380	1028559	1029209	82	VNG1380H
TPS_4099_1	chr	1029241	+	5.2E-15	1	VNG_RS05385	1029250	1030257	-1
TPS_4106_1	chr	1029343	+	9.1E-11	33	VNG_RS05385	1029250	1030257	9
TPS_12169_1	chr	1035317	-	0	10	VNG_RS05420	1035287	1036099	96	VNG1389C	HVO_1660
TPS_12174_1	chr	1036102	-	0	17	VNG_RS05420	1035287	1036099	0	VNG1389C	HVO_1660
TPS_12175_1	chr	1036226	-	0	1	VNG_RS05425	1036227	1036310	101	VNGt24
TPS_12183_1	chr	1037756	-	0	0	VNG_RS05440	1037249	1037746	-2	VNG1394H	HVO_1667
TPS_4136_1	chr	1043063	+	5.9E-12	0	VNG_RS05480	1043067	1043468	-1	VNG1404G	HVO_2234
TPS_12249_1	chr	1051252	-	0	0	VNG_RS05510	1051252	1052070	100	VNG1412H	HVO_2861
TPS_12255_1	chr	1051396	-	5.1E-10	19	VNG_RS05510	1051252	1052070	82	VNG1412H	HVO_2861
TPS_12256_1	chr	1051419	-	7.00E-10	18	VNG_RS05510	1051252	1052070	80	VNG1412H	HVO_2861
TPS_12262_1	chr	1051609	-	9.5E-13	1	VNG_RS05510	1051252	1052070	56	VNG1412H	HVO_2861
TPS_12264_1	chr	1051640	-	0	0	VNG_RS05510	1051252	1052070	53	VNG1412H	HVO_2861
TPS_12265_1	chr	1051722	-	3.3E-14	7	VNG_RS05510	1051252	1052070	43	VNG1412H	HVO_2861
TPS_12272_1	chr	1051909	-	6.4E-14	15	VNG_RS05510	1051252	1052070	20	VNG1412H	HVO_2861
TPS_12278_1	chr	1052049	-	0	27	VNG_RS05510	1051252	1052070	3	VNG1412H	HVO_2861
TPS_12280_1	chr	1052164	-	0	34	VNG_RS05515	1052148	1053863	99	VNG1413H
TPS_12284_1	chr	1052663	-	0	1	VNG_RS05515	1052148	1053863	70	VNG1413H
TPS_12288_1	chr	1052977	-	7.2E-10	0	VNG_RS05515	1052148	1053863	52	VNG1413H
TPS_12294_1	chr	1053370	-	0	40	VNG_RS05515	1052148	1053863	29	VNG1413H
TPS_4146_1	chr	1053993	+	2.00E-14	5	VNG_RS05520	1053977	1055224	1	VNG1414G	HVO_2862
TPS_4164_1	chr	1055402	+	3.7E-10	6	VNG_RS05525	1055397	1056290	1	VNG1416G	HVO_2865
TPS_4169_1	chr	1056093	+	1.7E-11	2	VNG_RS05525	1055397	1056290	78	VNG1416G	HVO_2865
TPS_4186_1	chr	1058687	+	0	6	VNG_RS05540	1058589	1059044	22	VNG1420H	HVO_1183
TPS_12317_1	chr	1060693	-	4.9E-13	9	VNG_RS05550	1060402	1060698	2	VNG1425H	HVO_2325
TPS_4217_1	chr	1065016	+	0	0	VNG_RS05580	1064474	1065466	55	VNG1432G	HVO_2297
TPS_4219_1	chr	1065557	+	0	1	VNG_RS05585	1065552	1065731	3	VNG1433G	HVO_2475
TPS_4223_1	chr	1065846	+	0	0	VNG_RS05590	1065778	1066809	7	VNG1435G	HVO_2487
TPS_12350_1	chr	1072109	-	0	13	VNG_RS05620	1071909	1072115	3	VNG1446H	HVO_2682
TPS_12365_1	chr	1079911	-	8.5E-10	0	VNG_RS05660	1078862	1079908	0	VNG1455H	HVO_2711
TPS_4257_1	chr	1081020	+	8.5E-14	30	VNG_RS05670	1080550	1081038	96	VNG1457C	HVO_2709
TPS_12401_1	chr	1082487	-	0	2	VNG_RS05680	1082119	1082487	0
TPS_4272_1	chr	1085187	+	0	10	VNG_RS05695	1085033	1085461	36	VNG1463G
TPS_4276_1	chr	1085403	+	0	0	VNG_RS05695	1085033	1085461	86	VNG1463G
TPS_4286_1	chr	1089127	+	0	2	VNG_RS05715	1089122	1089910	1	VNG1467G
TPS_4303_1	chr	1089679	+	0	0	VNG_RS05715	1089122	1089910	71	VNG1467G
TPS_4310_1	chr	1089817	+	5.00E-12	11	VNG_RS05715	1089122	1089910	88	VNG1467G
TPS_4311_1	chr	1089893	+	0	15	VNG_RS05715	1089122	1089910	98	VNG1467G
TPS_4314_1	chr	1089985	+	0	10	VNG_RS05720	1089962	1090231	9	VNG1468H
TPS_4319_1	chr	1090458	+	0	11	VNG_RS05725	1090461	1091636	0	VNG1470G	HVO_2697
TPS_4329_1	chr	1091579	+	0	0	VNG_RS05725	1090461	1091636	95	VNG1470G	HVO_2697
TPS_12425_1	chr	1093597	-	0	5	VNG_RS05735	1092551	1094830	54	VNG1472G	HVO_2700
TPS_12430_1	chr	1095075	-	0	6	VNG_RS05740	1094827	1095075	0	VNG1473H
TPS_4357_1	chr	1097456	+	0	0	VNG_RS05750	1096286	1097941	71	VNG1475C	HVO_2080
TPS_12448_1	chr	1103664	-	0	7	VNG_RS05780	1102552	1103676	1	VNG1482G	HVO_2716
TPS_12451_1	chr	1103731	-	0	6	VNG_RS05785	1103741	1104244	102	VNG1483C	HVO_2718
TPS_4369_1	chr	1105941	+	0	6	VNG_RS05795	1105936	1106394	1	VNG1487H	HVO_0491
TPS_4373_1	chr	1106446	+	0	0	VNG_RS05800	1106448	1107095	0	VNG1488G	HVO_0492
TPS_4375_1	chr	1107152	+	0	2	VNG_RS05805	1107155	1107559	-1	VNG1490H	HVO_0493
TPS_4378_1	chr	1107179	+	0	6	VNG_RS05805	1107155	1107559	6	VNG1490H	HVO_0493
TPS_4386_1	chr	1107441	+	0	1	VNG_RS05805	1107155	1107559	71	VNG1490H	HVO_0493
TPS_4389_1	chr	1107543	+	0	39	VNG_RS05805	1107155	1107559	96	VNG1490H	HVO_0493
TPS_12461_1	chr	1107728	-	0	0	VNG_RS05810	1107729	1107813	101	VNGt25
TPS_12471_1	chr	1110565	-	0	0	VNG_RS05825	1110410	1110592	15	VNG1496G	HVO_2723
TPS_12474_1	chr	1113153	-	0	2	VNG_RS05845	1113019	1113573	76	VNG1500H	HVO_2768
TPS_12501_1	chr	1125700	-	0	11	VNG_RS05880	1123649	1125697	0	VNG1511C	HVO_2889
TPS_4436_1	chr	1129511	+	0	2	VNG_RS05920	1129509	1131440	0	VNG1523G	HVO_1779
TPS_12541_1	chr	1132443	-	0	2	VNG_RS05925	1131444	1132820	27	VNG1524C	HVO_2871
TPS_12545_1	chr	1132579	-	0	23	VNG_RS05925	1131444	1132820	18	VNG1524C	HVO_2871
TPS_4446_1	chr	1135048	+	0	0	VNG_RS05935	1134520	1135863	39	VNG1526G	HVO_2469
TPS_4453_1	chr	1137502	+	0	3	VNG_RS05945	1137505	1139055	0	VNG1529G	HVO_2471
TPS_4460_1	chr	1139419	+	0	2	VNG_RS05955	1139423	1141255	0	VNG1532G	HVO_2486
TPS_4465_1	chr	1141079	+	0	0	VNG_RS05955	1139423	1141255	90	VNG1532G	HVO_2486
TPS_4477_1	chr	1143520	+	0	21	VNG_RS05960	1141390	1143534	99	VNG1533H	HVO_1269
TPS_12581_1	chr	1145011	-	0	1	VNG_RS05970	1144847	1145290	63	VNG1536C	HVO_2484
TPS_12593_1	chr	1145291	-	0	4	VNG_RS05970	1144847	1145290	0	VNG1536C	HVO_2484
TPS_4479_1	chr	1146676	+	0	0	VNG_RS05980	1146674	1147519	0	VNG1538H
TPS_4506_1	chr	1150545	+	0	0	VNG_RS06000	1150451	1151497	9	VNG1543G	HVO_0794
TPS_12603_1	chr	1154021	-	0	1	VNG_RS06010	1154022	1154096	101	VNGt26
TPS_12604_1	chr	1154096	-	0	5	VNG_RS06010	1154022	1154096	0	VNGt26
TPS_12606_1	chr	1155090	-	0	5	VNG_RS06020	1154857	1155096	3	VNG1546H	HVO_2396
TPS_4519_1	chr	1156902	+	0	0	VNG_RS06035	1156903	1157466	0	VNG1550G
TPS_4528_1	chr	1159029	+	2.2E-11	3	VNG_RS06045	1158160	1159026	100	VNG1553G
TPS_4528_1	chr	1159029	+	2.2E-11	3	VNG_RS06050	1159023	1160000	1	VNG1554G
TPS_4531_1	chr	1159854	+	0	0	VNG_RS06050	1159023	1160000	85	VNG1554G
TPS_4534_1	chr	1160702	+	0	0	VNG_RS06055	1159997	1160827	85	VNG1555G
TPS_4545_1	chr	1163468	+	0	0	VNG_RS06075	1162774	1163997	57	VNG1561Cm
TPS_4547_1	chr	1163588	+	0	0	VNG_RS06075	1162774	1163997	67	VNG1561Cm
TPS_4550_1	chr	1164004	+	5.8E-10	4	VNG_RS06075	1162774	1163997	101	VNG1561Cm
TPS_4550_1	chr	1164004	+	5.8E-10	4	VNG_RS06080	1163994	1164365	3	VNG1562H
TPS_12615_1	chr	1165886	-	0	0	VNG_RS06090	1165595	1167667	86	VNG1565G
TPS_12617_1	chr	1167193	-	0	0	VNG_RS06090	1165595	1167667	23	VNG1565G
TPS_4573_1	chr	1171584	+	5.2E-10	18	VNG_RS06095	1167702	1171601	100	VNG1566G
TPS_4573_1	chr	1171584	+	5.2E-10	18	VNG_RS06100	1171591	1172304	-1	VNG1567G
TPS_4576_1	chr	1172861	+	5.4E-12	0	VNG_RS06105	1172301	1173053	74	VNG1568G
TPS_12643_1	chr	1183462	-	0	9	VNG_RS06165	1183163	1184704	81	VNG1585C
TPS_12644_1	chr	1183483	-	3.3E-14	0	VNG_RS06165	1183163	1184704	79	VNG1585C
TPS_12651_1	chr	1183951	-	0	0	VNG_RS06165	1183163	1184704	49	VNG1585C
TPS_12661_1	chr	1184313	-	0	0	VNG_RS06165	1183163	1184704	25	VNG1585C
TPS_12662_1	chr	1184336	-	0	7	VNG_RS06165	1183163	1184704	24	VNG1585C
TPS_12683_1	chr	1187037	-	0	0	VNG_RS06175	1186647	1187813	67
TPS_12687_1	chr	1187807	-	0	9	VNG_RS06175	1186647	1187813	1
TPS_4610_1	chr	1188533	+	5.6E-10	8	VNG_RS06185	1188524	1188937	2	VNG1589C
TPS_4614_1	chr	1188662	+	0	3	VNG_RS06185	1188524	1188937	33	VNG1589C
TPS_12703_1	chr	1193090	-	0	0	VNG_RS06210	1192390	1193811	51	VNG1601G	HVO_2401
TPS_12707_1	chr	1194777	-	0	0	VNG_RS06215	1193811	1195136	27	VNG1603G	HVO_2402
TPS_12725_1	chr	1196881	-	0	9	VNG_RS06225	1195790	1196881	0	VNG1606G	HVO_2404
TPS_12726_1	chr	1197203	-	0	0	VNG_RS06230	1197028	1197618	70	VNG1607G
TPS_12731_1	chr	1197620	-	0	8	VNG_RS06230	1197028	1197618	0	VNG1607G
TPS_4644_1	chr	1199977	+	0	2	VNG_RS06250	1199977	1200564	0	VNG1611C	HVO_2417
TPS_4647_1	chr	1200611	+	0	0	VNG_RS06255	1200614	1202614	0
TPS_4664_1	chr	1202246	+	1.6E-11	3	VNG_RS06255	1200614	1202614	82
TPS_4667_1	chr	1202459	+	0	0	VNG_RS06255	1200614	1202614	92
TPS_12744_1	chr	1207042	-	0	8	VNG_RS06285	1206584	1207039	-1	VNG1621H
TPS_4704_1	chr	1211377	+	0	6	VNG_RS06300	1209504	1211756	83	VNG1624G	HVO_2158
TPS_12759_1	chr	1211826	-	0	1	VNG_RS06305	1211764	1212387	90	VNG1625H	HVO_2438
TPS_4708_1	chr	1212508	+	0	2	VNG_RS06310	1212506	1213414	0	VNG1626C	HVO_2446
TPS_12800_1	chr	1218507	-	0	0	VNG_RS06350	1218509	1218666	101
TPS_12802_1	chr	1218635	-	0	0	VNG_RS06350	1218509	1218666	20
TPS_12803_1	chr	1218666	-	0	5	VNG_RS06350	1218509	1218666	0
TPS_4744_1	chr	1219835	+	0	25	VNG_RS06355	1218759	1219889	95	VNG1638H	HVO_2519
TPS_4745_1	chr	1219871	+	0	34	VNG_RS06355	1218759	1219889	98	VNG1638H	HVO_2519
TPS_4752_1	chr	1224667	+	1.4E-10	4	VNG_RS06375	1224647	1224832	11	VNG1645H
TPS_12830_1	chr	1230278	-	1.2E-11	3	VNG_RS06405	1229492	1230340	7	VNG1650H
TPS_4771_1	chr	1231972	+	0	0	VNG_RS06410	1231161	1232435	64	VNG1653H	HVO_1106
TPS_12856_1	chr	1234954	-	5.4E-15	3	VNG_RS06420	1234828	1235829	87	VNG1657H	HVO_2533
TPS_12874_1	chr	1236833	-	1.5E-10	0	VNG_RS06430	1236404	1236835	0	VNG1658C
TPS_4799_1	chr	1237097	+	3.8E-11	25	VNG_RS06435	1237084	1238694	1	VNG1659G
TPS_4807_1	chr	1239507	+	0	42	VNG_RS06445	1239515	1240657	-1	VNG1663C	HVO_2384
TPS_4820_1	chr	1240318	+	4.8E-14	0	VNG_RS06445	1239515	1240657	70	VNG1663C	HVO_2384
TPS_4830_1	chr	1240708	+	0	34	VNG_RS06450	1240710	1240901	-1	VNG1664H	HVO_0883
TPS_4853_1	chr	1243102	+	0	5	VNG_RS06465	1242669	1244897	19	VNG1667G	HVO_2380
TPS_4890_1	chr	1244546	+	5.8E-10	0	VNG_RS06465	1242669	1244897	84	VNG1667G	HVO_2380
TPS_4894_1	chr	1244790	+	0	0	VNG_RS06465	1242669	1244897	95	VNG1667G	HVO_2380
TPS_4895_1	chr	1244809	+	0	22	VNG_RS06465	1242669	1244897	96	VNG1667G	HVO_2380
TPS_4896_1	chr	1244845	+	1.7E-11	6	VNG_RS06465	1242669	1244897	98	VNG1667G	HVO_2380
TPS_4897_1	chr	1244881	+	0	6	VNG_RS06465	1242669	1244897	99	VNG1667G	HVO_2380
TPS_12895_1	chr	1245350	-	3.00E-10	3	VNG_RS06470	1244981	1245355	1	VNG1668G	HVO_2373
TPS_4907_1	chr	1247408	+	0	2	VNG_RS06490	1247384	1247893	5	VNG1675H	HVO_2576
TPS_4915_1	chr	1247823	+	0	17	VNG_RS06490	1247384	1247893	86	VNG1675H	HVO_2576
TPS_4919_1	chr	1248620	+	0	11	VNG_RS06500	1248609	1250231	1	VNG1676G	HVO_2575
TPS_4922_1	chr	1248689	+	0	7	VNG_RS06500	1248609	1250231	5	VNG1676G	HVO_2575
TPS_4960_1	chr	1261043	+	5.9E-13	6	VNG_RS06565	1260793	1261047	98	VNG1691G	HVO_2562
TPS_4960_1	chr	1261043	+	5.9E-13	6	VNG_RS06570	1261050	1261772	-1	VNG1692G	HVO_2561
TPS_4975_1	chr	1264001	+	0	0	VNG_RS06595	1263804	1264175	53	VNG1699C	HVO_2556
TPS_4986_1	chr	1264864	+	2.4E-11	0	VNG_RS06605	1264495	1264893	93	VNG1701G	HVO_2554
TPS_4994_1	chr	1265937	+	0	3	VNG_RS06615	1265251	1265952	98	VNG1703G	HVO_2552
TPS_4995_1	chr	1266294	+	0	4	VNG_RS06620	1265949	1266476	65	VNG1705G	HVO_2551
TPS_4999_1	chr	1266987	+	0	0	VNG_RS06630	1266634	1267026	90	VNG1707G	HVO_2549
TPS_5000_1	chr	1267022	+	0	7	VNG_RS06630	1266634	1267026	99	VNG1707G	HVO_2549
TPS_5000_1	chr	1267022	+	0	7	VNG_RS06635	1267030	1267566	-1	VNG1709G	HVO_2548
TPS_12927_1	chr	1275958	-	2.00E-10	1	VNG_RS06690	1275550	1275960	0	VNG1723H	HVO_2498
TPS_5055_1	chr	1277693	+	0	4	VNG_RS06705	1277691	1278269	0	VNG1727G	HVO_2494
TPS_5063_1	chr	1279242	+	0	0	VNG_RS06715	1279229	1279299	19	VNGt30
TPS_5064_1	chr	1279281	+	0	0	VNG_RS06715	1279229	1279299	74	VNGt30
TPS_5065_1	chr	1279301	+	0	5	VNG_RS06715	1279229	1279299	103	VNGt30
TPS_12939_1	chr	1281324	-	2.3E-10	0	VNG_RS06720	1279783	1281537	12	VNG1732C	HVO_2017
TPS_5080_1	chr	1285676	+	0	4	VNG_RS06745	1285676	1286515	0	VNG1739G	HVO_2629
TPS_5088_1	chr	1286558	+	0	13	VNG_RS06750	1286560	1287537	0	VNG1740C	HVO_2630
TPS_5112_1	chr	1288190	+	0	8	VNG_RS06760	1287967	1288281	71
TPS_5113_1	chr	1288244	+	0	16	VNG_RS06760	1287967	1288281	88
TPS_12956_1	chr	1289169	-	1.9E-11	2	VNG_RS06765	1288323	1289183	2	VNG1744H	HVO_2531
TPS_12957_1	chr	1289185	-	0	6	VNG_RS06765	1288323	1289183	0	VNG1744H	HVO_2531
TPS_12975_1	chr	1296402	-	0	2	VNG_RS06800	1294848	1296404	0	VNG1755G
TPS_5128_1	chr	1296656	+	0	0	VNG_RS06805	1296505	1296789	53	VNG1756G
TPS_5133_1	chr	1296995	+	0	0	VNG_RS06810	1296996	1297283	0	VNG1758H	HVO_2000
TPS_5134_1	chr	1298128	+	0	0	VNG_RS06815	1297280	1298917	52	VNG1759G
TPS_12999_1	chr	1304859	-	0	5	VNG_RS06830	1304168	1304881	3	VNG1764G
TPS_13004_1	chr	1306140	-	8.6E-14	0	VNG_RS06835	1304883	1307177	45	VNG1765G
TPS_13015_1	chr	1308021	-	3.6E-14	0	VNG_RS06840	1307267	1308028	1	VNG1766C	HVO_2298
TPS_13019_1	chr	1308645	-	0	1	VNG_RS06845	1308056	1308874	28	VNG1767G	HVO_2299
TPS_13027_1	chr	1308862	-	0	11	VNG_RS06845	1308056	1308874	1	VNG1767G	HVO_2299
TPS_13035_1	chr	1309204	-	0	4	VNG_RS06850	1308878	1309261	15	VNG1768G	HVO_2300
TPS_13058_1	chr	1313344	-	0	33	VNG_RS06875	1313067	1313342	-1	VNG1773G	HVO_2309
TPS_13061_1	chr	1313424	-	0	54	VNG_RS06880	1313406	1314716	99	VNG1774G	HVO_2311
TPS_13066_1	chr	1313556	-	0	5	VNG_RS06880	1313406	1314716	89	VNG1774G	HVO_2311
TPS_13077_1	chr	1314727	-	1.3E-11	16	VNG_RS06885	1314713	1315375	98	VNG1775C	HVO_2312
TPS_13087_1	chr	1316293	-	0	23	VNG_RS06890	1315383	1316441	14	VNG1776G	HVO_2313
TPS_13090_1	chr	1316376	-	1.9E-10	6	VNG_RS06890	1315383	1316441	6	VNG1776G	HVO_2313
TPS_5156_1	chr	1317061	+	3.8E-11	14	VNG_RS06900	1317052	1317960	1	VNG1779C	HVO_2315
TPS_13109_1	chr	1320232	-	1.3E-15	2	VNG_RS06915	1320001	1321221	81	VNG1784C	HVO_2321
TPS_5170_1	chr	1325293	+	0	0	VNG_RS06945	1325295	1325654	-1	VNG1790H	HVO_2893
TPS_5192_1	chr	1330841	+	0	0	VNG_RS06970	1330778	1332094	5	VNG1795C	HVO_2340
TPS_13152_1	chr	1332737	-	0	2	VNG_RS06980	1332510	1332737	0
TPS_13160_1	chr	1333376	-	2.00E-10	0	VNG_RS06985	1332857	1333429	9	VNG1798H	HVO_2343
TPS_13166_1	chr	1333593	-	0	0	VNG_RS06990	1333485	1333676	43	VNG1800H
TPS_13170_1	chr	1333680	-	0	31	VNG_RS06990	1333485	1333676	-2	VNG1800H
TPS_13172_1	chr	1333833	-	0	7	VNG_RS06995	1333815	1334330	97	VNG1801G
TPS_13196_1	chr	1335124	-	0	0	VNG_RS07000	1334327	1335148	3	VNG1802H
TPS_13197_1	chr	1335145	-	0	22	VNG_RS07000	1334327	1335148	0	VNG1802H
TPS_5207_1	chr	1335465	+	0	0	VNG_RS07005	1335461	1336714	0	VNG1804G	HVO_2345
TPS_5224_1	chr	1336917	+	0	16	VNG_RS07010	1336842	1337075	32	VNG1806H
TPS_5227_1	chr	1337026	+	0	1	VNG_RS07010	1336842	1337075	79	VNG1806H
TPS_5229_1	chr	1337058	+	0	8	VNG_RS07010	1336842	1337075	93	VNG1806H
TPS_5230_1	chr	1337070	+	0	5	VNG_RS07010	1336842	1337075	98	VNG1806H
TPS_5232_1	chr	1337157	+	0	41	VNG_RS07015	1337141	1337560	4	VNG1807H	HVO_2347
TPS_5234_1	chr	1337191	+	0	9	VNG_RS07015	1337141	1337560	12	VNG1807H	HVO_2347
TPS_5237_1	chr	1337313	+	0	5	VNG_RS07015	1337141	1337560	41	VNG1807H	HVO_2347
TPS_5238_1	chr	1337617	+	0	0	VNG_RS07020	1337618	1338166	0	VNG1809H	HVO_2359
TPS_5247_1	chr	1338138	+	0	6	VNG_RS07020	1337618	1338166	95	VNG1809H	HVO_2359
TPS_5251_1	chr	1339805	+	6.4E-11	10	VNG_RS07030	1339799	1342927	0	VNG1814G	HVO_2361
TPS_5260_1	chr	1340962	+	0	0	VNG_RS07030	1339799	1342927	37	VNG1814G	HVO_2361
TPS_5262_1	chr	1341051	+	3.1E-10	3	VNG_RS07030	1339799	1342927	40	VNG1814G	HVO_2361
TPS_13219_1	chr	1343201	-	5.4E-11	0	VNG_RS07035	1342998	1344059	81	VNG1815G	HVO_2508
TPS_13237_1	chr	1344059	-	0	3	VNG_RS07035	1342998	1344059	0	VNG1815G	HVO_2508
TPS_5283_1	chr	1345170	+	0	4	VNG_RS07045	1344610	1345239	89	VNG1818G	HVO_2506
TPS_5284_1	chr	1345287	+	0	4	VNG_RS07050	1345287	1345697	0	VNG1818a	HVO_2505
TPS_13257_1	chr	1348860	-	0	7	VNG_RS07080	1348757	1349077	68	VNG1827H	HVO_2626
TPS_13265_1	chr	1350450	-	2.2E-11	0	VNG_RS07090	1350047	1351708	76	VNG1830G	HVO_2624
TPS_13271_1	chr	1352577	-	0	7	VNG_RS07095	1351798	1352574	0	VNG1831H
TPS_5305_1	chr	1353757	+	7.6E-10	11	VNG_RS07105	1353443	1354081	49	VNG1834G	HVO_1163
TPS_13283_1	chr	1356036	-	0	8	VNG_RS07110	1354112	1356034	0	VNG1835G	HVO_1684
TPS_5316_1	chr	1356249	+	0	11	VNG_RS07115	1356243	1356452	3	VNG1836G
TPS_5317_1	chr	1356319	+	0	66	VNG_RS07115	1356243	1356452	36	VNG1836G
TPS_5319_1	chr	1356354	+	0	5	VNG_RS07115	1356243	1356452	53	VNG1836G
TPS_5320_1	chr	1356381	+	0	22	VNG_RS07115	1356243	1356452	66	VNG1836G
TPS_5321_1	chr	1356404	+	0	3	VNG_RS07115	1356243	1356452	77	VNG1836G
TPS_13307_1	chr	1360215	-	0	10	VNG_RS07140	1359875	1360213	-1
TPS_5334_1	chr	1360324	+	0	2	VNG_RS07145	1360326	1360982	0	VNG1843C	HVO_2514
TPS_13319_1	chr	1367802	-	3.7E-12	4	VNG_RS07180	1367036	1367812	1	VNG1850G	HVO_2614
TPS_13328_1	chr	1370655	-	0	7	VNG_RS07200	1370637	1373054	99	VNG1856G	HVO_0554
TPS_5350_1	chr	1375083	+	0	0	VNG_RS07215	1375087	1376385	0	VNG1861C	HVO_2605
TPS_5356_1	chr	1375455	+	1.1E-10	0	VNG_RS07215	1375087	1376385	28	VNG1861C	HVO_2605
TPS_13352_1	chr	1376728	-	1.2E-10	5	VNG_RS07220	1376404	1377303	64	VNG1862G	HVO_2602
TPS_13358_1	chr	1377195	-	7.5E-13	0	VNG_RS07220	1376404	1377303	12	VNG1862G	HVO_2602
TPS_13364_1	chr	1377574	-	0	7	VNG_RS07225	1377344	1377889	58	VNG1864G	HVO_2601
TPS_5366_1	chr	1378050	+	0	6	VNG_RS07230	1378010	1378210	20	VNG1865H	HVO_1359
TPS_5369_1	chr	1378105	+	0	20	VNG_RS07230	1378010	1378210	48	VNG1865H	HVO_1359
TPS_5372_1	chr	1378149	+	0	4	VNG_RS07230	1378010	1378210	70	VNG1865H	HVO_1359
TPS_5373_1	chr	1378164	+	0	4	VNG_RS07230	1378010	1378210	77	VNG1865H	HVO_1359
TPS_5374_1	chr	1378186	+	3.8E-10	19	VNG_RS07230	1378010	1378210	88	VNG1865H	HVO_1359
TPS_5381_1	chr	1384328	+	0	16	VNG_RS07265	1384332	1385600	0	VNG1873G	HVO_2588
TPS_5385_1	chr	1384564	+	5.00E-14	0	VNG_RS07265	1384332	1385600	18	VNG1873G	HVO_2588
TPS_5386_1	chr	1385056	+	1.2E-11	0	VNG_RS07265	1384332	1385600	57	VNG1873G	HVO_2588
TPS_5388_1	chr	1385582	+	0	9	VNG_RS07265	1384332	1385600	99	VNG1873G	HVO_2588
TPS_5392_1	chr	1389043	+	5.2E-10	4	VNG_RS07290	1389042	1390562	0	VNG1880C	HVO_2582
TPS_13405_1	chr	1396153	-	0	0	VNG_RS07320	1395369	1396895	49	VNG1887G	HVO_2516
TPS_13409_1	chr	1396842	-	0	1	VNG_RS07320	1395369	1396895	3	VNG1887G	HVO_2516
TPS_13410_1	chr	1396884	-	8.5E-12	18	VNG_RS07320	1395369	1396895	1	VNG1887G	HVO_2516
TPS_13420_1	chr	1397186	-	0	12	VNG_RS07325	1397013	1397267	32	VNG1889H
TPS_13421_1	chr	1397203	-	7.00E-11	27	VNG_RS07325	1397013	1397267	25	VNG1889H
TPS_13423_1	chr	1397269	-	0	13	VNG_RS07325	1397013	1397267	-1	VNG1889H
TPS_5413_1	chr	1399991	+	0	0	VNG_RS07340	1399992	1400741	0	VNG1893G
TPS_13444_1	chr	1402693	-	0	11	VNG_RS07350	1402357	1402704	3	VNG1895H	HVO_2368
TPS_5421_1	chr	1404667	+	0	2	VNG_RS07360	1404655	1405080	3	VNG1898C	HVO_2366
TPS_13454_1	chr	1405290	-	0	0	VNG_RS07365	1405118	1406194	84
TPS_5460_1	chr	1413745	+	0	5	VNG_RS07415	1413751	1414017	-2	VNG1910H	HVO_2358
TPS_5461_1	chr	1413754	+	0	3	VNG_RS07415	1413751	1414017	1	VNG1910H	HVO_2358
TPS_5463_1	chr	1413838	+	0	0	VNG_RS07415	1413751	1414017	33	VNG1910H	HVO_2358
TPS_5464_1	chr	1413855	+	0	1	VNG_RS07415	1413751	1414017	39	VNG1910H	HVO_2358
TPS_5480_1	chr	1417022	+	0	5	VNG_RS07435	1416890	1417231	39	VNG1916H	HVO_2218
TPS_5481_1	chr	1417212	+	0	8	VNG_RS07435	1416890	1417231	94	VNG1916H	HVO_2218
TPS_5483_1	chr	1417310	+	0	0	VNG_RS07440	1417310	1417392	0	VNGt32
TPS_5484_1	chr	1417394	+	0	6	VNG_RS07440	1417310	1417392	102	VNGt32
TPS_13532_1	chr	1420032	-	1.2E-13	2	VNG_RS07470	1419958	1420185	67	VNG1922G	HVO_2212
TPS_13538_1	chr	1420132	-	1.00E-10	6	VNG_RS07470	1419958	1420185	23	VNG1922G	HVO_2212
TPS_13539_1	chr	1420160	-	6.5E-14	15	VNG_RS07470	1419958	1420185	11	VNG1922G	HVO_2212
TPS_13554_1	chr	1420798	-	0	33	VNG_RS07475	1420186	1420863	10	VNG1924G	HVO_2211
TPS_13555_1	chr	1420865	-	0	56	VNG_RS07475	1420186	1420863	0	VNG1924G	HVO_2211
TPS_5492_1	chr	1420954	+	0	5	VNG_RS07480	1420953	1421192	0	VNG1925H
TPS_5493_1	chr	1421174	+	0	35	VNG_RS07480	1420953	1421192	92	VNG1925H
TPS_5494_1	chr	1421198	+	0	9	VNG_RS07480	1420953	1421192	103	VNG1925H
TPS_5535_1	chr	1425586	+	0	12	VNG_RS07505	1424403	1425587	100	VNG1933G	HVO_2204
TPS_5535_1	chr	1425586	+	0	12	VNG_RS07510	1425565	1426359	3	VNG1934H	HVO_2203
TPS_5562_1	chr	1431758	+	0	0	VNG_RS07540	1431151	1432230	56	VNG1941C	HVO_2187
TPS_13577_1	chr	1432364	-	0	9	VNG_RS07545	1432237	1432575	62	VNG1942H
TPS_13603_1	chr	1447065	-	0	0	VNG_RS07605	1445947	1447422	24	VNG1959G	HVO_2001
TPS_13637_1	chr	1457359	-	0	5	VNG_RS07650	1457335	1457967	96	VNG1973H
TPS_13642_1	chr	1457816	-	0	0	VNG_RS07650	1457335	1457967	24	VNG1973H
TPS_13655_1	chr	1461201	-	0	0	VNG_RS07665	1461136	1461208	10	VNGt33
TPS_13656_1	chr	1461210	-	0	0	VNG_RS07665	1461136	1461208	-3	VNGt33
TPS_13667_1	chr	1466970	-	5.7E-13	3	VNG_RS07690	1465420	1467030	4	VNG1985C	HVO_1605
TPS_13668_1	chr	1467028	-	0	9	VNG_RS07690	1465420	1467030	0	VNG1985C	HVO_1605
TPS_13681_1	chr	1468630	-	2.9E-13	0	VNG_RS07700	1467921	1469450	54	VNG1987G	HVO_1976
TPS_13706_1	chr	1471499	-	0	7	VNG_RS07715	1470955	1471497	0	VNG1991H	HVO_1968
TPS_13718_1	chr	1474638	-	0	3	VNG_RS07735	1474404	1474643	2	VNG1995C	HVO_1964
TPS_13741_1	chr	1477287	-	0	0	VNG_RS07750	1477154	1477636	72	VNG1999H	HVO_1958
TPS_13761_1	chr	1478229	-	1.9E-15	3	VNG_RS07755	1477669	1478904	55	VNG2000G	HVO_1957
TPS_13776_1	chr	1478906	-	0	26	VNG_RS07755	1477669	1478904	0	VNG2000G	HVO_1957
TPS_13782_1	chr	1479221	-	8.1E-11	0	VNG_RS07760	1479000	1480793	88	VNG2001G	HVO_1847
TPS_13796_1	chr	1480795	-	0	4	VNG_RS07760	1479000	1480793	0	VNG2001G	HVO_1847
TPS_13811_1	chr	1484698	-	1.3E-12	0	VNG_RS07780	1484374	1484964	45	VNG2006C	HVO_1856
TPS_13824_1	chr	1485324	-	0	12	VNG_RS07785	1484968	1485321	-1	VNG2008H	HVO_1857
TPS_13827_1	chr	1485465	-	0	18	VNG_RS07790	1485424	1485879	91	VNG2010G	HVO_1858
TPS_13829_1	chr	1485570	-	0	0	VNG_RS07790	1485424	1485879	68	VNG2010G	HVO_1858
TPS_13838_1	chr	1485880	-	0	8	VNG_RS07790	1485424	1485879	0	VNG2010G	HVO_1858
TPS_13845_1	chr	1488349	-	0	8	VNG_RS07805	1488090	1488341	-3	VNG2014H	HVO_1863
TPS_5678_1	chr	1489456	+	4.1E-11	0	VNG_RS07810	1488724	1489449	101	VNG2015C	HVO_1866
TPS_5678_1	chr	1489456	+	4.1E-11	0	VNG_RS07815	1489454	1491100	0	VNG2017G	HVO_1867
TPS_5694_1	chr	1492938	+	5.00E-12	4	VNG_RS07820	1491180	1492982	98	VNG2019C	HVO_1870
TPS_13859_1	chr	1493511	-	0	0	VNG_RS07825	1492979	1493509	0	VNG2020C
TPS_13864_1	chr	1495386	-	0	42	VNG_RS07835	1495368	1496426	98	VNG2023G	HVO_1874
TPS_13877_1	chr	1496419	-	0	5	VNG_RS07835	1495368	1496426	1	VNG2023G	HVO_1874
TPS_5714_1	chr	1497707	+	0	2	VNG_RS07845	1497707	1497952	0	VNG2027H
TPS_5721_1	chr	1497884	+	0	1	VNG_RS07845	1497707	1497952	72	VNG2027H
TPS_5723_1	chr	1497925	+	0	5	VNG_RS07845	1497707	1497952	89	VNG2027H
TPS_5746_1	chr	1500941	+	0	0	VNG_RS07875	1500942	1501607	0
TPS_5750_1	chr	1501272	+	0	0	VNG_RS07875	1500942	1501607	50
TPS_5751_1	chr	1501725	+	0	1	VNG_RS07880	1501653	1501724	101	VNGt35
TPS_13884_1	chr	1502304	-	0	1	VNG_RS07890	1502096	1502665	63	VNG2036G
TPS_13886_1	chr	1502373	-	9.2E-16	0	VNG_RS07890	1502096	1502665	51	VNG2036G
TPS_13887_1	chr	1502822	-	6.6E-11	13	VNG_RS07895	1502692	1504212	91	VNG2037C
TPS_13893_1	chr	1504179	-	0	0	VNG_RS07895	1502692	1504212	2	VNG2037C
TPS_13903_1	chr	1506643	-	6.9E-13	12	VNG_RS07915	1506498	1506779	48	VNG2044H	HVO_1894
TPS_13908_1	chr	1506721	-	3.1E-15	20	VNG_RS07915	1506498	1506779	21	VNG2044H	HVO_1894
TPS_13909_1	chr	1506773	-	0	14	VNG_RS07915	1506498	1506779	2	VNG2044H	HVO_1894
TPS_13926_1	chr	1508751	-	1.4E-10	1	VNG_RS07930	1508571	1508879	42	VNG2048G	HVO_1896
TPS_13929_1	chr	1508818	-	6.8E-10	6	VNG_RS07930	1508571	1508879	20	VNG2048G	HVO_1896
TPS_13931_1	chr	1508887	-	0	36	VNG_RS07930	1508571	1508879	-3	VNG2048G	HVO_1896
TPS_13948_1	chr	1510212	-	1.2E-11	0	VNG_RS07945	1509672	1510244	6	VNG2053G	HVO_1899
TPS_13950_1	chr	1510240	-	1.2E-11	5	VNG_RS07945	1509672	1510244	1	VNG2053G	HVO_1899
TPS_13950_1	chr	1510240	-	1.2E-11	5	VNG_RS07950	1510248	1510631	102	VNG2054H	HVO_1900
TPS_13982_1	chr	1516910	-	0	4	VNG_RS07975	1515193	1516908	0	VNG2064H	HVO_0975
TPS_13995_1	chr	1520005	-	0	7	VNG_RS07995	1519498	1521363	73	VNG2068C	HVO_1916
TPS_5779_1	chr	1526299	+	0	0	VNG_RS08020	1526305	1526802	-1	VNG2075C	HVO_1923
TPS_5782_1	chr	1526854	+	0	18	VNG_RS08025	1526849	1526992	3	VNG2076G	HVO_0439
TPS_5784_1	chr	1526909	+	0	17	VNG_RS08025	1526849	1526992	42	VNG2076G	HVO_0439
TPS_5787_1	chr	1526944	+	0	5	VNG_RS08025	1526849	1526992	66	VNG2076G	HVO_0439
TPS_5793_1	chr	1528845	+	5.00E-12	13	VNG_RS08045	1528776	1528961	37	VNG2081H	HVO_0442
TPS_5801_1	chr	1529092	+	0	4	VNG_RS08050	1528958	1529506	24	VNG2081a	HVO_0443
TPS_5814_1	chr	1536694	+	0	0	VNG_RS08095	1535942	1536769	91	VNG2091H
TPS_14056_1	chr	1536769	-	6.8E-11	6	VNG_RS08100	1536751	1538115	99	VNG2093G	HVO_0239
TPS_14065_1	chr	1538082	-	0	0	VNG_RS08100	1536751	1538115	2	VNG2093G	HVO_0239
TPS_14073_1	chr	1538917	-	3.5E-11	7	VNG_RS08110	1538840	1540810	96	VNG2096G	HVO_0455
TPS_14088_1	chr	1539638	-	0	1	VNG_RS08110	1538840	1540810	59	VNG2096G	HVO_0455
TPS_14092_1	chr	1540061	-	6.7E-10	9	VNG_RS08110	1538840	1540810	38	VNG2096G	HVO_0455
TPS_14107_1	chr	1540504	-	0	1	VNG_RS08110	1538840	1540810	16	VNG2096G	HVO_0455
TPS_14108_1	chr	1540514	-	0	2	VNG_RS08110	1538840	1540810	15	VNG2096G	HVO_0455
TPS_14112_1	chr	1542019	-	0	2	VNG_RS08120	1542021	1542102	102	VNGt36
TPS_14113_1	chr	1542102	-	0	0	VNG_RS08120	1542021	1542102	0	VNGt36
TPS_14119_1	chr	1542633	-	0	0	VNG_RS08130	1542347	1542730	25	VNG2099C	HVO_0459
TPS_14131_1	chr	1543747	-	0	0	VNG_RS08135	1542781	1544013	22	VNG2100G	HVO_0464
TPS_14142_1	chr	1545906	-	6.2E-10	5	VNG_RS08145	1544781	1545911	0	VNG2102G	HVO_0466
TPS_5834_1	chr	1546031	+	6.4E-12	0	VNG_RS08150	1546022	1547278	1	VNG2104G	HVO_0467
TPS_5867_1	chr	1547650	+	0	0	VNG_RS08160	1547630	1548586	2	VNG2106G	HVO_0469
TPS_14175_1	chr	1549920	-	6.1E-14	5	VNG_RS08170	1549720	1549941	10	VNG2109H	HVO_1115
TPS_14176_1	chr	1549939	-	0	5	VNG_RS08170	1549720	1549941	1	VNG2109H	HVO_1115
TPS_5886_1	chr	1551764	+	0	3	VNG_RS08180	1551415	1552377	36	VNG2112C	HVO_0338
TPS_14187_1	chr	1553803	-	0	28	VNG_RS08190	1553564	1553809	2	VNG2115H	HVO_0337
TPS_5918_1	chr	1558263	+	8.00E-10	3	VNG_RS08215	1557442	1558281	98	VNG2120G	HVO_0331
TPS_5921_1	chr	1558353	+	0	13	VNG_RS08220	1558353	1558970	0	VNG2121C	HVO_0330
TPS_5929_1	chr	1558546	+	0	10	VNG_RS08220	1558353	1558970	31	VNG2121C	HVO_0330
TPS_14212_1	chr	1558998	-	1.2E-15	34	VNG_RS08225	1559008	1559934	101	VNG2122G	HVO_0329
TPS_14213_1	chr	1559035	-	2.5E-11	9	VNG_RS08225	1559008	1559934	97	VNG2122G	HVO_0329
TPS_14219_1	chr	1559133	-	0	5	VNG_RS08225	1559008	1559934	87	VNG2122G	HVO_0329
TPS_14223_1	chr	1559320	-	1.1E-12	5	VNG_RS08225	1559008	1559934	66	VNG2122G	HVO_0329
TPS_14229_1	chr	1559621	-	8.3E-14	0	VNG_RS08225	1559008	1559934	34	VNG2122G	HVO_0329
TPS_14238_1	chr	1559919	-	0	12	VNG_RS08225	1559008	1559934	2	VNG2122G	HVO_0329
TPS_14250_1	chr	1564465	-	4.8E-15	8	VNG_RS08245	1564023	1564724	37	VNG2126C	HVO_0326
TPS_14253_1	chr	1564724	-	0	9	VNG_RS08245	1564023	1564724	0	VNG2126C	HVO_0326
TPS_5948_1	chr	1567131	+	0	0	VNG_RS08260	1567133	1568383	0	VNG2131G	HVO_0321
TPS_14266_1	chr	1568755	-	5.6E-14	0	VNG_RS08265	1568401	1569063	47	VNG2132Gm	HVO_1762
TPS_14268_1	chr	1568807	-	0	1	VNG_RS08265	1568401	1569063	39	VNG2132Gm	HVO_1762
TPS_14274_1	chr	1569051	-	0	0	VNG_RS08265	1568401	1569063	2	VNG2132Gm	HVO_1762
TPS_14275_1	chr	1569063	-	0	10	VNG_RS08265	1568401	1569063	0	VNG2132Gm	HVO_1762
TPS_14284_1	chr	1569644	-	0	2	VNG_RS08275	1569547	1570221	86	VNG2135G	HVO_0319
TPS_14307_1	chr	1572338	-	5.4E-15	2	VNG_RS08290	1572295	1573710	97	VNG2138G	HVO_0317
TPS_14319_1	chr	1572860	-	0	16	VNG_RS08290	1572295	1573710	60	VNG2138G	HVO_0317
TPS_14324_1	chr	1573033	-	0	0	VNG_RS08290	1572295	1573710	48	VNG2138G	HVO_0317
TPS_14346_1	chr	1575998	-	0	0	VNG_RS08305	1575838	1576896	85	VNG2141G	HVO_0314
TPS_14347_1	chr	1576154	-	0	0	VNG_RS08305	1575838	1576896	70	VNG2141G	HVO_0314
TPS_14348_1	chr	1576343	-	0	11	VNG_RS08305	1575838	1576896	52	VNG2141G	HVO_0314
TPS_14356_1	chr	1576751	-	1.2E-10	0	VNG_RS08305	1575838	1576896	14	VNG2141G	HVO_0314
TPS_14360_1	chr	1576904	-	0	0	VNG_RS08305	1575838	1576896	-1	VNG2141G	HVO_0314
TPS_14360_1	chr	1576904	-	0	0	VNG_RS08310	1576893	1577480	98	VNG2142G	HVO_0313
TPS_14372_1	chr	1577459	-	0	4	VNG_RS08310	1576893	1577480	4	VNG2142G	HVO_0313
TPS_14375_1	chr	1577777	-	0	1	VNG_RS08315	1577503	1577772	-2	VNG2143G	HVO_0312
TPS_14375_1	chr	1577777	-	0	1	VNG_RS08320	1577784	1579952	100	VNG2144G	HVO_0311
TPS_14376_1	chr	1577788	-	0	6	VNG_RS08320	1577784	1579952	100	VNG2144G	HVO_0311
TPS_14382_1	chr	1578334	-	0	3	VNG_RS08320	1577784	1579952	75	VNG2144G	HVO_0311
TPS_14392_1	chr	1580116	-	2.8E-10	22	VNG_RS08325	1579939	1580271	47	VNG2146H
TPS_14396_1	chr	1580192	-	0	4	VNG_RS08325	1579939	1580271	24	VNG2146H
TPS_5970_1	chr	1580372	+	0	3	VNG_RS08330	1580373	1581002	0	VNG2147G	HVO_0309
TPS_6014_1	chr	1585686	+	0	9	VNG_RS08355	1584874	1585842	84	VNG2151G	HVO_0304
TPS_6015_1	chr	1585719	+	0	43	VNG_RS08355	1584874	1585842	87	VNG2151G	HVO_0304
TPS_6019_1	chr	1586647	+	0	0	VNG_RS08365	1586648	1587550	0	VNG2153G	HVO_0303
TPS_14431_1	chr	1588639	-	0	7	VNG_RS08370	1587552	1588637	0	VNG2154C	HVO_0302
TPS_6032_1	chr	1591737	+	0	2	VNG_RS08385	1591653	1592105	19	VNG2157C	HVO_0298
TPS_6033_1	chr	1591765	+	0	3	VNG_RS08385	1591653	1592105	25	VNG2157C	HVO_0298
TPS_6034_1	chr	1592049	+	0	1	VNG_RS08385	1591653	1592105	88	VNG2157C	HVO_0298
TPS_6047_1	chr	1594202	+	0	0	VNG_RS08400	1594121	1595053	9	VNG2160C	HVO_0292
TPS_6049_1	chr	1594560	+	0	0	VNG_RS08400	1594121	1595053	47	VNG2160C	HVO_0292
TPS_6051_1	chr	1595003	+	0	7	VNG_RS08400	1594121	1595053	95	VNG2160C	HVO_0292
TPS_6052_1	chr	1595134	+	0	1	VNG_RS08405	1595055	1595627	14	VNG2162C	HVO_0291
TPS_6057_1	chr	1595672	+	0	10	VNG_RS08410	1595672	1596076	0	VNG2163H	HVO_0290
TPS_6059_1	chr	1595702	+	0	0	VNG_RS08410	1595672	1596076	7	VNG2163H	HVO_0290
TPS_14451_1	chr	1596545	-	0	11	VNG_RS08415	1596089	1596541	-1
TPS_6072_1	chr	1596712	+	0	0	VNG_RS08420	1596638	1596710	103	VNGt37
TPS_6075_1	chr	1596895	+	0	0	VNG_RS08425	1596897	1597652	0	VNG2165H
TPS_14462_1	chr	1601710	-	0	0	VNG_RS08440	1601058	1602230	44	VNG2168C	HVO_0285
TPS_6090_1	chr	1606082	+	3.7E-12	0	VNG_RS08460	1605214	1607268	42	VNG2173G	HVO_0283
TPS_6104_1	chr	1609004	+	0	0	VNG_RS08470	1608193	1609467	64	VNG2175H	HVO_1106
TPS_6121_1	chr	1613803	+	1.00E-14	0	VNG_RS08495	1613809	1616448	0	VNG2181G	HVO_0220
TPS_6126_1	chr	1614508	+	0	5	VNG_RS08495	1613809	1616448	26	VNG2181G	HVO_0220
TPS_6136_1	chr	1616421	+	0	5	VNG_RS08495	1613809	1616448	99	VNG2181G	HVO_0220
TPS_14502_1	chr	1618513	-	0	1	VNG_RS08510	1617647	1618510	0	VNG2184G	HVO_0226
TPS_14504_1	chr	1620000	-	0	10	VNG_RS08525	1619975	1620403	94	VNG2186G	HVO_0230
TPS_14510_1	chr	1620398	-	0	1	VNG_RS08525	1619975	1620403	1	VNG2186G	HVO_0230
TPS_14522_1	chr	1624831	-	0	8	VNG_RS08545	1624252	1624827	-1	VNG2191H
TPS_14524_1	chr	1624930	-	0	19	VNG_RS08550	1624849	1626546	95	VNG2193G
TPS_14537_1	chr	1625864	-	7.4E-13	1	VNG_RS08550	1624849	1626546	40	VNG2193G
TPS_14554_1	chr	1627031	-	0	0	VNG_RS08555	1626543	1627085	10	VNG2195G	HVO_0944
TPS_14563_1	chr	1627527	-	0	3	VNG_RS08560	1627091	1627957	50	VNG2196G
TPS_14568_1	chr	1627959	-	0	17	VNG_RS08560	1627091	1627957	0	VNG2196G
TPS_6168_1	chr	1628168	+	2.1E-11	3	VNG_RS08565	1628164	1628355	2	VNG2197H
TPS_6177_1	chr	1628378	+	5.3E-10	2	VNG_RS08570	1628365	1629180	2	VNG2199H	HVO_0941
TPS_6179_1	chr	1628407	+	0	4	VNG_RS08570	1628365	1629180	5	VNG2199H	HVO_0941
TPS_6187_1	chr	1629690	+	4.9E-13	1	VNG_RS08575	1629182	1631587	21	VNG2201G	HVO_0940
TPS_14590_1	chr	1639433	-	0	0	VNG_RS08615	1639397	1640428	97	VNG2210G	HVO_2952
TPS_14607_1	chr	1645007	-	0	0	VNG_RS08630	1643594	1645003	0	VNG2214G
TPS_6220_1	chr	1645697	+	5.2E-11	7	VNG_RS08635	1645123	1646058	61	VNG2216G	HVO_2957
TPS_6229_1	chr	1646324	+	0	17	VNG_RS08640	1646140	1647399	15	VNG2217G	HVO_2958
TPS_6240_1	chr	1647371	+	0	37	VNG_RS08640	1646140	1647399	98	VNG2217G	HVO_2958
TPS_6259_1	chr	1649781	+	0	33	VNG_RS08650	1648380	1649816	98	VNG2219G	HVO_2960
TPS_6270_1	chr	1651163	+	0	21	VNG_RS08655	1649819	1651243	94	VNG2220G	HVO_2961
TPS_6273_1	chr	1651225	+	0	18	VNG_RS08655	1649819	1651243	99	VNG2220G	HVO_2961
TPS_6274_1	chr	1651283	+	2.4E-16	5	VNG_RS08660	1651293	1652105	-1	VNG2222G	HVO_0449
TPS_14617_1	chr	1653584	-	1.3E-14	0	VNG_RS08665	1652109	1654766	44	VNG2223G
TPS_14625_1	chr	1655881	-	0	29	VNG_RS08670	1654897	1655883	0	VNG2224G	HVO_0454
TPS_14630_1	chr	1656084	-	0	7	VNG_RS08675	1656061	1657737	99	VNG2226G	HVO_0133
TPS_14641_1	chr	1657716	-	0	13	VNG_RS08675	1656061	1657737	1	VNG2226G	HVO_0133
TPS_14665_1	chr	1662175	-	9.4E-10	9	VNG_RS08700	1662177	1663112	100	VNG2233C	HVO_0135
TPS_14670_1	chr	1662847	-	0	0	VNG_RS08700	1662177	1663112	28	VNG2233C	HVO_0135
TPS_14672_1	chr	1663110	-	9.9E-11	14	VNG_RS08700	1662177	1663112	0	VNG2233C	HVO_0135
TPS_14688_1	chr	1664481	-	1.6E-11	9	VNG_RS08715	1663836	1664819	34	VNG2237G	HVO_0138
TPS_14707_1	chr	1666853	-	0	1	VNG_RS08720	1664886	1666880	1	VNG2238C	HVO_0140
TPS_6289_1	chr	1668160	+	0	0	VNG_RS08730	1667940	1668944	22	VNG2240G	HVO_0145
TPS_6294_1	chr	1670405	+	0	6	VNG_RS08745	1670410	1670970	-1	VNG2243G	HVO_0158
TPS_6309_1	chr	1671351	+	3.7E-13	7	VNG_RS08750	1670977	1671342	102	VNG2244H
TPS_6324_1	chr	1675000	+	1.00E-10	0	VNG_RS08775	1674660	1675943	27	VNG2251G	HVO_0167
TPS_6352_1	chr	1676537	+	0	7	VNG_RS08785	1676537	1676740	0	VNG2253H
TPS_6367_1	chr	1677905	+	1.2E-10	0	VNG_RS08795	1677905	1678495	0	VNG2255C	HVO_0146
TPS_14733_1	chr	1678713	-	0	48	VNG_RS08800	1678565	1679308	80	VNG2256G	HVO_0175
TPS_14736_1	chr	1678798	-	3.3E-12	22	VNG_RS08800	1678565	1679308	69	VNG2256G	HVO_0175
TPS_14742_1	chr	1678947	-	1.4E-10	10	VNG_RS08800	1678565	1679308	49	VNG2256G	HVO_0175
TPS_14754_1	chr	1679235	-	0	0	VNG_RS08800	1678565	1679308	10	VNG2256G	HVO_0175
TPS_6393_1	chr	1691264	+	0	1	VNG_RS08860	1691265	1692389	0	VNG2271G	HVO_0194
TPS_6411_1	chr	1692252	+	2.6E-14	0	VNG_RS08860	1691265	1692389	88	VNG2271G	HVO_0194
TPS_14799_1	chr	1693189	-	0	23	VNG_RS08870	1693173	1693340	90	VNG2273H	HVO_0196
TPS_14800_1	chr	1693204	-	0	5	VNG_RS08870	1693173	1693340	81	VNG2273H	HVO_0196
TPS_14802_1	chr	1693306	-	3.1E-11	7	VNG_RS08870	1693173	1693340	20	VNG2273H	HVO_0196
TPS_14803_1	chr	1693342	-	0	21	VNG_RS08870	1693173	1693340	-1	VNG2273H	HVO_0196
TPS_6430_1	chr	1693782	+	0	0	VNG_RS08875	1693780	1694013	1	VNG2274C	HVO_0198
TPS_6444_1	chr	1696866	+	0	0	VNG_RS08895	1696383	1697351	50	VNG2280G	HVO_0203
TPS_14811_1	chr	1697887	-	2.3E-13	0	VNG_RS08900	1697360	1698343	46	VNG2281C	HVO_0670
TPS_14814_1	chr	1698312	-	1.6E-12	6	VNG_RS08900	1697360	1698343	3	VNG2281C	HVO_0670
TPS_6454_1	chr	1699204	+	0	9	VNG_RS08910	1699204	1701993	0	VNG2283G	HVO_0206
TPS_6465_1	chr	1700774	+	1.9E-11	0	VNG_RS08910	1699204	1701993	56	VNG2283G	HVO_0206
TPS_14829_1	chr	1702488	-	5.9E-12	30	VNG_RS08920	1702444	1703388	95	VNG2285C	HVO_2993
TPS_14843_1	chr	1702952	-	0	18	VNG_RS08920	1702444	1703388	46	VNG2285C	HVO_2993
TPS_14853_1	chr	1703379	-	0	12	VNG_RS08920	1702444	1703388	1	VNG2285C	HVO_2993
TPS_6475_1	chr	1705528	+	0	1	VNG_RS08935	1705499	1706755	2	VNG2289G
TPS_14860_1	chr	1710493	-	0	42	VNG_RS08955	1710444	1710833	87	VNG2293G	HVO_2995
TPS_14861_1	chr	1710535	-	0	20	VNG_RS08955	1710444	1710833	77	VNG2293G	HVO_2995
TPS_14863_1	chr	1710598	-	0	0	VNG_RS08955	1710444	1710833	60	VNG2293G	HVO_2995
TPS_14867_1	chr	1710817	-	0	0	VNG_RS08955	1710444	1710833	4	VNG2293G	HVO_2995
TPS_14868_1	chr	1710824	-	0	0	VNG_RS08955	1710444	1710833	2	VNG2293G	HVO_2995
TPS_14869_1	chr	1710833	-	0	2	VNG_RS08955	1710444	1710833	0	VNG2293G	HVO_2995
TPS_6485_1	chr	1713966	+	0	0	VNG_RS08985	1713943	1714563	4	VNG2298a	HVO_2983
TPS_6486_1	chr	1713973	+	9.7E-14	0	VNG_RS08985	1713943	1714563	5	VNG2298a	HVO_2983
TPS_14896_1	chr	1718210	-	4.3E-10	0	VNG_RS09010	1718107	1718790	85	VNG2305C	HVO_2981
TPS_6498_1	chr	1718880	+	0	4	VNG_RS09015	1718884	1719567	-1	VNG2306H	HVO_2972
TPS_14919_1	chr	1722201	-	0	1	VNG_RS09025	1720826	1722199	0	VNG2308G	HVO_0250
TPS_6516_1	chr	1728629	+	0	0	VNG_RS09080	1728627	1730762	0	VNG2320G	HVO_0215
TPS_6517_1	chr	1728653	+	0	0	VNG_RS09080	1728627	1730762	1	VNG2320G	HVO_0215
TPS_6563_1	chr	1745801	+	0	28	VNG_RS09155	1745788	1746138	4	VNG2337C	HVO_0070
TPS_6572_1	chr	1746071	+	0	12	VNG_RS09155	1745788	1746138	81	VNG2337C	HVO_0070
TPS_14990_1	chr	1749158	-	8.00E-10	14	VNG_RS09160	1746166	1750278	27	VNG2338G	HVO_0065
TPS_15026_1	chr	1752560	-	0	0	VNG_RS09185	1752286	1753623	80	VNG2343G	HVO_0058
TPS_15028_1	chr	1752902	-	6.1E-12	0	VNG_RS09185	1752286	1753623	54	VNG2343G	HVO_0058
TPS_15034_1	chr	1753310	-	0	7	VNG_RS09185	1752286	1753623	23	VNG2343G	HVO_0058
TPS_15041_1	chr	1753534	-	5.00E-10	11	VNG_RS09185	1752286	1753623	7	VNG2343G	HVO_0058
TPS_15044_1	chr	1753918	-	0	0	VNG_RS09190	1753620	1754711	73	VNG2344G	HVO_0059
TPS_15054_1	chr	1754383	-	0	10	VNG_RS09190	1753620	1754711	30	VNG2344G	HVO_0059
TPS_15063_1	chr	1754938	-	1.2E-13	13	VNG_RS09195	1754712	1756292	86	VNG2346G	HVO_0060
TPS_15076_1	chr	1755905	-	9.7E-12	15	VNG_RS09195	1754712	1756292	24	VNG2346G	HVO_0060
TPS_15079_1	chr	1756097	-	0	0	VNG_RS09195	1754712	1756292	12	VNG2346G	HVO_0060
TPS_15084_1	chr	1756275	-	8.5E-11	5	VNG_RS09195	1754712	1756292	1	VNG2346G	HVO_0060
TPS_15085_1	chr	1756320	-	0	34	VNG_RS09200	1756297	1757388	98	VNG2347G	HVO_0061
TPS_15096_1	chr	1757171	-	0	0	VNG_RS09200	1756297	1757388	20	VNG2347G	HVO_0061
TPS_15097_1	chr	1757393	-	0	2	VNG_RS09200	1756297	1757388	0	VNG2347G	HVO_0061
TPS_15102_1	chr	1757527	-	0	58	VNG_RS09205	1757520	1759391	100	VNG2349G	HVO_0062
TPS_15103_1	chr	1757620	-	4.3E-11	31	VNG_RS09205	1757520	1759391	95	VNG2349G	HVO_0062
TPS_15110_1	chr	1757881	-	0	21	VNG_RS09205	1757520	1759391	81	VNG2349G	HVO_0062
TPS_15121_1	chr	1758714	-	0	11	VNG_RS09205	1757520	1759391	36	VNG2349G	HVO_0062
TPS_15132_1	chr	1759390	-	0	35	VNG_RS09205	1757520	1759391	0	VNG2349G	HVO_0062
TPS_6630_1	chr	1762883	+	0	0	VNG_RS09225	1762885	1765239	0	VNG2356G	HVO_3010
TPS_6633_1	chr	1763976	+	1.5E-14	1	VNG_RS09225	1762885	1765239	46	VNG2356G	HVO_3010
TPS_6636_1	chr	1765453	+	3.1E-10	0	VNG_RS09230	1765447	1767408	0	VNG2358G
TPS_6649_1	chr	1766090	+	0	0	VNG_RS09230	1765447	1767408	33	VNG2358G
TPS_6676_1	chr	1771771	+	0	0	VNG_RS09250	1770599	1771921	89	VNG2365G
TPS_15147_1	chr	1772405	-	0	2	VNG_RS09255	1771918	1772466	11	VNG2366C	HVO_3008
TPS_15148_1	chr	1772461	-	0	4	VNG_RS09255	1771918	1772466	1	VNG2366C	HVO_3008
TPS_6688_1	chr	1772639	+	0	0	VNG_RS09260	1772642	1773556	0	VNG2367G	HVO_3007
TPS_6701_1	chr	1773914	+	0	10	VNG_RS09270	1773915	1776266	0	VNG2368G	HVO_0014
TPS_6705_1	chr	1775444	+	0	4	VNG_RS09270	1773915	1776266	65	VNG2368G	HVO_0014
TPS_6706_1	chr	1775644	+	0	0	VNG_RS09270	1773915	1776266	74	VNG2368G	HVO_0014
TPS_6711_1	chr	1776265	+	5.4E-11	0	VNG_RS09270	1773915	1776266	100	VNG2368G	HVO_0014
TPS_6711_1	chr	1776265	+	5.4E-11	0	VNG_RS09275	1776263	1776760	0	VNG2369C	HVO_0013
TPS_6712_1	chr	1776680	+	0	0	VNG_RS09275	1776263	1776760	84	VNG2369C	HVO_0013
TPS_6716_1	chr	1777724	+	0	10	VNG_RS09290	1777719	1778402	1	VNG2372G	HVO_0010
TPS_15168_1	chr	1780667	-	6.00E-14	0	VNG_RS09300	1779843	1781027	30	VNG2374G
TPS_15170_1	chr	1780770	-	0	3	VNG_RS09300	1779843	1781027	22	VNG2374G
TPS_15182_1	chr	1781579	-	0	12	VNG_RS09310	1781563	1782360	98	VNG2377G	HVO_3001
TPS_15197_1	chr	1783273	-	0	14	VNG_RS09315	1782357	1783271	0	VNG2378G	HVO_3002
TPS_15201_1	chr	1783371	-	5.6E-12	2	VNG_RS09320	1783339	1783593	87	VNG2379H	HVO_3003
TPS_15204_1	chr	1783593	-	0	9	VNG_RS09320	1783339	1783593	0	VNG2379H	HVO_3003
TPS_15209_1	chr	1784272	-	1.3E-10	3	VNG_RS09325	1783654	1784313	6	VNG2380H
TPS_15210_1	chr	1784305	-	0	12	VNG_RS09325	1783654	1784313	1	VNG2380H
TPS_15232_1	chr	1787345	-	9.00E-14	7	VNG_RS09340	1787185	1789599	93	VNG2384G
TPS_15284_1	chr	1794030	-	0	0	VNG_RS09360	1793801	1794433	64	VNG2392H	HVO_0027
TPS_15295_1	chr	1795062	-	0	6	VNG_RS09365	1794527	1795381	37	VNG2393G	HVO_0025
TPS_15302_1	chr	1795374	-	0	37	VNG_RS09365	1794527	1795381	1	VNG2393G	HVO_0025
TPS_6784_1	chr	1796723	+	4.3E-14	1	VNG_RS09375	1796340	1797398	36	VNG2395C	HVO_0022
TPS_6807_1	chr	1799205	+	0	0	VNG_RS09380	1797395	1799215	99	VNG2396G	HVO_0021
TPS_6807_1	chr	1799205	+	0	0	VNG_RS09385	1799212	1800243	-1	VNG2397G	HVO_0020
TPS_6814_1	chr	1799867	+	1.7E-10	7	VNG_RS09385	1799212	1800243	64	VNG2397G	HVO_0020
TPS_6818_1	chr	1800134	+	0	0	VNG_RS09385	1799212	1800243	89	VNG2397G	HVO_0020
TPS_6820_1	chr	1800996	+	2.6E-10	0	VNG_RS09395	1800999	1801430	-1	VNG2399H	HVO_0018
TPS_15323_1	chr	1804556	-	1.8E-11	0	VNG_RS09410	1803013	1804554	0	VNG2404G
TPS_15334_1	chr	1805499	-	1.3E-15	7	VNG_RS09420	1805370	1805768	68	VNG2408C	HVO_3013
TPS_15360_1	chr	1809083	-	0	15	VNG_RS09440	1809086	1809604	101	VNG2413H	HVO_0763
TPS_15363_1	chr	1809267	-	0	4	VNG_RS09440	1809086	1809604	65	VNG2413H	HVO_0763
TPS_6862_1	chr	1809838	+	0	0	VNG_RS09445	1809646	1810137	39	VNG2414H	HVO_0962
TPS_6872_1	chr	1810298	+	0	6	VNG_RS09450	1810134	1810406	60	VNG2415H	HVO_0963
TPS_6882_1	chr	1816553	+	0	4	VNG_RS09480	1816543	1817838	1	VNG2421G	HVO_2997
TPS_6894_1	chr	1823432	+	0	0	VNG_RS09500	1823392	1823835	9	VNG2426G
TPS_15395_1	chr	1825716	-	7.3E-11	14	VNG_RS09510	1825082	1826329	49	VNG2430G	HVO_2969
TPS_15417_1	chr	1826564	-	0	7	VNG_RS09515	1826400	1826666	38	VNG2431C	HVO_2489
TPS_15418_1	chr	1826626	-	0	67	VNG_RS09515	1826400	1826666	15	VNG2431C	HVO_2489
TPS_15419_1	chr	1826664	-	2.5E-13	36	VNG_RS09515	1826400	1826666	1	VNG2431C	HVO_2489
TPS_15426_1	chr	1826902	-	0	3	VNG_RS09520	1826736	1827050	47	VNG2432C	HVO_1377
TPS_15438_1	chr	1827173	-	0	1	VNG_RS09525	1827120	1827608	89	VNG2433H
TPS_15454_1	chr	1830263	-	0	16	VNG_RS09535	1829078	1830268	0	VNG2437G	HVO_0049
TPS_6900_1	chr	1830544	+	0	0	VNG_RS09540	1830542	1830736	1
TPS_6908_1	chr	1831169	+	0	0	VNG_RS09545	1830780	1831307	74
TPS_15462_1	chr	1831447	-	0	0	VNG_RS09550	1831314	1833512	94	VNG2441G	HVO_0039
TPS_15463_1	chr	1831455	-	2.9E-10	0	VNG_RS09550	1831314	1833512	94	VNG2441G	HVO_0039
TPS_15475_1	chr	1832843	-	7.2E-11	5	VNG_RS09550	1831314	1833512	30	VNG2441G	HVO_0039
TPS_15487_1	chr	1833510	-	0	0	VNG_RS09550	1831314	1833512	0	VNG2441G	HVO_0039
TPS_15495_1	chr	1833842	-	0	23	VNG_RS09555	1833843	1834391	100	VNG2443G	HVO_0536
TPS_15496_1	chr	1833876	-	0	3	VNG_RS09555	1833843	1834391	94	VNG2443G	HVO_0536
TPS_15497_1	chr	1833896	-	0	17	VNG_RS09555	1833843	1834391	90	VNG2443G	HVO_0536
TPS_15498_1	chr	1833930	-	0	12	VNG_RS09555	1833843	1834391	84	VNG2443G	HVO_0536
TPS_15501_1	chr	1834074	-	0	31	VNG_RS09555	1833843	1834391	58	VNG2443G	HVO_0536
TPS_15504_1	chr	1834300	-	0	28	VNG_RS09555	1833843	1834391	17	VNG2443G	HVO_0536
TPS_15506_1	chr	1834394	-	0	54	VNG_RS09555	1833843	1834391	-1	VNG2443G	HVO_0536
TPS_15531_1	chr	1835788	-	0	13	VNG_RS09565	1835158	1835790	0	VNG2445C
TPS_15536_1	chr	1838567	-	0	0	VNG_RS09580	1838568	1838642	101	VNGt40
TPS_6933_1	chr	1839719	+	1.1E-13	7	VNG_RS09590	1839321	1839737	96	VNG2454C	HVO_0127
TPS_15551_1	chr	1842402	-	0	11	VNG_RS09610	1841954	1843336	68	VNG2459G	HVO_0123
TPS_15559_1	chr	1843331	-	0	12	VNG_RS09610	1841954	1843336	0	VNG2459G	HVO_0123
TPS_15566_1	chr	1843950	-	0	6	VNG_RS09620	1843883	1845004	94	VNG2462G	HVO_0120
TPS_15567_1	chr	1843963	-	0	2	VNG_RS09620	1843883	1845004	93	VNG2462G	HVO_0120
TPS_15577_1	chr	1845016	-	1.2E-12	3	VNG_RS09625	1845012	1845476	99	VNG2465C	HVO_0119
TPS_15591_1	chr	1845476	-	0	7	VNG_RS09625	1845012	1845476	0	VNG2465C	HVO_0119
TPS_15597_1	chr	1845627	-	2.5E-13	22	VNG_RS09630	1845619	1846281	99	VNG2466a	HVO_0117
TPS_15600_1	chr	1845705	-	0	5	VNG_RS09630	1845619	1846281	87	VNG2466a	HVO_0117
TPS_15603_1	chr	1845761	-	2.1E-11	6	VNG_RS09630	1845619	1846281	79	VNG2466a	HVO_0117
TPS_15614_1	chr	1846604	-	0	11	VNG_RS09640	1846565	1846717	74	VNG2469G	HVO_0115
TPS_15615_1	chr	1846640	-	0	12	VNG_RS09640	1846565	1846717	51	VNG2469G	HVO_0115
TPS_6952_1	chr	1847933	+	9.00E-14	4	VNG_RS09650	1847641	1847949	95	VNG2470C	HVO_0111
TPS_6954_1	chr	1848019	+	0	0	VNG_RS09655	1848020	1849267	0	VNG2471G	HVO_0109
TPS_6973_1	chr	1849325	+	3.5E-15	9	VNG_RS09660	1849321	1849749	1	VNG2472G	HVO_0107
TPS_6974_1	chr	1849343	+	0	12	VNG_RS09660	1849321	1849749	5	VNG2472G	HVO_0107
TPS_6976_1	chr	1849392	+	0	1	VNG_RS09660	1849321	1849749	17	VNG2472G	HVO_0107
TPS_6983_1	chr	1849712	+	0	23	VNG_RS09660	1849321	1849749	91	VNG2472G	HVO_0107
TPS_15638_1	chr	1850788	-	0	1	VNG_RS09665	1849762	1850793	0	VNG2473G	HVO_0104
TPS_15639_1	chr	1850795	-	0	0	VNG_RS09665	1849762	1850793	0	VNG2473G	HVO_0104
TPS_15643_1	chr	1853290	-	0	0	VNG_RS09680	1853054	1853290	0
TPS_15649_1	chr	1857914	-	5.2E-14	0	VNG_RS09705	1857748	1859352	90	VNG2483G
TPS_15662_1	chr	1860787	-	0	0	VNG_RS09715	1860511	1861650	76	VNG2486G
TPS_15664_1	chr	1861334	-	0	6	VNG_RS09715	1860511	1861650	28	VNG2486G
TPS_15702_1	chr	1866481	-	1.5E-15	15	VNG_RS09755	1866390	1867553	92	VNG2499G	HVO_0209
TPS_15705_1	chr	1866705	-	0	4	VNG_RS09755	1866390	1867553	73	VNG2499G	HVO_0209
TPS_15714_1	chr	1867464	-	0	11	VNG_RS09755	1866390	1867553	8	VNG2499G	HVO_0209
TPS_15716_1	chr	1867548	-	0	16	VNG_RS09755	1866390	1867553	0	VNG2499G	HVO_0209
TPS_7037_1	chr	1874227	+	0	0	VNG_RS09785	1874236	1874547	-3	VNG2508C	HVO_2941
TPS_7048_1	chr	1881772	+	0	21	VNG_RS09815	1880990	1881790	98	VNG2509H	HVO_1749
TPS_7052_1	chr	1881844	+	1.7E-10	17	VNG_RS09820	1881839	1882036	3	VNG2510H	HVO_1750
TPS_7055_1	chr	1881950	+	2.9E-14	1	VNG_RS09820	1881839	1882036	56	VNG2510H	HVO_1750
TPS_7065_1	chr	1883745	+	0	6	VNG_RS09835	1883735	1885204	1	VNG2513G
TPS_7069_1	chr	1884172	+	0	0	VNG_RS09835	1883735	1885204	30	VNG2513G
TPS_7072_1	chr	1885385	+	0	9	VNG_RS09840	1885376	1885771	2	VNG2514G	HVO_1827
TPS_7073_1	chr	1885425	+	0	9	VNG_RS09840	1885376	1885771	12	VNG2514G	HVO_1827
TPS_7085_1	chr	1886180	+	0	0	VNG_RS09845	1885812	1886285	78
TPS_15753_1	chr	1889107	-	0	12	VNG_RS09860	1888045	1889127	2	VNG2519H	HVO_1824
TPS_15754_1	chr	1889125	-	0	0	VNG_RS09860	1888045	1889127	0	VNG2519H	HVO_1824
TPS_7088_1	chr	1889713	+	0	9	VNG_RS09870	1889712	1890155	0	VNG2521H	HVO_1822
TPS_15783_1	chr	1891091	-	0	8	VNG_RS09880	1890711	1891091	0	VNG2523H	HVO_1820
TPS_7113_1	chr	1892424	+	0	0	VNG_RS09895	1892426	1895257	0	VNG2526G	HVO_0627
TPS_7138_1	chr	1895488	+	0	0	VNG_RS09900	1895339	1897006	9	VNG2527G	HVO_0628
TPS_7139_1	chr	1895537	+	0	4	VNG_RS09900	1895339	1897006	12	VNG2527G	HVO_0628
TPS_7157_1	chr	1896609	+	0	6	VNG_RS09900	1895339	1897006	76	VNG2527G	HVO_0628
TPS_7163_1	chr	1896719	+	0	46	VNG_RS09900	1895339	1897006	83	VNG2527G	HVO_0628
TPS_7165_1	chr	1896805	+	2.00E-10	10	VNG_RS09900	1895339	1897006	88	VNG2527G	HVO_0628
TPS_7175_1	chr	1896988	+	0	10	VNG_RS09900	1895339	1897006	99	VNG2527G	HVO_0628
TPS_7180_1	chr	1897311	+	0	0	VNG_RS09905	1897064	1898107	24	VNG2529G	HVO_0629
TPS_7188_1	chr	1898102	+	3.3E-10	16	VNG_RS09905	1897064	1898107	100	VNG2529G	HVO_0629
TPS_7202_1	chr	1902372	+	0	11	VNG_RS09935	1902361	1902801	2	VNG2535H
TPS_15800_1	chr	1903072	-	0	0	VNG_RS09940	1902806	1903378	53	VNG2537G	HVO_1809
TPS_7212_1	chr	1903498	+	0	0	VNG_RS09945	1903499	1905028	0	VNG2539H	HVO_1806
TPS_7215_1	chr	1903546	+	0	4	VNG_RS09945	1903499	1905028	3	VNG2539H	HVO_1806
TPS_7220_1	chr	1903976	+	0	0	VNG_RS09945	1903499	1905028	31	VNG2539H	HVO_1806
TPS_7222_1	chr	1904166	+	9.1E-12	0	VNG_RS09945	1903499	1905028	44	VNG2539H	HVO_1806
TPS_7236_1	chr	1905317	+	1.7E-14	4	VNG_RS09950	1905159	1906304	14	VNG2541C
TPS_7238_1	chr	1905677	+	7.2E-15	0	VNG_RS09950	1905159	1906304	45	VNG2541C
TPS_7240_1	chr	1906115	+	9.00E-15	2	VNG_RS09950	1905159	1906304	83	VNG2541C
TPS_15808_1	chr	1906343	-	0	55	VNG_RS09955	1906294	1906926	92	VNG2543C	HVO_1803
TPS_15811_1	chr	1906558	-	0	0	VNG_RS09955	1906294	1906926	58	VNG2543C	HVO_1803
TPS_15817_1	chr	1908782	-	1.1E-10	0	VNG_RS09960	1907681	1908784	0	VNG2546G	HVO_1829
TPS_15829_1	chr	1911474	-	2.8E-11	10	VNG_RS09965	1908841	1911486	0	VNG2547G	HVO_2945
TPS_7255_1	chr	1912160	+	0	0	VNG_RS09970	1911770	1912900	35	VNG2549C	HVO_1464
TPS_7258_1	chr	1912628	+	0	2	VNG_RS09970	1911770	1912900	76	VNG2549C	HVO_1464
TPS_7271_1	chr	1916799	+	0	0	VNG_RS09995	1916695	1917273	18	VNG2555C	HVO_1831
TPS_7272_1	chr	1916987	+	0	3	VNG_RS09995	1916695	1917273	51	VNG2555C	HVO_1831
TPS_7276_1	chr	1917144	+	0	14	VNG_RS09995	1916695	1917273	78	VNG2555C	HVO_1831
TPS_7277_1	chr	1917204	+	0	35	VNG_RS09995	1916695	1917273	88	VNG2555C	HVO_1831
TPS_7278_1	chr	1917256	+	0	6	VNG_RS09995	1916695	1917273	97	VNG2555C	HVO_1831
TPS_7279_1	chr	1917435	+	0	2	VNG_RS10000	1917362	1917434	101	VNGt44
TPS_15844_1	chr	1917909	-	0	15	VNG_RS10005	1917494	1917904	-1	VNG2556H
TPS_15858_1	chr	1921082	-	0	0	VNG_RS10020	1920058	1921212	11	VNG2562H
TPS_15859_1	chr	1921210	-	0	0	VNG_RS10020	1920058	1921212	0	VNG2562H
TPS_7290_1	chr	1922741	+	2.2E-10	0	VNG_RS10030	1922429	1923976	20	VNG2565G
TPS_7298_1	chr	1926311	+	0	0	VNG_RS10035	1924311	1926428	94	VNG2566H	HVO_1269
TPS_7301_1	chr	1926736	+	6.1E-10	4	VNG_RS10040	1926731	1926802	7
TPS_7302_1	chr	1926803	+	0	1	VNG_RS10040	1926731	1926802	101
TPS_7305_1	chr	1927514	+	0	0	VNG_RS10050	1927515	1928057	0	VNG2569H
TPS_7308_1	chr	1928687	+	0	0	VNG_RS10060	1928690	1930267	0	VNG2573G
TPS_7309_1	chr	1928702	+	0	20	VNG_RS10060	1928690	1930267	1	VNG2573G
TPS_7315_1	chr	1928983	+	0	19	VNG_RS10060	1928690	1930267	19	VNG2573G
TPS_7316_1	chr	1929009	+	0	2	VNG_RS10060	1928690	1930267	20	VNG2573G
TPS_7317_1	chr	1929095	+	2.4E-13	0	VNG_RS10060	1928690	1930267	26	VNG2573G
TPS_7319_1	chr	1929168	+	0	0	VNG_RS10060	1928690	1930267	30	VNG2573G
TPS_7326_1	chr	1929801	+	0	4	VNG_RS10060	1928690	1930267	70	VNG2573G
TPS_7327_1	chr	1930023	+	0	6	VNG_RS10060	1928690	1930267	85	VNG2573G
TPS_7332_1	chr	1930125	+	0	0	VNG_RS10060	1928690	1930267	91	VNG2573G
TPS_7334_1	chr	1930215	+	0	6	VNG_RS10060	1928690	1930267	97	VNG2573G
TPS_7341_1	chr	1930437	+	0	2	VNG_RS10065	1930439	1932424	0	VNG2574G	HVO_1955
TPS_7371_1	chr	1932501	+	0	0	VNG_RS10070	1932509	1933003	-2	VNG2575G	HVO_1954
TPS_7385_1	chr	1935624	+	0	3	VNG_RS10100	1935261	1935623	100	VNG2582H	HVO_1947
TPS_15908_1	chr	1935842	-	0	1	VNG_RS10105	1935688	1935981	47	VNG2584C	HVO_1946
TPS_15912_1	chr	1935981	-	0	39	VNG_RS10105	1935688	1935981	0	VNG2584C	HVO_1946
TPS_7386_1	chr	1936143	+	0	0	VNG_RS10110	1936134	1936334	4	VNG2585H
TPS_7401_1	chr	1940404	+	0	13	VNG_RS10135	1940155	1940475	78	VNG2593H
TPS_15935_1	chr	1943436	-	0	7	VNG_RS10165	1943386	1943547	69	VNG2599H	HVO_0437
TPS_15937_1	chr	1943467	-	0	5	VNG_RS10165	1943386	1943547	50	VNG2599H	HVO_0437
TPS_15941_1	chr	1943547	-	0	17	VNG_RS10165	1943386	1943547	0	VNG2599H	HVO_0437
TPS_15947_1	chr	1945906	-	0	1	VNG_RS10180	1945888	1946232	95	VNG2603H
TPS_15953_1	chr	1946075	-	0	3	VNG_RS10180	1945888	1946232	46	VNG2603H
TPS_15958_1	chr	1946204	-	0	1	VNG_RS10180	1945888	1946232	8	VNG2603H
TPS_15959_1	chr	1946230	-	0	15	VNG_RS10180	1945888	1946232	1	VNG2603H
TPS_7412_1	chr	1946325	+	0	16	VNG_RS10185	1946319	1947251	1	VNG2604G
TPS_7419_1	chr	1946457	+	1.8E-12	0	VNG_RS10185	1946319	1947251	15	VNG2604G
TPS_7420_1	chr	1946473	+	0	16	VNG_RS10185	1946319	1947251	17	VNG2604G
TPS_7422_1	chr	1946614	+	2.7E-10	9	VNG_RS10185	1946319	1947251	32	VNG2604G
TPS_7425_1	chr	1947070	+	0	1	VNG_RS10185	1946319	1947251	81	VNG2604G
TPS_7427_1	chr	1947253	+	0	21	VNG_RS10185	1946319	1947251	100	VNG2604G
TPS_7427_1	chr	1947253	+	0	21	VNG_RS10190	1947251	1948588	0	VNG2606G	HVO_2666
TPS_7465_1	chr	1950801	+	5.8E-12	0	VNG_RS10210	1950650	1951171	29	VNG2610C	HVO_0429
TPS_7472_1	chr	1951054	+	7.2E-10	35	VNG_RS10210	1950650	1951171	78	VNG2610C	HVO_0429
TPS_7475_1	chr	1951127	+	0	20	VNG_RS10210	1950650	1951171	92	VNG2610C	HVO_0429
TPS_15985_1	chr	1954823	-	0	5	VNG_RS10225	1954525	1954824	0	VNG2613H	HVO_0423
TPS_7484_1	chr	1955042	+	0	6	VNG_RS10230	1954955	1955227	32	VNG2614H	HVO_0422
TPS_7486_1	chr	1955122	+	0.000000001	2	VNG_RS10230	1954955	1955227	61	VNG2614H	HVO_0422
TPS_15989_1	chr	1955607	-	3.4E-10	3	VNG_RS10235	1955274	1957133	82	VNG2615C	HVO_0421
TPS_7492_1	chr	1957555	+	0	13	VNG_RS10240	1957549	1959057	0	VNG2616G	HVO_0417
TPS_7504_1	chr	1959047	+	0	5	VNG_RS10240	1957549	1959057	99	VNG2616G	HVO_0417
TPS_7511_1	chr	1959218	+	2.8E-12	1	VNG_RS10245	1959213	1960256	0	VNG2617G	HVO_2428
TPS_7527_1	chr	1960729	+	0	10	VNG_RS10250	1960727	1962556	0	VNG2620G	HVO_0415
TPS_7528_1	chr	1960748	+	0	4	VNG_RS10250	1960727	1962556	1	VNG2620G	HVO_0415
TPS_7543_1	chr	1961889	+	0	0	VNG_RS10250	1960727	1962556	64	VNG2620G	HVO_0415
TPS_7558_1	chr	1964124	+	7.1E-10	0	VNG_RS10265	1963900	1964535	35	VNG2624G	HVO_0409
TPS_16007_1	chr	1964794	-	0	0	VNG_RS10270	1964484	1965623	73	VNG2625C	HVO_0408
TPS_16009_1	chr	1965623	-	0	1	VNG_RS10270	1964484	1965623	0	VNG2625C	HVO_0408
TPS_7572_1	chr	1966191	+	0	1	VNG_RS10275	1965903	1967318	20	VNG2627C	HVO_0406
TPS_7579_1	chr	1967107	+	8.5E-16	0	VNG_RS10275	1965903	1967318	85	VNG2627C	HVO_0406
TPS_16017_1	chr	1968758	-	0	6	VNG_RS10285	1967776	1968756	0	VNG2629G	HVO_0403
TPS_7595_1	chr	1971211	+	0	0	VNG_RS10310	1971212	1974160	0	VNG2636G	HVO_0393
TPS_16041_1	chr	1977749	-	0	5	VNG_RS10330	1977745	1978779	100	VNG2640G	HVO_0397
TPS_16065_1	chr	1979123	-	0	0	VNG_RS10335	1978824	1979123	0	VNG2641H	HVO_0398
TPS_7609_1	chr	1979204	+	0	1	VNG_RS10340	1979205	1980146	0	VNG2642H	HVO_0399
TPS_7612_1	chr	1979286	+	3.8E-13	24	VNG_RS10340	1979205	1980146	9	VNG2642H	HVO_0399
TPS_7632_1	chr	1980047	+	0	0	VNG_RS10340	1979205	1980146	89	VNG2642H	HVO_0399
TPS_7633_1	chr	1980128	+	0	13	VNG_RS10340	1979205	1980146	98	VNG2642H	HVO_0399
TPS_7634_1	chr	1980191	+	0	3	VNG_RS10345	1980191	1980583	0	VNG2643H	HVO_0400
TPS_7638_1	chr	1980299	+	0	27	VNG_RS10345	1980191	1980583	28	VNG2643H	HVO_0400
TPS_7648_1	chr	1982514	+	0	1	VNG_RS10365	1982514	1982789	0	VNG2645H	HVO_0389
TPS_7653_1	chr	1982635	+	0	0	VNG_RS10365	1982514	1982789	44	VNG2645H	HVO_0389
TPS_7663_1	chr	1983835	+	1.00E-11	4	VNG_RS10370	1982832	1984121	78	VNG2647G	HVO_0388
TPS_16087_1	chr	1984239	-	0	0	VNG_RS10375	1984241	1984312	103	VNGt46
TPS_16089_1	chr	1984424	-	0	4	VNG_RS10380	1984401	1984709	93	VNG2648G	HVO_0360
TPS_16091_1	chr	1984648	-	0	0	VNG_RS10380	1984401	1984709	20	VNG2648G	HVO_0360
TPS_16093_1	chr	1984707	-	0	3	VNG_RS10380	1984401	1984709	1	VNG2648G	HVO_0360
TPS_16093_1	chr	1984707	-	0	3	VNG_RS10385	1984713	1985978	100	VNG2649G	HVO_0359
TPS_16094_1	chr	1984736	-	0	3	VNG_RS10385	1984713	1985978	98	VNG2649G	HVO_0359
TPS_16106_1	chr	1985401	-	0	19	VNG_RS10385	1984713	1985978	46	VNG2649G	HVO_0359
TPS_16108_1	chr	1985496	-	0	12	VNG_RS10385	1984713	1985978	38	VNG2649G	HVO_0359
TPS_16113_1	chr	1985728	-	0	18	VNG_RS10385	1984713	1985978	20	VNG2649G	HVO_0359
TPS_16124_1	chr	1985983	-	2.1E-12	7	VNG_RS10385	1984713	1985978	0	VNG2649G	HVO_0359
TPS_7680_1	chr	1989357	+	0	0	VNG_RS10405	1989233	1989631	31	VNG2653C
TPS_16168_1	chr	1990554	-	0	0	VNG_RS10410	1989693	1991879	61	VNG2654G
TPS_16206_1	chr	1993878	-	5.3E-11	11	VNG_RS10425	1993547	1993975	23	VNG2658G	HVO_0353
TPS_16231_1	chr	1997632	-	0	1	VNG_RS10440	1995744	1998659	35	VNG2664G
TPS_16234_1	chr	1998005	-	0	2	VNG_RS10440	1995744	1998659	22	VNG2664G
TPS_16241_1	chr	1998887	-	9.8E-12	0	VNG_RS10445	1998659	2000485	88	VNG2665G	HVO_0348
TPS_16243_1	chr	1999234	-	2.7E-11	1	VNG_RS10445	1998659	2000485	69	VNG2665G	HVO_0348
TPS_16250_1	chr	2000109	-	0	2	VNG_RS10445	1998659	2000485	21	VNG2665G	HVO_0348
TPS_16254_1	chr	2000430	-	0	2	VNG_RS10445	1998659	2000485	3	VNG2665G	HVO_0348
TPS_16282_1	chr	2002275	-	0	36	VNG_RS10450	2000487	2002286	1
TPS_7697_1	chr	2002540	+	0	1	VNG_RS10460	2002466	2002538	103	VNGt47
TPS_7704_1	chr	2003816	+	0	0	VNG_RS10470	2003783	2004253	7
TPS_7705_1	chr	2003825	+	0	12	VNG_RS10470	2003783	2004253	9
TPS_7715_1	chr	2004129	+	6.00E-11	5	VNG_RS10470	2003783	2004253	74
TPS_7719_1	chr	2004207	+	1.7E-13	2	VNG_RS10470	2003783	2004253	90
TPS_16297_1	chr	2004781	-	1.7E-13	0	VNG_RS10475	2004391	2005557	67
TPS_16301_1	chr	2005551	-	0	9	VNG_RS10475	2004391	2005557	1
TPS_7732_1	chr	2005601	+	0	0	VNG_RS10480	2005606	2006406	-1
TPS_7734_1	chr	2005640	+	0	0	VNG_RS10480	2005606	2006406	4
TPS_16323_1	chr	2006856	-	0	0	VNG_RS10485	2006446	2006856	0	VNG2674H	HVO_0181
TPS_16326_1	chr	2007498	-	9.8E-13	0	VNG_RS10490	2006920	2007543	7	VNG2675C
TPS_16327_1	chr	2007541	-	3.2E-10	1	VNG_RS10490	2006920	2007543	0	VNG2675C
TPS_7755_1	chr	2008557	+	0	7	VNG_RS10495	2007840	2009699	39	VNG2677H
TPS_7768_1	chr	2009685	+	9.8E-12	1	VNG_RS10495	2007840	2009699	99	VNG2677H
TPS_7793_1	chr	2011789	+	0	3	VNG_RS10505	2011681	2014239	4	VNG2679G	HVO_2072
TPS_7794_1	chr	2011798	+	1.3E-11	8	VNG_RS10505	2011681	2014239	5	VNG2679G	HVO_2072
TPS_7823_1	chr	2012668	+	0	24	VNG_RS10505	2011681	2014239	39	VNG2679G	HVO_2072
TPS_7824_1	chr	2012692	+	0	2	VNG_RS10505	2011681	2014239	40	VNG2679G	HVO_2072
TPS_7829_1	chr	2012835	+	0	21	VNG_RS10505	2011681	2014239	45	VNG2679G	HVO_2072
TPS_7830_1	chr	2012854	+	0	11	VNG_RS10505	2011681	2014239	46	VNG2679G	HVO_2072
TPS_7856_1	chr	2014016	+	0	8	VNG_RS10505	2011681	2014239	91	VNG2679G	HVO_2072
TPS_7857_1	chr	2014037	+	0	39	VNG_RS10505	2011681	2014239	92	VNG2679G	HVO_2072
TPS_19810_1	plasmid_pNRC200	1176	-	0	0	VNG_RS10520	834	1172	-1	VNG6003H
TPS_19815_1	plasmid_pNRC200	1923	-	0	9	VNG_RS10525	1905	3719	99	VNG6007H
TPS_19817_1	plasmid_pNRC200	1980	-	4.7E-10	4	VNG_RS10525	1905	3719	96	VNG6007H
TPS_19824_1	plasmid_pNRC200	2432	-	0	0	VNG_RS10525	1905	3719	71	VNG6007H
TPS_18258_1	plasmid_pNRC200	4293	+	0	0	VNG_RS10530	4215	4610	20	VNG6008H
TPS_19840_1	plasmid_pNRC200	5318	-	0	0	VNG_RS10535	4982	5401	20	VNG6010G
TPS_18321_1	plasmid_pNRC200	15119	+	0	0	VNG_RS10570	14308	15582	64	VNG6016H
TPS_18322_1	plasmid_pNRC200	15777	+	1.2E-11	0	VNG_RS10575	15743	16351	6	VNG6017H
TPS_18323_1	plasmid_pNRC200	15802	+	4.6E-10	0	VNG_RS10575	15743	16351	10	VNG6017H
TPS_19911_1	plasmid_pNRC200	16997	-	0	6	VNG_RS10585	16705	17550	65	VNG6020G
TPS_19949_1	plasmid_pNRC200	19720	-	0	0	VNG_RS10610	19461	20102	60	VNG6026G
TPS_19960_1	plasmid_pNRC200	20113	-	0	37	VNG_RS10615	20095	20670	97	VNG6027G
TPS_19962_1	plasmid_pNRC200	20164	-	0	8	VNG_RS10615	20095	20670	88	VNG6027G
TPS_19964_1	plasmid_pNRC200	20271	-	0	0	VNG_RS10615	20095	20670	69	VNG6027G
TPS_19974_1	plasmid_pNRC200	20840	-	0	0	VNG_RS10620	20673	22283	90	VNG6028G
TPS_19975_1	plasmid_pNRC200	20890	-	8.00E-15	0	VNG_RS10620	20673	22283	87	VNG6028G
TPS_19976_1	plasmid_pNRC200	20912	-	0	0	VNG_RS10620	20673	22283	85	VNG6028G
TPS_19982_1	plasmid_pNRC200	21080	-	8.6E-11	1	VNG_RS10620	20673	22283	75	VNG6028G
TPS_19983_1	plasmid_pNRC200	21135	-	4.00E-10	16	VNG_RS10620	20673	22283	71	VNG6028G
TPS_19987_1	plasmid_pNRC200	21235	-	0	4	VNG_RS10620	20673	22283	65	VNG6028G
TPS_19993_1	plasmid_pNRC200	21727	-	1.1E-10	0	VNG_RS10620	20673	22283	35	VNG6028G
TPS_18333_1	plasmid_pNRC200	22490	+	0	10	VNG_RS10625	22484	22714	3	VNG6029G
TPS_18334_1	plasmid_pNRC200	22654	+	0	1	VNG_RS10625	22484	22714	74	VNG6029G
TPS_18335_1	plasmid_pNRC200	22673	+	0	4	VNG_RS10625	22484	22714	82	VNG6029G
TPS_18337_1	plasmid_pNRC200	22799	+	0	30	VNG_RS10630	22804	23952	0	VNG6031G
TPS_18338_1	plasmid_pNRC200	22980	+	0	7	VNG_RS10630	22804	23952	15	VNG6031G
TPS_18350_1	plasmid_pNRC200	23934	+	0	13	VNG_RS10630	22804	23952	98	VNG6031G
TPS_18354_1	plasmid_pNRC200	24337	+	0	0	VNG_RS10635	23949	24992	37	VNG6032G
TPS_18357_1	plasmid_pNRC200	24418	+	1.6E-10	0	VNG_RS10635	23949	24992	45	VNG6032G
TPS_18376_1	plasmid_pNRC200	25266	+	0	7	VNG_RS10640	25017	25376	69	VNG6033G
TPS_18380_1	plasmid_pNRC200	25361	+	0	4	VNG_RS10640	25017	25376	96	VNG6033G
TPS_18381_1	plasmid_pNRC200	25405	+	0	18	VNG_RS10645	25405	26169	0	VNG6034G
TPS_18387_1	plasmid_pNRC200	25693	+	1.3E-10	0	VNG_RS10645	25405	26169	38	VNG6034G
TPS_18394_1	plasmid_pNRC200	26021	+	0	0	VNG_RS10645	25405	26169	81	VNG6034G
TPS_20031_1	plasmid_pNRC200	26678	-	1.5E-13	0	VNG_RS10650	26683	29436	100	VNG6035G
TPS_20036_1	plasmid_pNRC200	26805	-	0	24	VNG_RS10650	26683	29436	96	VNG6035G
TPS_20073_1	plasmid_pNRC200	29385	-	0	0	VNG_RS10650	26683	29436	2	VNG6035G
TPS_20083_1	plasmid_pNRC200	31085	-	0	0	VNG_RS10660	30622	31896	64	VNG6038H
TPS_18428_1	plasmid_pNRC200	32096	+	0	0	VNG_RS10665	32090	33256	1
TPS_18435_1	plasmid_pNRC200	34529	+	0	0	VNG_RS10675	34534	35361	-1	VNG6040H
TPS_18438_1	plasmid_pNRC200	35804	+	0	2	VNG_RS10685	35795	36763	1
TPS_18439_1	plasmid_pNRC200	35814	+	0	1	VNG_RS10685	35795	36763	2
TPS_18440_1	plasmid_pNRC200	36116	+	0	1	VNG_RS10685	35795	36763	33
TPS_20129_1	plasmid_pNRC200	38900	-	0	0	VNG_RS10705	38679	38900	0	VNG6046H
TPS_20143_1	plasmid_pNRC200	39374	-	0	29	VNG_RS10710	39204	39371	-2	VNG6047H
TPS_18458_1	plasmid_pNRC200	39499	+	0	7	VNG_RS10715	39504	39785	-2	VNG6048H
TPS_18477_1	plasmid_pNRC200	42256	+	0	2	VNG_RS10730	42257	43705	0	VNG6053G
TPS_18486_1	plasmid_pNRC200	43359	+	3.2E-16	0	VNG_RS10730	42257	43705	76	VNG6053G
TPS_18487_1	plasmid_pNRC200	43585	+	0	0	VNG_RS10730	42257	43705	92	VNG6053G
TPS_18500_1	plasmid_pNRC200	46071	+	0	0	VNG_RS10750	45882	47075	16	VNG6060C
TPS_18506_1	plasmid_pNRC200	50062	+	0	2	VNG_RS10775	50060	51169	0	VNG6066C
TPS_18509_1	plasmid_pNRC200	50177	+	0	5	VNG_RS10775	50060	51169	11	VNG6066C
TPS_18516_1	plasmid_pNRC200	53911	+	0	4	VNG_RS10790	53918	54322	-2	VNG6072C
TPS_18528_1	plasmid_pNRC200	59428	+	0	0	VNG_RS10820	58617	59891	64	VNG6079H
TPS_18540_1	plasmid_pNRC200	61653	+	1.4E-10	0	VNG_RS10830	61626	62279	4	VNG6082H
TPS_18542_1	plasmid_pNRC200	62034	+	0	0	VNG_RS10830	61626	62279	62	VNG6082H
TPS_18557_1	plasmid_pNRC200	64329	+	0	9	VNG_RS10835	63303	64667	75	VNG6084H
TPS_20213_1	plasmid_pNRC200	65377	-	0	5	VNG_RS10845	65313	66251	93	VNG6086G
TPS_20218_1	plasmid_pNRC200	67175	-	0	0	VNG_RS10850	66513	67316	18	VNG6087C
TPS_20255_1	plasmid_pNRC200	72398	-	0	0	VNG_RS10875	72330	73019	90	VNG6095C
TPS_20262_1	plasmid_pNRC200	73805	-	0	0	VNG_RS10880	73259	74656	61	VNG6097C
TPS_18627_1	plasmid_pNRC200	80628	+	0	0	VNG_RS10915	79817	81091	64	VNG6106H
TPS_18632_1	plasmid_pNRC200	81985	+	0	2	VNG_RS10925	81585	82007	95
TPS_18633_1	plasmid_pNRC200	81995	+	0	16	VNG_RS10925	81585	82007	97
TPS_20305_1	plasmid_pNRC200	85683	-	0	0	VNG_RS10945	85382	85693	3	VNG6115H
TPS_20311_1	plasmid_pNRC200	86901	-	0	16	VNG_RS10955	86883	88697	99	VNG6119H
TPS_20321_1	plasmid_pNRC200	87412	-	2.1E-11	2	VNG_RS10955	86883	88697	71	VNG6119H
TPS_20339_1	plasmid_pNRC200	89056	-	0	0	VNG_RS10960	89038	89388	95	VNG6120H
TPS_20349_1	plasmid_pNRC200	89307	-	0	9	VNG_RS10960	89038	89388	23	VNG6120H
TPS_20351_1	plasmid_pNRC200	89370	-	0	42	VNG_RS10960	89038	89388	5	VNG6120H
TPS_18665_1	plasmid_pNRC200	92644	+	0	0	VNG_RS10985	92639	93613	1	VNG6127H
TPS_18668_1	plasmid_pNRC200	92765	+	0	1	VNG_RS10985	92639	93613	13	VNG6127H
TPS_20368_1	plasmid_pNRC200	94450	-	0	0	VNG_RS10995	94101	95450	74	VNG6129C
TPS_18688_1	plasmid_pNRC200	101494	+	0	3	VNG_RS11015	101488	102654	1
TPS_18693_1	plasmid_pNRC200	102201	+	0	0	VNG_RS11015	101488	102654	61
TPS_18694_1	plasmid_pNRC200	102264	+	0	8	VNG_RS11015	101488	102654	67
TPS_18707_1	plasmid_pNRC200	105522	+	0	0	VNG_RS11020	103476	105596	97	VNG6135C
TPS_18710_1	plasmid_pNRC200	105623	+	0	9	VNG_RS11025	105617	106783	1
TPS_18719_1	plasmid_pNRC200	107603	+	0	0	VNG_RS11030	107069	109054	27	VNG6136H
TPS_18757_1	plasmid_pNRC200	111760	+	0	0	VNG_RS11035	109051	111990	92	VNG6139G
TPS_18762_1	plasmid_pNRC200	112481	+	0	0	VNG_RS11040	111987	112532	91	VNG6140G
TPS_20460_1	plasmid_pNRC200	118016	-	0	0	VNG_RS11050	114208	118026	0	VNG6143H
TPS_20460_1	plasmid_pNRC200	118016	-	0	0	VNG_RS11055	118019	120244	100	VNG6144G
TPS_20462_1	plasmid_pNRC200	118129	-	7.9E-10	0	VNG_RS11055	118019	120244	95	VNG6144G
TPS_18779_1	plasmid_pNRC200	123185	+	0	0	VNG_RS11070	122374	123648	64	VNG6147H
TPS_20469_1	plasmid_pNRC200	124177	-	8.3E-15	2	VNG_RS11075	123755	125089	68	VNG6148H
TPS_20471_1	plasmid_pNRC200	125080	-	0	7	VNG_RS11075	123755	125089	1	VNG6148H
TPS_20485_1	plasmid_pNRC200	127076	-	5.1E-12	0	VNG_RS11080	125296	127824	30	VNG6149H
TPS_20487_1	plasmid_pNRC200	127780	-	0	0	VNG_RS11080	125296	127824	2	VNG6149H
TPS_20488_1	plasmid_pNRC200	127792	-	0	0	VNG_RS11080	125296	127824	1	VNG6149H
TPS_20489_1	plasmid_pNRC200	128372	-	0	0	VNG_RS11085	127982	129148	67
TPS_20490_1	plasmid_pNRC200	129142	-	0	9	VNG_RS11085	127982	129148	1
TPS_20504_1	plasmid_pNRC200	134051	-	4.00E-10	0	VNG_RS11105	133661	134827	67
TPS_20507_1	plasmid_pNRC200	134821	-	0	4	VNG_RS11105	133661	134827	1
TPS_18868_1	plasmid_pNRC200	137890	+	0	0	VNG_RS11115	137079	138353	64	VNG6161H
TPS_20539_1	plasmid_pNRC200	138893	-	0	0	VNG_RS11120	138328	139074	24	VNG6162H
TPS_20546_1	plasmid_pNRC200	140574	-	8.7E-11	0	VNG_RS11130	139850	140644	9	VNG6164G
TPS_18893_1	plasmid_pNRC200	145726	+	0	0	VNG_RS11165	144372	146375	68	VNG6173C
TPS_18899_1	plasmid_pNRC200	145955	+	1.3E-13	1	VNG_RS11165	144372	146375	79	VNG6173C
TPS_20572_1	plasmid_pNRC200	147109	-	0	0	VNG_RS11170	146432	147136	4	VNG6175G
TPS_18911_1	plasmid_pNRC200	147402	+	0	23	VNG_RS11175	147382	147471	22
TPS_18915_1	plasmid_pNRC200	147725	+	0	0	VNG_RS11180	147474	149222	14	VNG6176G
TPS_18918_1	plasmid_pNRC200	152581	+	0	1	VNG_RS11195	152033	152851	67	VNG6179G
TPS_20588_1	plasmid_pNRC200	154508	-	0	2	VNG_RS11205	154368	155603	89	VNG6181H
TPS_20590_1	plasmid_pNRC200	154878	-	0	8	VNG_RS11205	154368	155603	59	VNG6181H
TPS_20592_1	plasmid_pNRC200	155123	-	0	6	VNG_RS11205	154368	155603	39	VNG6181H
TPS_20617_1	plasmid_pNRC200	160240	-	0	55	VNG_RS11225	160229	160552	97	VNG6188H
TPS_18957_1	plasmid_pNRC200	160747	+	0	3	VNG_RS11230	160682	161470	8	VNG6189H
TPS_20644_1	plasmid_pNRC200	166326	-	0	14	VNG_RS11250	164190	166403	3	VNG6199G
TPS_20651_1	plasmid_pNRC200	166551	-	0	11	VNG_RS11255	166469	166840	78	VNG6201G
TPS_20653_1	plasmid_pNRC200	166579	-	0	6	VNG_RS11255	166469	166840	70	VNG6201G
TPS_20655_1	plasmid_pNRC200	166641	-	0	1	VNG_RS11255	166469	166840	54	VNG6201G
TPS_20659_1	plasmid_pNRC200	166746	-	0	37	VNG_RS11255	166469	166840	25	VNG6201G
TPS_18983_1	plasmid_pNRC200	168432	+	0	0	VNG_RS11270	168349	169218	10	VNG6206H
TPS_18987_1	plasmid_pNRC200	168545	+	0	0	VNG_RS11270	168349	169218	23	VNG6206H
TPS_18988_1	plasmid_pNRC200	168563	+	0	8	VNG_RS11270	168349	169218	25	VNG6206H
TPS_18992_1	plasmid_pNRC200	168683	+	0	0	VNG_RS11270	168349	169218	38	VNG6206H
TPS_18993_1	plasmid_pNRC200	168776	+	0	0	VNG_RS11270	168349	169218	49	VNG6206H
TPS_18995_1	plasmid_pNRC200	169817	+	0	0	VNG_RS11275	169450	170319	42	VNG6208C
TPS_19015_1	plasmid_pNRC200	177422	+	0	1	VNG_RS11300	176206	177639	85	VNG6214G
TPS_20674_1	plasmid_pNRC200	179585	-	0	2	VNG_RS11310	179492	180145	86	VNG6218G
TPS_20696_1	plasmid_pNRC200	181952	-	0	0	VNG_RS11320	181795	183054	88	VNG6221H
TPS_19043_1	plasmid_pNRC200	184249	+	2.2E-12	6	VNG_RS11330	183629	184282	95	VNG6223C
TPS_19057_1	plasmid_pNRC200	184816	+	0	10	VNG_RS11335	184711	185703	11	VNG6225C
TPS_19115_1	plasmid_pNRC200	197579	+	0	3	VNG_RS11435	197387	197656	71	VNG6255C
TPS_19118_1	plasmid_pNRC200	197978	+	3.8E-14	0	VNG_RS11440	197653	198399	44	VNG6256G
TPS_19138_1	plasmid_pNRC200	199946	+	0	0	VNG_RS11450	199555	200640	36	VNG6260G
TPS_19143_1	plasmid_pNRC200	201245	+	1.5E-10	0	VNG_RS11455	200714	202105	38	VNG6261G
TPS_20750_1	plasmid_pNRC200	203924	-	2.7E-11	5	VNG_RS11465	203145	203921	0	VNG6264G
TPS_20750_1	plasmid_pNRC200	203924	-	2.7E-11	5	VNG_RS11470	203903	204952	98	VNG6265G
TPS_20752_1	plasmid_pNRC200	204178	-	0	5	VNG_RS11470	203903	204952	74	VNG6265G
TPS_20754_1	plasmid_pNRC200	204374	-	0	6	VNG_RS11470	203903	204952	55	VNG6265G
TPS_20759_1	plasmid_pNRC200	204952	-	0	8	VNG_RS11470	203903	204952	0	VNG6265G
TPS_19161_1	plasmid_pNRC200	208893	+	0	43	VNG_RS11485	208894	209991	0	VNG6270G
TPS_20792_1	plasmid_pNRC200	211483	-	0	4	VNG_RS11490	210588	212075	40	VNG6272G
TPS_20796_1	plasmid_pNRC200	212033	-	4.1E-10	0	VNG_RS11490	210588	212075	3	VNG6272G
TPS_19184_1	plasmid_pNRC200	212392	+	0	10	VNG_RS11495	212395	212721	-1
TPS_19185_1	plasmid_pNRC200	212416	+	0	7	VNG_RS11495	212395	212721	6
TPS_19190_1	plasmid_pNRC200	212696	+	0	16	VNG_RS11495	212395	212721	92
TPS_19203_1	plasmid_pNRC200	213243	+	0	5	VNG_RS11500	213229	214620	1	VNG6277G
TPS_19214_1	plasmid_pNRC200	215149	+	4.3E-12	0	VNG_RS11505	214632	215525	58	VNG6279G
TPS_19228_1	plasmid_pNRC200	220240	+	0	6	VNG_RS11535	220233	220511	3	VNG6288C
TPS_19237_1	plasmid_pNRC200	220579	+	0	11	VNG_RS11540	220522	220821	19
TPS_20822_1	plasmid_pNRC200	225035	-	0	7	VNG_RS11555	225010	227172	99	VNG6294G
TPS_20839_1	plasmid_pNRC200	228485	-	0	4	VNG_RS11560	227516	228487	0	VNG6296C
TPS_19279_1	plasmid_pNRC200	234877	+	0	0	VNG_RS11580	234195	235574	49	VNG6302C
TPS_20856_1	plasmid_pNRC200	237104	-	0	0	VNG_RS11590	236436	237209	14	VNG6305C
TPS_20861_1	plasmid_pNRC200	237925	-	7.5E-12	6	VNG_RS11600	237796	239079	90	VNG6308G
TPS_20867_1	plasmid_pNRC200	239077	-	5.5E-12	0	VNG_RS11600	237796	239079	0	VNG6308G
TPS_19288_1	plasmid_pNRC200	239744	+	0	4	VNG_RS11605	239394	240326	38	VNG6309G
TPS_19293_1	plasmid_pNRC200	239914	+	0	0	VNG_RS11605	239394	240326	56	VNG6309G
TPS_19299_1	plasmid_pNRC200	240763	+	0	4	VNG_RS11610	240304	240783	96	VNG6311G
TPS_19304_1	plasmid_pNRC200	241706	+	1.2E-10	0	VNG_RS11615	240914	242809	42	VNG6312G
TPS_19311_1	plasmid_pNRC200	242079	+	4.9E-11	0	VNG_RS11615	240914	242809	61	VNG6312G
TPS_19312_1	plasmid_pNRC200	242127	+	0	0	VNG_RS11615	240914	242809	64	VNG6312G
TPS_19314_1	plasmid_pNRC200	242166	+	0	2	VNG_RS11615	240914	242809	66	VNG6312G
TPS_19320_1	plasmid_pNRC200	242405	+	0	1	VNG_RS11615	240914	242809	79	VNG6312G
TPS_19324_1	plasmid_pNRC200	242489	+	0	4	VNG_RS11615	240914	242809	83	VNG6312G
TPS_19332_1	plasmid_pNRC200	242793	+	0	13	VNG_RS11615	240914	242809	99	VNG6312G
TPS_20891_1	plasmid_pNRC200	243392	-	6.2E-10	0	VNG_RS11620	242960	244417	70	VNG6313G
TPS_20893_1	plasmid_pNRC200	243460	-	0	4	VNG_RS11620	242960	244417	66	VNG6313G
TPS_20914_1	plasmid_pNRC200	244839	-	0	10	VNG_RS11625	244821	245708	98	VNG6315G
TPS_20915_1	plasmid_pNRC200	244882	-	0	0	VNG_RS11625	244821	245708	93	VNG6315G
TPS_20917_1	plasmid_pNRC200	245161	-	0	0	VNG_RS11625	244821	245708	62	VNG6315G
TPS_20919_1	plasmid_pNRC200	245213	-	0	1	VNG_RS11625	244821	245708	56	VNG6315G
TPS_20921_1	plasmid_pNRC200	245672	-	0	39	VNG_RS11625	244821	245708	4	VNG6315G
TPS_20922_1	plasmid_pNRC200	245718	-	0	0	VNG_RS11625	244821	245708	-1	VNG6315G
TPS_20928_1	plasmid_pNRC200	246601	-	0	44	VNG_RS11630	245765	246688	9	VNG6316G
TPS_20929_1	plasmid_pNRC200	246645	-	0	16	VNG_RS11630	245765	246688	5	VNG6316G
TPS_20930_1	plasmid_pNRC200	246683	-	0	13	VNG_RS11630	245765	246688	1	VNG6316G
TPS_20931_1	plasmid_pNRC200	246920	-	0	10	VNG_RS11635	246927	248387	100	VNG6317G
TPS_20943_1	plasmid_pNRC200	248289	-	0	32	VNG_RS11635	246927	248387	7	VNG6317G
TPS_20944_1	plasmid_pNRC200	248564	-	0	3	VNG_RS11640	248466	249257	88	VNG6318G
TPS_19354_1	plasmid_pNRC200	250635	+	1.00E-11	53	VNG_RS11650	250596	252485	2	VNG6320C
TPS_19371_1	plasmid_pNRC200	252450	+	0	0	VNG_RS11650	250596	252485	98	VNG6320C
TPS_19382_1	plasmid_pNRC200	255040	+	0	9	VNG_RS11660	255043	256047	0	VNG6323H
TPS_20965_1	plasmid_pNRC200	257949	-	2.9E-13	2	VNG_RS11675	257176	257967	2	VNG6326G
TPS_19402_1	plasmid_pNRC200	261278	+	0	3	VNG_RS11685	261272	262438	1
TPS_19405_1	plasmid_pNRC200	262048	+	0	0	VNG_RS11685	261272	262438	67
TPS_19408_1	plasmid_pNRC200	262656	+	0	0	VNG_RS11690	262647	263981	1
TPS_19411_1	plasmid_pNRC200	263179	+	0	0	VNG_RS11690	262647	263981	40
TPS_19417_1	plasmid_pNRC200	265099	+	0	0	VNG_RS11695	265099	265326	0	VNG6330H
TPS_19419_1	plasmid_pNRC200	265118	+	2.7E-12	10	VNG_RS11695	265099	265326	8	VNG6330H
TPS_21060_1	plasmid_pNRC200	270412	-	0	13	VNG_RS11725	270141	270422	4	VNG6340H
TPS_19440_1	plasmid_pNRC200	271978	+	0	11	VNG_RS11730	270646	271986	99	VNG6341H
TPS_19441_1	plasmid_pNRC200	271991	+	3.6E-13	1	VNG_RS11730	270646	271986	100	VNG6341H
TPS_21070_1	plasmid_pNRC200	273524	-	6.8E-11	0	VNG_RS11735	273134	274300	67
TPS_21072_1	plasmid_pNRC200	274294	-	0	9	VNG_RS11735	273134	274300	1
TPS_19497_1	plasmid_pNRC200	277559	+	0	0	VNG_RS11745	276748	278022	64	VNG6345H
TPS_21133_1	plasmid_pNRC200	282463	-	0	0	VNG_RS11765	282126	283079	65	VNG6351G
TPS_21136_1	plasmid_pNRC200	283077	-	0	10	VNG_RS11765	282126	283079	0	VNG6351G
TPS_21147_1	plasmid_pNRC200	286420	-	0	3	VNG_RS11785	285853	286443	4	VNG6357H
TPS_19523_1	plasmid_pNRC200	287727	+	0	0	VNG_RS11800	287504	288844	17	VNG6361G
TPS_19531_1	plasmid_pNRC200	288696	+	0	1	VNG_RS11800	287504	288844	89	VNG6361G
TPS_19532_1	plasmid_pNRC200	288726	+	0	1	VNG_RS11800	287504	288844	91	VNG6361G
TPS_19536_1	plasmid_pNRC200	288825	+	0	3	VNG_RS11800	287504	288844	99	VNG6361G
TPS_21163_1	plasmid_pNRC200	292552	-	0	2	VNG_RS11810	291390	292622	6	VNG6363G
TPS_21165_1	plasmid_pNRC200	292609	-	4.5E-13	6	VNG_RS11810	291390	292622	1	VNG6363G
TPS_21183_1	plasmid_pNRC200	295207	-	0	0	VNG_RS11820	294596	295494	32
TPS_21186_1	plasmid_pNRC200	295849	-	0	2	VNG_RS11825	295520	295849	0	VNG6367H
TPS_19547_1	plasmid_pNRC200	296836	+	0	0	VNG_RS11830	295993	296916	91
TPS_21211_1	plasmid_pNRC200	307335	-	0	0	VNG_RS11895	307015	307326	-3	VNG6387H
TPS_21214_1	plasmid_pNRC200	310289	-	0	0	VNG_RS11910	309826	311100	64	VNG6395H
TPS_19588_1	plasmid_pNRC200	317454	+	0	0	VNG_RS11950	317427	318326	3	VNG6408G
TPS_19591_1	plasmid_pNRC200	318230	+	0	2	VNG_RS11950	317427	318326	89	VNG6408G
TPS_19592_1	plasmid_pNRC200	318291	+	0	0	VNG_RS11950	317427	318326	96	VNG6408G
TPS_19605_1	plasmid_pNRC200	321282	+	0	0	VNG_RS11975	320639	321430	81
TPS_19669_1	plasmid_pNRC200	332033	+	0	16	VNG_RS12020	331672	332220	66	VNG6441H
TPS_19671_1	plasmid_pNRC200	332064	+	0	1	VNG_RS12020	331672	332220	72	VNG6441H
TPS_21319_1	plasmid_pNRC200	333139	-	0	10	VNG_RS12025	332801	334165	75	VNG6442H
TPS_21345_1	plasmid_pNRC200	338040	-	0	0	VNG_RS12040	337577	338851	64	VNG6447H
TPS_21362_1	plasmid_pNRC200	343557	-	0	0	VNG_RS12070	343146	343550	-2	VNG6454C
TPS_21372_1	plasmid_pNRC200	347406	-	0	2	VNG_RS12085	346299	347408	0	VNG6460C
TPS_21376_1	plasmid_pNRC200	351397	-	0	0	VNG_RS12110	350393	351586	16	VNG6466C
TPS_21385_1	plasmid_pNRC200	353883	-	0	0	VNG_RS12130	353763	355211	92	VNG6473G
TPS_21386_1	plasmid_pNRC200	354109	-	0	0	VNG_RS12130	353763	355211	76	VNG6473G
TPS_21406_1	plasmid_pNRC200	357969	-	0	7	VNG_RS12145	357683	357964	-2	VNG6478H
TPS_19749_1	plasmid_pNRC200	358094	+	0	18	VNG_RS12150	358097	358264	-2	VNG6479H
TPS_19763_1	plasmid_pNRC200	358568	+	0	0	VNG_RS12155	358568	358789	0	VNG6480H
TPS_19770_1	plasmid_pNRC200	358943	+	3.00E-10	4	VNG_RS12160	358948	359217	-2	VNG6481H
TPS_21425_1	plasmid_pNRC200	361352	-	0	1	VNG_RS12175	360705	361673	33
TPS_21427_1	plasmid_pNRC200	361654	-	0	3	VNG_RS12175	360705	361673	2
TPS_21428_1	plasmid_pNRC200	361664	-	0	2	VNG_RS12175	360705	361673	1
TPS_21430_1	plasmid_pNRC200	362939	-	0	0	VNG_RS12185	362107	362934	-1	VNG6486H
TPS_17263_1	plasmid_pNRC100	1176	-	9.5E-12	0	VNG_RS12215	834	1172	-1	VNG7002
TPS_17266_1	plasmid_pNRC100	1923	-	0	19	VNG_RS12220	1905	3719	99	VNG7005
TPS_17269_1	plasmid_pNRC100	1980	-	1.7E-14	4	VNG_RS12220	1905	3719	96	VNG7005
TPS_16394_1	plasmid_pNRC100	4293	+	0	0	VNG_RS12225	4215	4610	20	VNG7006
TPS_17297_1	plasmid_pNRC100	5318	-	0	0	VNG_RS12230	4982	5401	20	VNG7008
TPS_16450_1	plasmid_pNRC100	15119	+	0	0	VNG_RS12265	14308	15582	64	VNG7012
TPS_17372_1	plasmid_pNRC100	16997	-	0	17	VNG_RS12280	16705	17550	65	VNG7016
TPS_17405_1	plasmid_pNRC100	19720	-	0	0	VNG_RS12305	19461	20102	60	VNG7022
TPS_17419_1	plasmid_pNRC100	20113	-	0	30	VNG_RS12310	20095	20670	97	VNG7023
TPS_17421_1	plasmid_pNRC100	20164	-	0	8	VNG_RS12310	20095	20670	88	VNG7023
TPS_17422_1	plasmid_pNRC100	20271	-	0	0	VNG_RS12310	20095	20670	69	VNG7023
TPS_17426_1	plasmid_pNRC100	20840	-	0	0	VNG_RS12315	20673	22283	90	VNG7024
TPS_17429_1	plasmid_pNRC100	20890	-	0	0	VNG_RS12315	20673	22283	87	VNG7024
TPS_17430_1	plasmid_pNRC100	20912	-	0	0	VNG_RS12315	20673	22283	85	VNG7024
TPS_17435_1	plasmid_pNRC100	21080	-	7.7E-10	0	VNG_RS12315	20673	22283	75	VNG7024
TPS_17440_1	plasmid_pNRC100	21235	-	0	11	VNG_RS12315	20673	22283	65	VNG7024
TPS_17445_1	plasmid_pNRC100	21727	-	5.3E-10	0	VNG_RS12315	20673	22283	35	VNG7024
TPS_16463_1	plasmid_pNRC100	22490	+	0	10	VNG_RS12320	22484	22714	3	VNG7025
TPS_16464_1	plasmid_pNRC100	22654	+	0	1	VNG_RS12320	22484	22714	74	VNG7025
TPS_16465_1	plasmid_pNRC100	22669	+	0	7	VNG_RS12320	22484	22714	80	VNG7025
TPS_16467_1	plasmid_pNRC100	22798	+	0	30	VNG_RS12325	22804	23952	-1	VNG7026
TPS_16468_1	plasmid_pNRC100	22980	+	0	7	VNG_RS12325	22804	23952	15	VNG7026
TPS_16488_1	plasmid_pNRC100	23934	+	0	13	VNG_RS12325	22804	23952	98	VNG7026
TPS_16493_1	plasmid_pNRC100	24337	+	0	0	VNG_RS12330	23949	24992	37	VNG7027
TPS_16516_1	plasmid_pNRC100	25266	+	0	7	VNG_RS12335	25017	25376	69	VNG7028
TPS_16521_1	plasmid_pNRC100	25361	+	0	5	VNG_RS12335	25017	25376	96	VNG7028
TPS_16522_1	plasmid_pNRC100	25405	+	0	26	VNG_RS12340	25405	26169	0	VNG7029
TPS_16526_1	plasmid_pNRC100	25693	+	0	0	VNG_RS12340	25405	26169	38	VNG7029
TPS_16534_1	plasmid_pNRC100	26021	+	0	0	VNG_RS12340	25405	26169	81	VNG7029
TPS_17475_1	plasmid_pNRC100	26678	-	2.6E-14	5	VNG_RS12345	26683	29436	100	VNG7030
TPS_17479_1	plasmid_pNRC100	26805	-	0	24	VNG_RS12345	26683	29436	96	VNG7030
TPS_17515_1	plasmid_pNRC100	29385	-	0	0	VNG_RS12345	26683	29436	2	VNG7030
TPS_17527_1	plasmid_pNRC100	31085	-	0	0	VNG_RS12355	30622	31896	64	VNG7032
TPS_16571_1	plasmid_pNRC100	32096	+	0	0	VNG_RS12360	32090	33256	1
TPS_16572_1	plasmid_pNRC100	32866	+	0	0	VNG_RS12360	32090	33256	67
TPS_16580_1	plasmid_pNRC100	34529	+	0	0	VNG_RS12370	34534	35361	-1	VNG7034
TPS_16583_1	plasmid_pNRC100	35804	+	0	5	VNG_RS12380	35795	36763	1
TPS_16584_1	plasmid_pNRC100	35814	+	0	3	VNG_RS12380	35795	36763	2
TPS_16586_1	plasmid_pNRC100	36116	+	0	1	VNG_RS12380	35795	36763	33
TPS_17574_1	plasmid_pNRC100	38900	-	0	0	VNG_RS12400	38679	38900	0
TPS_17587_1	plasmid_pNRC100	39374	-	0	29	VNG_RS12405	39204	39371	-2
TPS_16607_1	plasmid_pNRC100	39499	+	0	3	VNG_RS12410	39504	39785	-2
TPS_16634_1	plasmid_pNRC100	43359	+	0	0	VNG_RS12425	42257	43705	76	VNG7039
TPS_16635_1	plasmid_pNRC100	43585	+	0	0	VNG_RS12425	42257	43705	92	VNG7039
TPS_16645_1	plasmid_pNRC100	46071	+	0	0	VNG_RS12445	45882	47075	16	VNG7043
TPS_16649_1	plasmid_pNRC100	50062	+	0	2	VNG_RS12470	50060	51169	0	VNG7049
TPS_16651_1	plasmid_pNRC100	50177	+	0	3	VNG_RS12470	50060	51169	11	VNG7049
TPS_16655_1	plasmid_pNRC100	53911	+	0	0	VNG_RS12485	53918	54322	-2	VNG7053
TPS_16672_1	plasmid_pNRC100	59428	+	0	0	VNG_RS12515	58617	59891	64	VNG7059
TPS_16701_1	plasmid_pNRC100	64329	+	0	9	VNG_RS12530	63303	64667	75	VNG7063
TPS_17666_1	plasmid_pNRC100	65377	-	0	2	VNG_RS12540	65313	66251	93	VNG7065
TPS_17699_1	plasmid_pNRC100	72398	-	0	0	VNG_RS12570	72330	73019	90	VNG7072
TPS_17712_1	plasmid_pNRC100	73805	-	0	0	VNG_RS12575	73259	74656	61	VNG7073
TPS_16769_1	plasmid_pNRC100	80628	+	0	0	VNG_RS12610	79817	81091	64
TPS_16772_1	plasmid_pNRC100	81985	+	0	2	VNG_RS12620	81585	82007	95	VNG7079
TPS_16773_1	plasmid_pNRC100	81995	+	0	10	VNG_RS12620	81585	82007	97	VNG7079
TPS_17763_1	plasmid_pNRC100	85683	-	0	0	VNG_RS12640	85382	85693	3	VNG7082
TPS_17769_1	plasmid_pNRC100	86901	-	0	19	VNG_RS12650	86883	88697	99	VNG7085
TPS_17795_1	plasmid_pNRC100	89056	-	0	1	VNG_RS12655	89038	89388	95
TPS_17807_1	plasmid_pNRC100	89307	-	0	1	VNG_RS12655	89038	89388	23
TPS_17809_1	plasmid_pNRC100	89370	-	0	42	VNG_RS12655	89038	89388	5
TPS_16803_1	plasmid_pNRC100	92644	+	0	3	VNG_RS12680	92639	93613	1	VNG7090
TPS_16806_1	plasmid_pNRC100	92765	+	0	0	VNG_RS12680	92639	93613	13	VNG7090
TPS_17826_1	plasmid_pNRC100	94450	-	0	0	VNG_RS12690	94101	95450	74	VNG7092
TPS_16831_1	plasmid_pNRC100	101494	+	0	10	VNG_RS12710	101488	102654	1
TPS_16837_1	plasmid_pNRC100	102201	+	0	0	VNG_RS12710	101488	102654	61
TPS_16839_1	plasmid_pNRC100	102264	+	0	8	VNG_RS12710	101488	102654	67
TPS_16855_1	plasmid_pNRC100	105623	+	0	9	VNG_RS12720	105617	106783	1
TPS_16900_1	plasmid_pNRC100	111760	+	0	0	VNG_RS12730	109051	111990	92	VNG7099
TPS_16905_1	plasmid_pNRC100	112481	+	0	2	VNG_RS12735	111987	112532	91	VNG7100
TPS_16908_1	plasmid_pNRC100	113421	+	0	0	VNG_RS12740	112973	114127	39	VNG7101
TPS_16914_1	plasmid_pNRC100	113824	+	0	3	VNG_RS12740	112973	114127	74	VNG7101
TPS_16932_1	plasmid_pNRC100	114543	+	0	8	VNG_RS12745	114461	114742	29	VNG7102
TPS_17933_1	plasmid_pNRC100	115155	-	0	20	VNG_RS12750	115111	115512	89	VNG7103
TPS_17934_1	plasmid_pNRC100	115171	-	0	21	VNG_RS12750	115111	115512	85	VNG7103
TPS_17937_1	plasmid_pNRC100	115264	-	3.1E-11	0	VNG_RS12750	115111	115512	62	VNG7103
TPS_17941_1	plasmid_pNRC100	115423	-	0	6	VNG_RS12750	115111	115512	22	VNG7103
TPS_17944_1	plasmid_pNRC100	115486	-	0	45	VNG_RS12750	115111	115512	6	VNG7103
TPS_16949_1	plasmid_pNRC100	115891	+	0	0	VNG_RS12755	115884	116498	1	VNG7104
TPS_16955_1	plasmid_pNRC100	121578	+	0	0	VNG_RS12765	121064	122392	39	VNG7106
TPS_16960_1	plasmid_pNRC100	122069	+	0	0	VNG_RS12765	121064	122392	76	VNG7106
TPS_16979_1	plasmid_pNRC100	126534	+	0	2	VNG_RS12790	126536	126928	-1	VNG7112
TPS_16980_1	plasmid_pNRC100	126543	+	0	0	VNG_RS12790	126536	126928	2	VNG7112
TPS_17017_1	plasmid_pNRC100	129768	+	0	8	VNG_RS12800	129183	129794	96	VNG7115
TPS_18013_1	plasmid_pNRC100	131444	-	0	0	VNG_RS12815	131122	131565	27
TPS_17031_1	plasmid_pNRC100	131988	+	0	0	VNG_RS12820	131677	132357	46	VNG7118
TPS_17032_1	plasmid_pNRC100	132001	+	0	3	VNG_RS12820	131677	132357	48	VNG7118
TPS_17048_1	plasmid_pNRC100	140891	+	0	3	VNG_RS12865	140884	141312	2	VNG7126
TPS_17052_1	plasmid_pNRC100	141295	+	0	9	VNG_RS12865	140884	141312	96	VNG7126
TPS_18046_1	plasmid_pNRC100	143088	-	0	11	VNG_RS12875	142698	143864	67
TPS_18047_1	plasmid_pNRC100	143151	-	0	0	VNG_RS12875	142698	143864	61
TPS_18051_1	plasmid_pNRC100	143858	-	0	5	VNG_RS12875	142698	143864	1
TPS_17068_1	plasmid_pNRC100	143908	+	0	5	VNG_RS12880	143909	144433	0
TPS_17084_1	plasmid_pNRC100	147760	+	0	0	VNG_RS12910	147098	147997	74	VNG7134
TPS_17092_1	plasmid_pNRC100	150269	+	0	26	VNG_RS12920	149110	150270	100	VNG7136
TPS_17096_1	plasmid_pNRC100	150929	+	0	4	VNG_RS12925	150923	152089	1
TPS_17101_1	plasmid_pNRC100	151699	+	1.5E-12	0	VNG_RS12925	150923	152089	67
TPS_18106_1	plasmid_pNRC100	154044	-	0	42	VNG_RS12935	154050	154472	101
TPS_17125_1	plasmid_pNRC100	158012	+	0	4	VNG_RS12955	157138	158076	93	VNG7144
TPS_18118_1	plasmid_pNRC100	159060	-	0	10	VNG_RS12965	158722	160086	75	VNG7146
TPS_18146_1	plasmid_pNRC100	163961	-	0	0	VNG_RS12980	163498	164772	64	VNG7150
TPS_18159_1	plasmid_pNRC100	169478	-	0	0	VNG_RS13010	169067	169471	-2	VNG7156
TPS_18164_1	plasmid_pNRC100	173212	-	0	0	VNG_RS13025	172220	173329	11	VNG7160
TPS_18165_1	plasmid_pNRC100	173327	-	0	7	VNG_RS13025	172220	173329	0	VNG7160
TPS_18171_1	plasmid_pNRC100	177318	-	0	0	VNG_RS13050	176314	177507	16	VNG7166
TPS_18177_1	plasmid_pNRC100	179804	-	0	0	VNG_RS13070	179684	181132	92	VNG7170
TPS_18179_1	plasmid_pNRC100	180030	-	2.6E-16	0	VNG_RS13070	179684	181132	76	VNG7170
TPS_18186_1	plasmid_pNRC100	181133	-	2.6E-10	2	VNG_RS13070	179684	181132	0	VNG7170
TPS_18199_1	plasmid_pNRC100	183890	-	0	7	VNG_RS13085	183604	183885	-2
TPS_17198_1	plasmid_pNRC100	184015	+	0	29	VNG_RS13090	184018	184185	-2
TPS_17214_1	plasmid_pNRC100	184489	+	0	0	VNG_RS13095	184489	184710	0
TPS_18220_1	plasmid_pNRC100	187273	-	0	0	VNG_RS13115	186626	187594	33
TPS_18222_1	plasmid_pNRC100	187575	-	0	3	VNG_RS13115	186626	187594	2
TPS_18223_1	plasmid_pNRC100	187585	-	0	2	VNG_RS13115	186626	187594	1
TPS_18226_1	plasmid_pNRC100	188860	-	0	0	VNG_RS13125	188028	188855	-1	VNG7175
TPS_18230_1	plasmid_pNRC100	190523	-	6.3E-12	0	VNG_RS13145	190133	191269	66
TPS_9959_1	chr	459885	-	0	0	VNG_RS13150	459886	460196	100
TPS_9960_1	chr	460193	-	0	3	VNG_RS13150	459886	460196	1
TPS_20268_1	plasmid_pNRC200	75992	-	0	0	VNG_RS13160	75855	76757	85	VNG6101H
TPS_17722_1	plasmid_pNRC100	75992	-	0	0	VNG_RS13165	75855	76757	85
TPS_193_1	chr	29204	+	0	0	VNG_RS13190	29046	29429	41	VNG0032H
TPS_315_1	chr	41878	+	0	1	VNG_RS13205	41880	42659	0	VNG0049H
TPS_316_1	chr	41888	+	0	0	VNG_RS13205	41880	42659	1	VNG0049H
TPS_319_1	chr	41940	+	0	5	VNG_RS13205	41880	42659	8	VNG0049H
TPS_8246_1	chr	58056	-	5.7E-12	6	VNG_RS13220	57660	58661	60	VNG0060G
TPS_8247_1	chr	58079	-	0	0	VNG_RS13220	57660	58661	58	VNG0060G
TPS_8248_1	chr	58097	-	0	0	VNG_RS13220	57660	58661	56	VNG0060G
TPS_8253_1	chr	58184	-	0	1	VNG_RS13220	57660	58661	48	VNG0060G
TPS_493_1	chr	66068	+	0	0	VNG_RS13225	66054	66251	7	VNG0069H
TPS_766_1	chr	116228	+	0	4	VNG_RS13245	116234	116758	-1	VNG0139H
TPS_8488_1	chr	118279	-	0	0	VNG_RS13250	118287	118700	102	VNG0143H
TPS_939_1	chr	175558	+	0	2	VNG_RS13260	175471	175920	19	VNG0208H
TPS_940_1	chr	175582	+	2.00E-13	0	VNG_RS13260	175471	175920	25	VNG0208H
TPS_944_1	chr	175797	+	2.7E-12	10	VNG_RS13260	175471	175920	73	VNG0208H
TPS_945_1	chr	175835	+	0	40	VNG_RS13260	175471	175920	81	VNG0208H
TPS_946_1	chr	175896	+	4.5E-12	26	VNG_RS13260	175471	175920	95	VNG0208H
TPS_947_1	chr	175915	+	0	8	VNG_RS13260	175471	175920	99	VNG0208H
TPS_979_1	chr	177592	+	0	5	VNG_RS13265	177587	178354	1	VNG0212H
TPS_983_1	chr	177832	+	0	3	VNG_RS13265	177587	178354	32	VNG0212H
TPS_988_1	chr	177959	+	0	12	VNG_RS13265	177587	178354	49	VNG0212H
TPS_989_1	chr	177972	+	3.7E-13	3	VNG_RS13265	177587	178354	50	VNG0212H
TPS_992_1	chr	178101	+	3.7E-13	9	VNG_RS13265	177587	178354	67	VNG0212H
TPS_996_1	chr	178176	+	0	8	VNG_RS13265	177587	178354	77	VNG0212H
TPS_999_1	chr	178284	+	0	0	VNG_RS13265	177587	178354	91	VNG0212H
TPS_9651_1	chr	409863	-	0	28	VNG_RS13275	409836	410036	86
TPS_9654_1	chr	409962	-	0	7	VNG_RS13275	409836	410036	37
TPS_9655_1	chr	409978	-	0	18	VNG_RS13275	409836	410036	29
TPS_3031_1	chr	753188	+	0	12	VNG_RS13295	753131	753547	14	VNG0987H
TPS_3047_1	chr	754247	+	6.4E-14	1	VNG_RS13300	754014	754391	62
TPS_3143_1	chr	771007	+	0	0	VNG_RS13310	770827	771546	25	VNG1006H
TPS_3145_1	chr	771550	+	0	12	VNG_RS13310	770827	771546	101	VNG1006H
TPS_11923_1	chr	953608	-	0	2	VNG_RS13335	953515	954315	88	VNG1270H
TPS_11924_1	chr	953661	-	1.2E-15	6	VNG_RS13335	953515	954315	82	VNG1270H
TPS_11927_1	chr	954075	-	0	0	VNG_RS13335	953515	954315	30	VNG1270H
TPS_12470_1	chr	1110250	-	0	5	VNG_RS13345	1110237	1110413	93	VNG1494G	HVO_2722
TPS_12678_1	chr	1185860	-	0	0	VNG_RS13350	1185749	1186093	68
TPS_12679_1	chr	1185871	-	0	4	VNG_RS13350	1185749	1186093	65
TPS_12841_1	chr	1232629	-	0	0	VNG_RS13355	1232639	1233823	101	VNG1654G
TPS_12851_1	chr	1233758	-	0	0	VNG_RS13355	1232639	1233823	5	VNG1654G
TPS_5589_1	chr	1459032	+	0	7	VNG_RS13370	1459030	1459941	0	VNG1977H
TPS_5590_1	chr	1459100	+	0	19	VNG_RS13370	1459030	1459941	8	VNG1977H
TPS_5597_1	chr	1459471	+	3.2E-11	0	VNG_RS13370	1459030	1459941	48	VNG1977H
TPS_5600_1	chr	1459611	+	0	0	VNG_RS13370	1459030	1459941	64	VNG1977H
TPS_5604_1	chr	1459726	+	0	12	VNG_RS13370	1459030	1459941	76	VNG1977H
TPS_5617_1	chr	1460230	+	0	0	VNG_RS13375	1459955	1460374	66	VNG1978H
TPS_14471_1	chr	1609498	-	0	5	VNG_RS13380	1609442	1609963	89	VNG2176H
TPS_14472_1	chr	1609565	-	0	22	VNG_RS13380	1609442	1609963	76	VNG2176H
TPS_14473_1	chr	1609594	-	0	11	VNG_RS13380	1609442	1609963	71	VNG2176H
TPS_14478_1	chr	1609874	-	0	12	VNG_RS13380	1609442	1609963	17	VNG2176H
TPS_14481_1	chr	1609980	-	0	12	VNG_RS13385	1609956	1610333	94	VNG2177H
TPS_18251_1	plasmid_pNRC200	4127	+	0	4	VNG_RS13400	4096	4218	25
TPS_19841_1	plasmid_pNRC200	5989	-	0	2	VNG_RS13410	5542	7860	81	VNG6011H
TPS_19842_1	plasmid_pNRC200	6222	-	0	0	VNG_RS13410	5542	7860	71	VNG6011H
TPS_19843_1	plasmid_pNRC200	6309	-	0	0	VNG_RS13410	5542	7860	67	VNG6011H
TPS_19845_1	plasmid_pNRC200	6354	-	0	8	VNG_RS13410	5542	7860	65	VNG6011H
TPS_19850_1	plasmid_pNRC200	6834	-	2.3E-13	7	VNG_RS13410	5542	7860	44	VNG6011H
TPS_19855_1	plasmid_pNRC200	7479	-	0	9	VNG_RS13410	5542	7860	16	VNG6011H
TPS_19857_1	plasmid_pNRC200	7541	-	0	4	VNG_RS13410	5542	7860	14	VNG6011H
TPS_19860_1	plasmid_pNRC200	7769	-	3.4E-12	0	VNG_RS13410	5542	7860	4	VNG6011H
TPS_19872_1	plasmid_pNRC200	8516	-	0	0	VNG_RS13415	7861	8661	18	VNG6012H
TPS_18285_1	plasmid_pNRC200	9330	+	0	2	VNG_RS13420	9210	12431	4	VNG6013G
TPS_18291_1	plasmid_pNRC200	9672	+	0	0	VNG_RS13420	9210	12431	14	VNG6013G
TPS_18296_1	plasmid_pNRC200	10935	+	0	0	VNG_RS13420	9210	12431	54	VNG6013G
TPS_18299_1	plasmid_pNRC200	11469	+	4.3E-13	0	VNG_RS13420	9210	12431	70	VNG6013G
TPS_18585_1	plasmid_pNRC200	70420	+	0	3	VNG_RS13450	70189	70779	39
TPS_18586_1	plasmid_pNRC200	70440	+	0	0	VNG_RS13450	70189	70779	43
TPS_18605_1	plasmid_pNRC200	72229	+	0	0	VNG_RS13455	71971	72222	103	VNG6094H
TPS_20286_1	plasmid_pNRC200	81543	-	0	1	VNG_RS13460	81426	81614	38	VNG6109H
TPS_18657_1	plasmid_pNRC200	92503	+	0	0	VNG_RS13470	92420	92614	43
TPS_18661_1	plasmid_pNRC200	92570	+	0	7	VNG_RS13470	92420	92614	77
TPS_18701_1	plasmid_pNRC200	103274	+	4.2E-14	0	VNG_RS13475	103281	103472	-4	VNG6134H
TPS_18812_1	plasmid_pNRC200	130582	+	0	1	VNG_RS13480	130295	130819	55	VNG6152H
TPS_18829_1	plasmid_pNRC200	133242	+	0	2	VNG_RS13485	132832	133239	101	VNG6156H
TPS_20515_1	plasmid_pNRC200	135670	-	4.6E-12	0	VNG_RS13495	135571	135987	76	VNG6157H
TPS_18924_1	plasmid_pNRC200	154263	+	1.1E-10	0	VNG_RS13505	154005	154316	83
TPS_18944_1	plasmid_pNRC200	159545	+	0	0	VNG_RS13520	159234	159737	62	VNG6187G
TPS_20628_1	plasmid_pNRC200	162555	-	0	2	VNG_RS13525	162287	162568	5	VNG6195H
TPS_20766_1	plasmid_pNRC200	205448	-	0	0	VNG_RS13545	205403	205846	90	VNG6266H
TPS_20768_1	plasmid_pNRC200	205529	-	3.2E-13	1	VNG_RS13545	205403	205846	72	VNG6266H
TPS_19223_1	plasmid_pNRC200	219980	+	1.9E-13	6	VNG_RS13550	219970	220194	4	VNG6287H
TPS_20811_1	plasmid_pNRC200	223374	-	0	4	VNG_RS13560	222849	223370	-1	VNG6292C
TPS_19260_1	plasmid_pNRC200	228695	+	5.8E-16	2	VNG_RS13565	228687	229883	1	VNG6297C
TPS_19265_1	plasmid_pNRC200	229469	+	2.2E-11	0	VNG_RS13565	228687	229883	65	VNG6297C
TPS_19395_1	plasmid_pNRC200	260666	+	0	0	VNG_RS13585	260438	260732	78
TPS_20977_1	plasmid_pNRC200	260838	-	0	0	VNG_RS13590	260791	260997	77
TPS_20999_1	plasmid_pNRC200	264342	-	4.00E-11	0	VNG_RS13595	264209	264970	83	VNG6329H
TPS_21000_1	plasmid_pNRC200	264359	-	0	10	VNG_RS13595	264209	264970	80	VNG6329H
TPS_21001_1	plasmid_pNRC200	264372	-	0	7	VNG_RS13595	264209	264970	79	VNG6329H
TPS_21005_1	plasmid_pNRC200	264471	-	0	1	VNG_RS13595	264209	264970	66	VNG6329H
TPS_21006_1	plasmid_pNRC200	264487	-	0	6	VNG_RS13595	264209	264970	63	VNG6329H
TPS_21007_1	plasmid_pNRC200	264687	-	0	12	VNG_RS13595	264209	264970	37	VNG6329H
TPS_21008_1	plasmid_pNRC200	264711	-	0	7	VNG_RS13595	264209	264970	34	VNG6329H
TPS_21012_1	plasmid_pNRC200	264797	-	0	1	VNG_RS13595	264209	264970	23	VNG6329H
TPS_19451_1	plasmid_pNRC200	272693	+	8.2E-11	1	VNG_RS13610	272184	272957	66
TPS_21078_1	plasmid_pNRC200	274813	-	0	5	VNG_RS13615	274676	275076	66
TPS_21080_1	plasmid_pNRC200	275078	-	0	0	VNG_RS13615	274676	275076	0
TPS_21100_1	plasmid_pNRC200	278455	-	0	5	VNG_RS13625	278023	278499	9	VNG6346H
TPS_19499_1	plasmid_pNRC200	278840	+	0	0	VNG_RS13630	278559	279104	52	VNG6347H
TPS_19501_1	plasmid_pNRC200	278861	+	0	7	VNG_RS13630	278559	279104	55	VNG6347H
TPS_21150_1	plasmid_pNRC200	287439	-	1.5E-13	3	VNG_RS13640	287211	287453	6
TPS_21175_1	plasmid_pNRC200	293681	-	0	5	VNG_RS13645	293341	293988	47	VNG6364H
TPS_21179_1	plasmid_pNRC200	293810	-	0	9	VNG_RS13645	293341	293988	28	VNG6364H
TPS_21180_1	plasmid_pNRC200	293831	-	0	6	VNG_RS13645	293341	293988	24	VNG6364H
TPS_19632_1	plasmid_pNRC200	326042	+	0	0	VNG_RS13670	326025	326300	6
TPS_19635_1	plasmid_pNRC200	326241	+	0	1	VNG_RS13670	326025	326300	79
TPS_19642_1	plasmid_pNRC200	328125	+	0	7	VNG_RS13690	328134	328547	-2	VNG6432H
TPS_19644_1	plasmid_pNRC200	328320	+	0	0	VNG_RS13690	328134	328547	45	VNG6432H
TPS_19647_1	plasmid_pNRC200	328962	+	1.4E-14	2	VNG_RS13695	328715	329002	86
TPS_19789_1	plasmid_pNRC200	363575	+	0	0	VNG_RS13725	363000	364064	54	VNG6487H
[truncated: 99 more rows]
