# Supplementary material for: Halobacterium salinarum and Haloferax volcanii Comparative Transcriptomics Reveals Conserved Transcriptional Processing Sites
Source: Genes (Basel). 2021 Jun 30;12(7):1018. doi: 10.3390/genes12071018 (PMC8303175; doi:10.3390/genes12071018)
Supplement: Supplementary file 1 [file genes-12-01018-s001.zip › Amr_et_al_genes_2021_v39-zipfile/Table_S14__TPS_intersect_rancRNA_Polacek_2018.tsv]

chromosome	start	end	ID	strand	description	Co-localize with conserved TPS	ortholog in H. salinarum showing Ribo-seq signal
chr	764139	764156	loc.G-763548_14234_26..43	-	HVO_RS08770	1	VNG_RS01995
chr	1183306	1183559	loc.G+1183255_276_50..303	+	HVO_RS20130	1	VNG_RS04015
chr	1395734	1395759	loc.G+1395703_297_30..55	+	HVO_RS12050	1	VNG_RS04165
chr	217298	217323	loc.G-217008_49999_27..52	-	HVO_RS05870	1	VNG_RS08100
chr	115896	115921	loc.G+115892_3292_3..28	+	HVO_RS05290	1	VNG_RS09610
chr	347501	347567	loc.G+347477_3117_23..89	+	HVO_RS06595	1
chr	431248	431270	loc.G+431174_16502_73..95	+	HVO_RS07035	1
chr	2094573	2094628	loc.G+2094553_5835_19..74	+	HVO_RS15420	1
chr	4686	4718	loc.G+4634_570_51..83	+	HVO_RS04725
chr	8874	8912	loc.G+8852_9080_21..59	+	HVO_RS04745
chr	22510	22559	loc.G+22499_231_10..59	+	HVO_RS04815
chr	90472	90527	loc.G+90458_134_13..68	+	HVO_RS05135
chr	110901	110936	loc.G+110858_1589_42..77	+	HVO_RS05250
chr	191373	191404	loc.G+190886_1990_486..517	+	HVO_RS05725
chr	205994	206064	loc.G+205971_360_22..92	+	HVO_RS05810
chr	345604	345623	loc.G+345472_818_131..150	+	HVO_RS06580
chr	367843	367899	loc.G+367841_3050_1..57	+	HVO_RS06685
chr	476439	476476	loc.G+476383_1324_55..92	+	HVO_RS07325
chr	709588	709607	loc.G+709455_284_132..151	+	HVO_RS08490
chr	746708	746728	loc.G+746702_307_5..25	+	HVO_RS08670
chr	765033	765060	loc.G+765005_132_27..54	+	HVO_RS08785
chr	901676	901729	loc.G+901559_565_116..169	+	HVO_RS09450
chr	1000794	1000799	loc.G-1000745_308_54..59	-	HVO_RS09960
chr	1065316	1065364	loc.G+1065303_286_12..60	+	HVO_RS10315
chr	1067726	1067745	loc.G-1067328_216_39..58	-	HVO_RS10325
chr	1090140	1090160	loc.G-1088673_7061_56..76	-	HVO_RS10460
chr	1179104	1179129	loc.G+1178986_1134_117..142	+	HVO_RS10925
chr	1222762	1222789	loc.G+1222701_622_60..87	+	HVO_RS11175
chr	1229215	1229248	loc.G+1229123_304_91..124	+	HVO_RS11210
chr	1286372	1286428	loc.G+1286261_4834_110..166	+	HVO_RS11515
chr	1402375	1402421	loc.G-1402071_181_24..70	-	HVO_RS12065
chr	1477728	1477745	loc.G+1477623_1322_104..121	+	HVO_RS12425
chr	1488620	1488649	loc.G+1488594_1051_25..54	+	HVO_RS12490
chr	1511538	1511565	loc.G+1511287_1999_250..277	+	HVO_RS12625
chr	1565815	1565838	loc.G+1565741_396_73..96	+	HVO_RS12895
chr	1571231	1571261	loc.G+1570848_243_382..412	+	HVO_RS12915
chr	1657242	1657277	loc.G+1657121_154_120..155	+	HVO_RS13310
chr	1770475	1770493	loc.G+1770344_11927_130..148	+	HVO_RS13905
chr	1905449	1905482	loc.G+1905401_257_47..80	+	HVO_RS14580
chr	1905773	1905830	loc.G+1905699_954_73..130	+	HVO_RS14580
chr	1982178	1982206	loc.G+1982062_552_115..143	+	HVO_RS14880
chr	2020795	2020815	loc.G-2020592_5996_77..97	-	HVO_RS15065
chr	2025238	2025309	loc.G+2025166_395_71..142	+	HVO_RS15090
chr	2126758	2126778	loc.G+2126695_2542_62..82	+	HVO_RS15605
chr	2176856	2176905	loc.G-2176827_236_119..168	-	HVO_RS15805
chr	2239052	2239108	loc.G-2239039_263_8..64	-	HVO_RS16130
chr	2240557	2240583	loc.G+2240534_620_22..48	+	HVO_RS16140
chr	2348692	2348735	loc.G+2348522_587_169..212	+	HVO_RS16665
chr	2349947	2350005	loc.G+2349816_1000_130..188	+	HVO_RS16670
chr	2521271	2521304	loc.G+2521248_132_22..55	+	HVO_RS17600
chr	2546202	2546221	loc.G+2546093_17191_108..127	+	HVO_RS17735
chr	2620578	2620600	loc.G+2620538_172_39..61	+	HVO_RS18170
chr	2721526	2721559	loc.G+2721507_463_18..51	+	HVO_RS18650
chr	2749853	2749883	loc.G+2749726_16679_126..156	+	HVO_RS18790
chr	2802172	2802211	loc.G-2801966_203_2..41	-	HVO_RS19050
chr	2845995	2846055	loc.G-2845416_1933_289..349	-	HVO_RS19285
