# Supplementary material for: Halobacterium salinarum and Haloferax volcanii Comparative Transcriptomics Reveals Conserved Transcriptional Processing Sites
Source: Genes (Basel). 2021 Jun 30;12(7):1018. doi: 10.3390/genes12071018 (PMC8303175; doi:10.3390/genes12071018)
Supplement: Supplementary file 1 [file genes-12-01018-s001.zip › Amr_et_al_genes_2021_v39-zipfile/Table_S8__TPS_specific_notHsal_and_yesHvolc.tsv]

ID	Replicon	Position	Strand	Hvol locus	Old.Name	normposition	Ortholog in Hsal
TPS_046742	chr	13810	-	HVO_RS04770	HVO_0014	43	VNG2368G
TPS_046900	chr	18606	-	HVO_RS04800	HVO_0020	74	VNG2397G
TPS_047214	chr	38786	-	HVO_RS04890	HVO_0039	30	VNG2441G
TPS_047215	chr	38807	-	HVO_RS04890	HVO_0039	29	VNG2441G
TPS_047680	chr	60333	-	HVO_RS04995	HVO_0061	71	VNG2347G
TPS_047792	chr	61793	-	HVO_RS05000	HVO_0062	73	VNG2349G
TPS_047795	chr	61804	-	HVO_RS05000	HVO_0062	72	VNG2349G
TPS_047805	chr	61938	-	HVO_RS05000	HVO_0062	65	VNG2349G
TPS_047815	chr	62071	-	HVO_RS05000	HVO_0062	58	VNG2349G
TPS_047825	chr	62155	-	HVO_RS05000	HVO_0062	53	VNG2349G
TPS_047839	chr	62217	-	HVO_RS05000	HVO_0062	50	VNG2349G
TPS_001561	chr	102380	+	HVO_RS05195	HVO_0104	56	VNG2473G
TPS_048484	chr	104969	-	HVO_RS05210	HVO_0107	38	VNG2472G
TPS_048801	chr	124129	-	HVO_RS05345	HVO_0133	37	VNG2226G
TPS_048826	chr	124297	-	HVO_RS05345	HVO_0133	27	VNG2226G
TPS_002405	chr	136413	+	HVO_RS05415	HVO_0146	36	VNG2255C
TPS_002504	chr	145007	+	HVO_RS05475	HVO_0158	39	VNG2243G
TPS_049980	chr	176979	-	HVO_RS05655	HVO_0196	73	VNG2273H
TPS_003527	chr	186528	+	HVO_RS05705	HVO_0206	39	VNG2283G
TPS_003535	chr	186584	+	HVO_RS05705	HVO_0206	41	VNG2283G
TPS_003970	chr	200522	+	HVO_RS05775	HVO_0220	55	VNG2181G
TPS_003976	chr	200580	+	HVO_RS05775	HVO_0220	57	VNG2181G
TPS_050547	chr	225782	-	HVO_RS05915	HVO_0250	61	VNG2308G
TPS_050554	chr	226041	-	HVO_RS05915	HVO_0250	43	VNG2308G
TPS_050937	chr	260157	-	HVO_RS06100	HVO_0290	67	VNG2163H
TPS_050990	chr	261506	-	HVO_RS06110	HVO_0292	66	VNG2160C
TPS_050996	chr	261538	-	HVO_RS06110	HVO_0292	63	VNG2160C
TPS_051008	chr	261696	-	HVO_RS06110	HVO_0292	46	VNG2160C
TPS_051017	chr	261885	-	HVO_RS06110	HVO_0292	26	VNG2160C
TPS_051607	chr	277942	-	HVO_RS06195	HVO_0309	58	VNG2147G
TPS_004960	chr	279807	+	HVO_RS06205	HVO_0311	47	VNG2144G
TPS_004972	chr	280070	+	HVO_RS06205	HVO_0311	59	VNG2144G
TPS_005015	chr	281242	+	HVO_RS06210	HVO_0312	35	VNG2143G
TPS_005016	chr	281260	+	HVO_RS06210	HVO_0312	42	VNG2143G
TPS_005017	chr	281277	+	HVO_RS06210	HVO_0312	48	VNG2143G
TPS_005023	chr	281332	+	HVO_RS06210	HVO_0312	70	VNG2143G
TPS_005040	chr	281791	+	HVO_RS06215	HVO_0313	61	VNG2142G
TPS_005134	chr	282762	+	HVO_RS06220	HVO_0314	72	VNG2141G
TPS_005451	chr	285659	+	HVO_RS06235	HVO_0317	36	VNG2138G
TPS_005462	chr	285914	+	HVO_RS06235	HVO_0317	54	VNG2138G
TPS_005465	chr	285989	+	HVO_RS06235	HVO_0317	60	VNG2138G
TPS_005469	chr	286029	+	HVO_RS06235	HVO_0317	63	VNG2138G
TPS_005685	chr	289149	+	HVO_RS06245	HVO_0319	41	VNG2135G
TPS_005829	chr	292310	+	HVO_RS06260	HVO_0322	48	VNG0946G
TPS_006154	chr	306353	+	HVO_RS06325	HVO_0337	41	VNG2115H
TPS_006159	chr	306381	+	HVO_RS06325	HVO_0337	52	VNG2115H
TPS_006166	chr	306400	+	HVO_RS06325	HVO_0337	59	VNG2115H
TPS_006397	chr	315182	+	HVO_RS06380	HVO_0348	71	VNG2665G
TPS_007037	chr	328002	+	HVO_RS06435	HVO_0359	26	VNG2649G
TPS_007044	chr	328145	+	HVO_RS06435	HVO_0359	37	VNG2649G
TPS_007128	chr	329031	+	HVO_RS06440	HVO_0360	28	VNG2648G
TPS_007136	chr	329055	+	HVO_RS06440	HVO_0360	36	VNG2648G
TPS_007148	chr	329131	+	HVO_RS06440	HVO_0360	61	VNG2648G
TPS_052269	chr	345234	-	HVO_RS06575	HVO_0389	69	VNG2645H
TPS_052272	chr	345324	-	HVO_RS06575	HVO_0389	39	VNG2645H
TPS_007938	chr	380342	+	HVO_RS06730	HVO_0423	30	VNG2613H
TPS_008114	chr	391929	+	HVO_RS06810	HVO_0439	32	VNG2076G
TPS_008115	chr	391952	+	HVO_RS06810	HVO_0439	48	VNG2076G
TPS_053046	chr	406086	-	HVO_RS06890	HVO_0455	52	VNG2096G
TPS_053053	chr	406160	-	HVO_RS06890	HVO_0455	48	VNG2096G
TPS_053066	chr	406281	-	HVO_RS06890	HVO_0455	40	VNG2096G
TPS_053069	chr	406299	-	HVO_RS06890	HVO_0455	39	VNG2096G
TPS_053434	chr	415775	-	HVO_RS06950	HVO_0466	72	VNG2102G
TPS_053580	chr	424831	-	HVO_RS07000	HVO_0476	74	VNG0094C
TPS_008617	chr	431468	+	HVO_RS07035	HVO_0482	61	VNG0097G
TPS_008963	chr	448527	+	HVO_RS07175	HVO_0511	31	VNG0128C
TPS_009660	chr	467983	+	HVO_RS07285	HVO_0536	53	VNG2443G
TPS_009665	chr	468018	+	HVO_RS07285	HVO_0536	60	VNG2443G
TPS_009676	chr	468057	+	HVO_RS07285	HVO_0536	67	VNG2443G
TPS_009683	chr	468079	+	HVO_RS07285	HVO_0536	71	VNG2443G
TPS_009925	chr	491355	+	HVO_RS07370	HVO_0555	64	VNG0958G
TPS_054530	chr	506905	-	HVO_RS07435	HVO_0569	41	VNG0179C
TPS_054532	chr	506996	-	HVO_RS07435	HVO_0569	31	VNG0179C
TPS_054718	chr	516592	-	HVO_RS07495	HVO_0581	62	VNG0192G
TPS_054719	chr	516633	-	HVO_RS07495	HVO_0581	59	VNG0192G
TPS_054726	chr	516725	-	HVO_RS07495	HVO_0581	51	VNG0192G
TPS_054730	chr	516762	-	HVO_RS07495	HVO_0581	48	VNG0192G
TPS_054740	chr	516901	-	HVO_RS07495	HVO_0581	37	VNG0192G
TPS_054744	chr	516926	-	HVO_RS07495	HVO_0581	35	VNG0192G
TPS_054749	chr	516971	-	HVO_RS07495	HVO_0581	31	VNG0192G
TPS_054752	chr	516986	-	HVO_RS07495	HVO_0581	30	VNG0192G
TPS_054754	chr	517012	-	HVO_RS07495	HVO_0581	28	VNG0192G
TPS_054757	chr	517034	-	HVO_RS07495	HVO_0581	26	VNG0192G
TPS_010692	chr	561653	+	HVO_RS07725	HVO_0628	44	VNG2527G
TPS_011119	chr	590445	+	HVO_RS07880	HVO_0661	43	VNG0245G
TPS_011358	chr	619357	+	HVO_RS08015	HVO_0689	47	VNG0342G
TPS_056056	chr	629333	-	HVO_RS08070	HVO_0701	44	VNG0551G
TPS_056068	chr	631450	-	HVO_RS08080	HVO_0702	35	VNG0555C
TPS_011816	chr	644149	+	HVO_RS08145	HVO_0717	66	VNG0376G
TPS_011831	chr	644245	+	HVO_RS08145	HVO_0717	74	VNG0376G
TPS_056380	chr	652828	-	HVO_RS08200	HVO_0729	36	VNG0259G
TPS_012141	chr	653452	+	HVO_RS08205	HVO_0730	27	VNG0258H
TPS_012142	chr	653462	+	HVO_RS08205	HVO_0730	30	VNG0258H
TPS_012144	chr	653487	+	HVO_RS08205	HVO_0730	37	VNG0258H
TPS_012148	chr	653506	+	HVO_RS08205	HVO_0730	42	VNG0258H
TPS_012153	chr	653519	+	HVO_RS08205	HVO_0730	46	VNG0258H
TPS_012158	chr	653554	+	HVO_RS08205	HVO_0730	56	VNG0258H
TPS_012160	chr	653572	+	HVO_RS08205	HVO_0730	61	VNG0258H
TPS_012164	chr	653587	+	HVO_RS08205	HVO_0730	65	VNG0258H
TPS_012171	chr	653605	+	HVO_RS08205	HVO_0730	70	VNG0258H
TPS_013127	chr	703268	+	HVO_RS08455	HVO_0783	37	VNG0303G
TPS_013181	chr	703906	+	HVO_RS08455	HVO_0783	67	VNG0303G
TPS_057255	chr	714084	-	HVO_RS08510	HVO_0794	38	VNG1543G
TPS_057262	chr	714123	-	HVO_RS08510	HVO_0794	34	VNG1543G
TPS_057485	chr	720253	-	HVO_RS08540	HVO_0800	37	VNG0320H
TPS_057756	chr	728219	-	HVO_RS08580	HVO_0809	56	VNG0326G
TPS_057784	chr	728742	-	HVO_RS08580	HVO_0809	32	VNG0326G
TPS_058225	chr	757067	-	HVO_RS08725	HVO_0839	70	VNG0579H
TPS_058229	chr	757118	-	HVO_RS08725	HVO_0839	52	VNG0579H
TPS_058231	chr	757137	-	HVO_RS08725	HVO_0839	45	VNG0579H
TPS_058335	chr	757907	-	HVO_RS08735	HVO_0841	71	VNG0582C
TPS_058357	chr	757965	-	HVO_RS08735	HVO_0841	63	VNG0582C
TPS_058364	chr	757987	-	HVO_RS08735	HVO_0841	61	VNG0582C
TPS_058380	chr	758019	-	HVO_RS08735	HVO_0841	56	VNG0582C
TPS_058437	chr	758780	-	HVO_RS08740	HVO_0842	60	VNG0583G
TPS_014570	chr	776054	+	HVO_RS08820	HVO_0860	34	VNG0525C
TPS_014708	chr	777899	+	HVO_RS08825	HVO_0861	74	VNG0527C
TPS_014889	chr	778974	+	HVO_RS08835	HVO_0863	27	VNG0530G
TPS_014893	chr	779017	+	HVO_RS08835	HVO_0863	37	VNG0530G
TPS_014907	chr	779084	+	HVO_RS08835	HVO_0863	52	VNG0530G
TPS_014914	chr	779099	+	HVO_RS08835	HVO_0863	55	VNG0530G
TPS_014936	chr	779145	+	HVO_RS08835	HVO_0863	65	VNG0530G
TPS_014947	chr	779185	+	HVO_RS08835	HVO_0863	74	VNG0530G
TPS_015323	chr	797943	+	HVO_RS08920	HVO_0880	40	VNG0394C
TPS_015324	chr	798052	+	HVO_RS08920	HVO_0880	52	VNG0394C
TPS_059327	chr	804509	-	HVO_RS08955	HVO_0888	36	VNG0474G
TPS_015438	chr	810394	+	HVO_RS08980	HVO_0893	26	VNG0653G
TPS_059621	chr	825159	-	HVO_RS09045	HVO_0907	37	VNG0657G
TPS_059632	chr	825232	-	HVO_RS09045	HVO_0907	33	VNG0657G
TPS_059744	chr	826125	-	HVO_RS09050	HVO_0908	42	VNG0659H
TPS_059745	chr	826180	-	HVO_RS09050	HVO_0908	26	VNG0659H
TPS_016140	chr	856072	+	HVO_RS09220	HVO_0944	44	VNG2195G
TPS_016894	chr	890163	+	HVO_RS09390	HVO_0979	71	VNG0636G
TPS_061084	chr	922077	-	HVO_RS09560	HVO_1013	57	VNG0666G
TPS_061139	chr	924225	-	HVO_RS09570	HVO_1015	30	VNG0777G
TPS_061223	chr	930337	-	HVO_RS09595	HVO_1020	43	VNG0782H
TPS_061505	chr	942046	-	HVO_RS09660	HVO_1033	68	VNG0822C
TPS_061575	chr	942814	-	HVO_RS09660	HVO_1033	32	VNG0822C
TPS_018270	chr	951159	+	HVO_RS09705	HVO_1042	51	VNG0860G
TPS_061912	chr	955857	-	HVO_RS09725	HVO_1048	41	VNG0864G
TPS_062174	chr	985194	-	HVO_RS09880	HVO_1079	46	VNG0459G
TPS_019089	chr	997051	+	HVO_RS09935	HVO_1090	26	VNG1071G
TPS_019126	chr	997202	+	HVO_RS09935	HVO_1090	69	VNG1071G
TPS_019199	chr	1007178	+	HVO_RS09995	HVO_1102	40	VNG0419C
TPS_062778	chr	1019162	-	HVO_RS10060	HVO_1115	55	VNG2109H
TPS_019665	chr	1029051	+	HVO_RS10120	HVO_1128	26	VNG1093C
TPS_063137	chr	1031612	-	HVO_RS10135	HVO_1131	74	VNG1090H
TPS_063139	chr	1031628	-	HVO_RS10135	HVO_1131	65	VNG1090H
TPS_063629	chr	1046040	-	HVO_RS10205	HVO_1145	68	VNG0787G
TPS_063645	chr	1046084	-	HVO_RS10205	HVO_1145	61	VNG0787G
TPS_020440	chr	1070808	+	HVO_RS10345	HVO_1174	33	VNG0757G
TPS_064196	chr	1081422	-	HVO_RS10415	HVO_1189	65	VNG0771G
TPS_065960	chr	1190255	-	HVO_RS10985	HVO_1305	55	VNG1128G
TPS_066201	chr	1218720	-	HVO_RS11145	HVO_1338	46	VNG1255C
TPS_066844	chr	1265125	-	HVO_RS11405	HVO_1391	59	VNG0431G
TPS_066856	chr	1265147	-	HVO_RS11405	HVO_1391	55	VNG0431G
TPS_066866	chr	1265220	-	HVO_RS11405	HVO_1391	38	VNG0431G
TPS_066867	chr	1265232	-	HVO_RS11405	HVO_1391	36	VNG0431G
TPS_066869	chr	1265246	-	HVO_RS11405	HVO_1391	33	VNG0431G
TPS_067092	chr	1275211	-	HVO_RS11450	HVO_1400	47	VNG0901G
TPS_067133	chr	1276470	-	HVO_RS11455	HVO_1401	74	VNG0903C
TPS_068345	chr	1385790	-	HVO_RS20145	HVO_1522	67	VNG1065C
TPS_068348	chr	1385982	-	HVO_RS20145	HVO_1522	40	VNG1065C
TPS_024965	chr	1397090	+	HVO_RS12050	HVO_1530	43	VNG1068G
TPS_025003	chr	1397611	+	HVO_RS12050	HVO_1530	59	VNG1068G
TPS_068969	chr	1429426	-	HVO_RS12195	HVO_1560	67	VNG0879C
TPS_068988	chr	1429565	-	HVO_RS12195	HVO_1560	28	VNG0879C
TPS_025368	chr	1430757	+	HVO_RS12200	HVO_1562	56	VNG0880G
TPS_025382	chr	1430844	+	HVO_RS12200	HVO_1562	68	VNG0880G
TPS_025394	chr	1430889	+	HVO_RS12200	HVO_1562	74	VNG0880G
TPS_069466	chr	1448317	-	HVO_RS12275	HVO_1576	55	VNG0065G
TPS_025890	chr	1449217	+	HVO_RS12280	HVO_1577	44	VNG0890G
TPS_025892	chr	1449229	+	HVO_RS12280	HVO_1577	46	VNG0890G
TPS_025898	chr	1449257	+	HVO_RS12280	HVO_1577	51	VNG0890G
TPS_025906	chr	1449307	+	HVO_RS12280	HVO_1577	60	VNG0890G
TPS_025927	chr	1449371	+	HVO_RS12280	HVO_1577	72	VNG0890G
TPS_069908	chr	1461814	-	HVO_RS12345	HVO_1590	55	VNG0491G
TPS_070634	chr	1502055	-	HVO_RS12560	HVO_1637	41	VNG1294G
TPS_070872	chr	1524831	-	HVO_RS12680	HVO_1660	50	VNG1389C
TPS_070948	chr	1527860	-	HVO_RS12715	HVO_1667	50	VNG1394H
TPS_027103	chr	1535292	+	HVO_RS12760	HVO_1677	26	VNG1261H
TPS_027112	chr	1536241	+	HVO_RS12770	HVO_1679	35	VNG1263C
TPS_027115	chr	1536255	+	HVO_RS12770	HVO_1679	41	VNG1263C
TPS_027119	chr	1536274	+	HVO_RS12770	HVO_1679	49	VNG1263C
TPS_027124	chr	1536289	+	HVO_RS12770	HVO_1679	56	VNG1263C
TPS_027127	chr	1536304	+	HVO_RS12770	HVO_1679	62	VNG1263C
TPS_071143	chr	1536874	-	HVO_RS12775	HVO_1680	29	VNG1264C
TPS_028019	chr	1568729	+	HVO_RS12905	HVO_1706	29	VNG0923G
TPS_028022	chr	1568752	+	HVO_RS12905	HVO_1706	30	VNG0923G
TPS_028598	chr	1619975	+	HVO_RS13115	HVO_1749	44	VNG2509H
TPS_028602	chr	1620045	+	HVO_RS13115	HVO_1749	53	VNG2509H
TPS_028627	chr	1620190	+	HVO_RS13115	HVO_1749	70	VNG2509H
TPS_028633	chr	1620205	+	HVO_RS13115	HVO_1749	71	VNG2509H
TPS_029308	chr	1666264	+	HVO_RS13355	HVO_1803	31	VNG2543C
TPS_072958	chr	1687374	-	HVO_RS13475	HVO_1827	74	VNG2514G
TPS_029619	chr	1690747	+	HVO_RS13495	HVO_1831	31	VNG2555C
TPS_029622	chr	1690841	+	HVO_RS13495	HVO_1831	47	VNG2555C
TPS_029627	chr	1690865	+	HVO_RS13495	HVO_1831	51	VNG2555C
TPS_073289	chr	1707263	-	HVO_RS13570	HVO_1847	62	VNG2001G
TPS_073448	chr	1715841	-	HVO_RS13615	HVO_1857	72	VNG2008H
TPS_073451	chr	1715892	-	HVO_RS13615	HVO_1857	57	VNG2008H
TPS_074380	chr	1748532	-	HVO_RS13810	HVO_1899	46	VNG2053G
TPS_074382	chr	1748551	-	HVO_RS13810	HVO_1899	42	VNG2053G
TPS_074417	chr	1748929	-	HVO_RS13815	HVO_1900	65	VNG2054H
TPS_074427	chr	1748973	-	HVO_RS13815	HVO_1900	53	VNG2054H
TPS_076311	chr	1863698	-	HVO_RS14390	HVO_2017	33	VNG1732C
TPS_076317	chr	1863776	-	HVO_RS14390	HVO_2017	28	VNG1732C
TPS_032410	chr	1886133	+	HVO_RS14515	HVO_2040	74	VNG0065G
TPS_033576	chr	1924559	+	HVO_RS14660	HVO_2072	26	VNG2679G
TPS_033589	chr	1924629	+	HVO_RS14660	HVO_2072	29	VNG2679G
TPS_033597	chr	1924662	+	HVO_RS14660	HVO_2072	30	VNG2679G
TPS_033601	chr	1924697	+	HVO_RS14660	HVO_2072	32	VNG2679G
TPS_033616	chr	1924766	+	HVO_RS14660	HVO_2072	34	VNG2679G
TPS_033623	chr	1924794	+	HVO_RS14660	HVO_2072	35	VNG2679G
TPS_033643	chr	1924900	+	HVO_RS14660	HVO_2072	40	VNG2679G
TPS_033657	chr	1924947	+	HVO_RS14660	HVO_2072	42	VNG2679G
TPS_033662	chr	1924968	+	HVO_RS14660	HVO_2072	42	VNG2679G
TPS_033712	chr	1925178	+	HVO_RS14660	HVO_2072	51	VNG2679G
TPS_033725	chr	1925214	+	HVO_RS14660	HVO_2072	52	VNG2679G
TPS_033741	chr	1925289	+	HVO_RS14660	HVO_2072	55	VNG2679G
TPS_033743	chr	1925304	+	HVO_RS14660	HVO_2072	56	VNG2679G
TPS_034212	chr	1941808	+	HVO_RS14710	HVO_2082	29	VNG0001H
TPS_034213	chr	1941852	+	HVO_RS14710	HVO_2082	33	VNG0001H
TPS_034835	chr	2017634	+	HVO_RS15055	HVO_2154	27	VNG0715G
TPS_034862	chr	2017719	+	HVO_RS15055	HVO_2154	33	VNG0715G
TPS_078953	chr	2071233	-	HVO_RS15300	HVO_2203	73	VNG1934H
TPS_078976	chr	2071302	-	HVO_RS15300	HVO_2203	63	VNG1934H
TPS_078996	chr	2071483	-	HVO_RS15300	HVO_2203	38	VNG1934H
TPS_078999	chr	2071524	-	HVO_RS15300	HVO_2203	32	VNG1934H
TPS_035856	chr	2077567	+	HVO_RS15340	HVO_2211	74	VNG1924G
TPS_036565	chr	2129507	+	HVO_RS20260	HVO_2270	38	VNG0106G
TPS_036569	chr	2129987	+	HVO_RS20260	HVO_2270	72	VNG0106G
TPS_036617	chr	2130694	+	HVO_RS20265	HVO_2271	26	VNG0107G
TPS_036621	chr	2130715	+	HVO_RS20265	HVO_2271	28	VNG0107G
TPS_036632	chr	2131148	+	HVO_RS20265	HVO_2271	63	VNG0107G
TPS_081096	chr	2178968	-	HVO_RS15825	HVO_2311	49	VNG1774G
TPS_081098	chr	2179246	-	HVO_RS15825	HVO_2311	29	VNG1774G
TPS_081137	chr	2180691	-	HVO_RS15835	HVO_2313	62	VNG1776G
TPS_081559	chr	2202264	-	HVO_RS15950	HVO_2337	71	VNG0743H
TPS_081572	chr	2202321	-	HVO_RS15950	HVO_2337	60	VNG0743H
TPS_081591	chr	2202363	-	HVO_RS15950	HVO_2337	52	VNG0743H
TPS_037588	chr	2206570	+	HVO_RS15965	HVO_2340	72	VNG1795C
TPS_037644	chr	2211067	+	HVO_RS20275	HVO_2345	50	VNG1804G
TPS_037669	chr	2212101	+	HVO_RS15990	HVO_2345	71	VNG1804G
TPS_038025	chr	2225276	+	HVO_RS16065	HVO_2361	40	VNG1814G
TPS_038063	chr	2226387	+	HVO_RS16065	HVO_2361	74	VNG1814G
TPS_038244	chr	2237710	+	HVO_RS16125	HVO_2373	40	VNG1668G
TPS_038259	chr	2237749	+	HVO_RS16125	HVO_2373	50	VNG1668G
TPS_038279	chr	2237794	+	HVO_RS16125	HVO_2373	62	VNG1668G
TPS_038291	chr	2237824	+	HVO_RS16125	HVO_2373	70	VNG1668G
TPS_081957	chr	2245706	-	HVO_RS16160	HVO_2380	69	VNG1667G
TPS_081999	chr	2246589	-	HVO_RS16160	HVO_2380	29	VNG1667G
TPS_082188	chr	2251104	-	HVO_RS16180	HVO_2384	72	VNG1663C
TPS_082189	chr	2251141	-	HVO_RS16180	HVO_2384	69	VNG1663C
TPS_038914	chr	2282290	+	HVO_RS16320	HVO_2413	36	VNG2649G
TPS_082860	chr	2307922	-	HVO_RS16445	HVO_2438	58	VNG1625H
TPS_083451	chr	2344783	-	HVO_RS16635	HVO_2475	66	VNG1433G
TPS_083455	chr	2344813	-	HVO_RS16635	HVO_2475	50	VNG1433G
TPS_083456	chr	2344822	-	HVO_RS16635	HVO_2475	45	VNG1433G
TPS_083457	chr	2344830	-	HVO_RS16635	HVO_2475	41	VNG1433G
TPS_040064	chr	2373968	+	HVO_RS16800	HVO_2508	29	VNG1815G
TPS_040069	chr	2374066	+	HVO_RS16800	HVO_2508	38	VNG1815G
TPS_040083	chr	2374133	+	HVO_RS16800	HVO_2508	44	VNG1815G
TPS_040087	chr	2374170	+	HVO_RS16800	HVO_2508	48	VNG1815G
TPS_040090	chr	2374322	+	HVO_RS16800	HVO_2508	62	VNG1815G
TPS_040091	chr	2374331	+	HVO_RS16800	HVO_2508	62	VNG1815G
TPS_040095	chr	2374363	+	HVO_RS16800	HVO_2508	65	VNG1815G
TPS_040097	chr	2374394	+	HVO_RS16800	HVO_2508	68	VNG1815G
TPS_040106	chr	2374430	+	HVO_RS16800	HVO_2508	72	VNG1815G
TPS_084053	chr	2384173	-	HVO_RS16855	HVO_2519	47	VNG1638H
TPS_084918	chr	2410964	-	HVO_RS17000	HVO_2548	70	VNG1709G
TPS_084929	chr	2411056	-	HVO_RS17000	HVO_2548	53	VNG1709G
TPS_084935	chr	2411091	-	HVO_RS17000	HVO_2548	46	VNG1709G
TPS_084976	chr	2411544	-	HVO_RS17005	HVO_2549	49	VNG1707G
TPS_085149	chr	2412844	-	HVO_RS17020	HVO_2552	44	VNG1703G
TPS_086097	chr	2454402	-	HVO_RS17280	HVO_2605	35	VNG1861C
TPS_040977	chr	2462550	+	HVO_RS17320	HVO_2614	73	VNG1850G
TPS_041074	chr	2475226	+	HVO_RS17370	HVO_2624	37	VNG1830G
TPS_087616	chr	2555768	-	HVO_RS17785	HVO_2709	57	VNG1457C
TPS_087621	chr	2555783	-	HVO_RS17785	HVO_2709	53	VNG1457C
TPS_087624	chr	2555796	-	HVO_RS17785	HVO_2709	51	VNG1457C
TPS_087785	chr	2564338	-	HVO_RS17835	HVO_2718	38	VNG1483C
TPS_087860	chr	2567826	-	HVO_RS20305	HVO_2722	72	VNG1494G
TPS_087882	chr	2567874	-	HVO_RS20305	HVO_2722	45	VNG1494G
TPS_087890	chr	2567898	-	HVO_RS20305	HVO_2722	31	VNG1494G
TPS_087896	chr	2568061	-	HVO_RS17855	HVO_2723	52	VNG1496G
TPS_087897	chr	2568088	-	HVO_RS17855	HVO_2723	40	VNG1496G
TPS_042660	chr	2584401	+	HVO_RS17940	HVO_2740	56	VNG1160G
TPS_042693	chr	2584461	+	HVO_RS17940	HVO_2740	69	VNG1160G
TPS_088079	chr	2590585	-	HVO_RS17980	HVO_2748	64	VNG1169C
TPS_088082	chr	2590610	-	HVO_RS17980	HVO_2748	57	VNG1169C
TPS_088089	chr	2590627	-	HVO_RS17980	HVO_2748	53	VNG1169C
TPS_088096	chr	2590649	-	HVO_RS17980	HVO_2748	46	VNG1169C
TPS_088099	chr	2590684	-	HVO_RS17980	HVO_2748	37	VNG1169C
TPS_088124	chr	2591008	-	HVO_RS17985	HVO_2749	34	VNG1170G
TPS_088198	chr	2592956	-	HVO_RS18000	HVO_2752	55	VNG1173G
TPS_088207	chr	2592989	-	HVO_RS18000	HVO_2752	42	VNG1173G
TPS_088331	chr	2596465	-	HVO_RS18025	HVO_2757	69	VNG1105G
TPS_088365	chr	2597341	-	HVO_RS18030	HVO_2758	73	VNG1108G
TPS_088367	chr	2597349	-	HVO_RS18030	HVO_2758	71	VNG1108G
TPS_088370	chr	2597400	-	HVO_RS18030	HVO_2758	60	VNG1108G
TPS_088371	chr	2597409	-	HVO_RS18030	HVO_2758	58	VNG1108G
TPS_088373	chr	2597440	-	HVO_RS18030	HVO_2758	52	VNG1108G
TPS_088375	chr	2597450	-	HVO_RS18030	HVO_2758	50	VNG1108G
TPS_088378	chr	2597465	-	HVO_RS18030	HVO_2758	47	VNG1108G
TPS_088386	chr	2597506	-	HVO_RS18030	HVO_2758	38	VNG1108G
TPS_088574	chr	2614470	-	HVO_RS18105	HVO_2773	74	VNG1143G
TPS_088618	chr	2614566	-	HVO_RS18105	HVO_2773	62	VNG1143G
TPS_088626	chr	2614594	-	HVO_RS18105	HVO_2773	58	VNG1143G
TPS_088738	chr	2616325	-	HVO_RS18115	HVO_2775	57	VNG1141G
TPS_088794	chr	2617596	-	HVO_RS18135	HVO_2779	60	VNG1137G
TPS_088799	chr	2617672	-	HVO_RS18135	HVO_2779	38	VNG1137G
TPS_088804	chr	2617696	-	HVO_RS18135	HVO_2779	31	VNG1137G
TPS_088805	chr	2617706	-	HVO_RS18135	HVO_2779	28	VNG1137G
TPS_089004	chr	2619899	-	HVO_RS18160	HVO_2784	72	VNG1132G
TPS_089006	chr	2619913	-	HVO_RS18160	HVO_2784	70	VNG1132G
TPS_089012	chr	2619996	-	HVO_RS18160	HVO_2784	53	VNG1132G
TPS_089018	chr	2620013	-	HVO_RS18160	HVO_2784	50	VNG1132G
TPS_089137	chr	2622520	-	HVO_RS18185	HVO_2789	70	VNG0085G
TPS_089143	chr	2622555	-	HVO_RS18185	HVO_2789	66	VNG0085G
TPS_089146	chr	2622618	-	HVO_RS18185	HVO_2789	60	VNG0085G
TPS_089153	chr	2622844	-	HVO_RS18185	HVO_2789	36	VNG0085G
TPS_043210	chr	2625226	+	HVO_RS18200	HVO_2792	34	VNG1228C
TPS_043254	chr	2627862	+	HVO_RS18220	HVO_2796	55	VNG1220H
TPS_089438	chr	2640302	-	HVO_RS18285	HVO_2809	29	VNG1308G
TPS_089791	chr	2685453	-	HVO_RS18470	HVO_2847	46	VNG0746C
TPS_089949	chr	2699622	-	HVO_RS18535	HVO_2861	74	VNG1412H
TPS_044749	chr	2750049	+	HVO_RS18790	HVO_2913	31	VNG1190G
TPS_044759	chr	2750216	+	HVO_RS18790	HVO_2913	58	VNG1190G
TPS_044795	chr	2750306	+	HVO_RS18790	HVO_2913	73	VNG1190G
TPS_090889	chr	2777538	-	HVO_RS18945	HVO_2945	32	VNG2547G
TPS_045715	chr	2797113	+	HVO_RS19015	HVO_2960	59	VNG2219G
TPS_045723	chr	2797196	+	HVO_RS19015	HVO_2960	64	VNG2219G
TPS_045737	chr	2797286	+	HVO_RS19015	HVO_2960	70	VNG2219G
TPS_045840	chr	2798513	+	HVO_RS19020	HVO_2961	53	VNG2220G
TPS_091524	chr	2807259	-	HVO_RS19080	HVO_2972	39	VNG2306H
TPS_091528	chr	2807321	-	HVO_RS19080	HVO_2972	30	VNG2306H
TPS_091669	chr	2815744	-	HVO_RS19135	HVO_2983	26	VNG2298a
TPS_091945	chr	2839737	-	HVO_RS19255	HVO_3007	67	VNG2367G
TPS_092071	chr	2842858	-	HVO_RS19270	HVO_3010	53	VNG2356G
TPS_092080	chr	2842982	-	HVO_RS19270	HVO_3010	48	VNG2356G
TPS_092111	chr	2843166	-	HVO_RS19270	HVO_3010	41	VNG2356G
