# Supplementary material for: Halobacterium salinarum and Haloferax volcanii Comparative Transcriptomics Reveals Conserved Transcriptional Processing Sites
Source: Genes (Basel). 2021 Jun 30;12(7):1018. doi: 10.3390/genes12071018 (PMC8303175; doi:10.3390/genes12071018)
Supplement: Supplementary file 1 [file genes-12-01018-s001.zip › Amr_et_al_genes_2021_v39-zipfile/Table_S7__TPS_internal_specific_yesHsal_and_notHvolc.tsv]

ID	Replicon	Position	Strand	Hsal locus	Old.Name	normposition	Ortholog in Hvol
TPS_233_1	chr	36453	+	VNG_RS00165	VNG0043H	34	HVO_1150
TPS_234_1	chr	36525	+	VNG_RS00165	VNG0043H	52	HVO_1150
TPS_8174_1	chr	47662	-	VNG_RS00205	VNG0052H	64	HVO_1106
TPS_443_1	chr	57098	+	VNG_RS00245	VNG0059H	64	HVO_1106
TPS_8371_1	chr	85221	-	VNG_RS00400	VNG0102C	55	HVO_2230
TPS_8593_1	chr	153029	-	VNG_RS00730	VNG0177G	56	HVO_0561
TPS_8661_1	chr	166396	-	VNG_RS00795	VNG0194H	64	HVO_0582
TPS_8811_1	chr	208548	-	VNG_RS01035	VNG0254G	73	HVO_1478
TPS_8816_1	chr	208994	-	VNG_RS01035	VNG0254G	27	HVO_1478
TPS_8839_1	chr	214810	-	VNG_RS01070	VNG0265G	66	HVO_0745
TPS_8840_1	chr	214929	-	VNG_RS01070	VNG0265G	55	HVO_0745
TPS_8931_1	chr	246071	-	VNG_RS01240	VNG0312H	36	HVO_0793
TPS_1315_1	chr	251112	+	VNG_RS01265	VNG0319H	38	HVO_0799
TPS_9068_1	chr	266058	-	VNG_RS01330	VNG0337H	64	HVO_1106
TPS_9248_1	chr	306995	-	VNG_RS01555	VNG0399H	37	HVO_0877
TPS_9382_1	chr	338387	-	VNG_RS01705	VNG0439C	73	HVO_1396
TPS_9810_1	chr	441754	-	VNG_RS02255	VNG0573C	66	HVO_0825
TPS_1879_1	chr	442314	+	VNG_RS02260	VNG0574C	40	HVO_0827
TPS_10137_1	chr	516373	-	VNG_RS02685	VNG0679G	53	HVO_1140
TPS_2366_1	chr	553017	+	VNG_RS02875	VNG0733H	37	HVO_1043
TPS_10381_1	chr	580844	-	VNG_RS03030	VNG0771G	74	HVO_1189
TPS_2556_1	chr	600531	+	VNG_RS03125	VNG0798H	30	HVO_1242
TPS_10510_1	chr	624530	-	VNG_RS03225	VNG0823G	30	HVO_1034
TPS_2672_1	chr	658898	+	VNG_RS03405	VNG0872G	74	HVO_1054
TPS_2688_1	chr	660521	+	VNG_RS03415	VNG0874G	47	HVO_1554
TPS_2737_1	chr	674773	+	VNG_RS03475	VNG0889G	31	HVO_1573
TPS_10726_1	chr	701634	-	VNG_RS03590	VNG0921G	28	HVO_1707
TPS_2893_1	chr	733303	+	VNG_RS03745	VNG0962G	53	HVO_1210
TPS_3005_1	chr	750379	+	VNG_RS03835	VNG0985H	49	HVO_2263
TPS_3007_1	chr	750542	+	VNG_RS03835	VNG0985H	57	HVO_2263
TPS_3110_1	chr	763432	+	VNG_RS03880	VNG0997G	41	HVO_0894
TPS_3167_1	chr	773610	+	VNG_RS03935	VNG1008G	42	HVO_1210
TPS_3169_1	chr	773702	+	VNG_RS03935	VNG1008G	58	HVO_1210
TPS_11255_1	chr	789187	-	VNG_RS04030	VNG1033G	74	HVO_1295
TPS_11304_1	chr	799845	-	VNG_RS04095	VNG1053G	50	HVO_1517
TPS_3362_1	chr	805732	+	VNG_RS04120	VNG1058H	38	HVO_1523
TPS_11440_1	chr	834059	-	VNG_RS04240	VNG1088C	71	HVO_1133
TPS_3489_1	chr	848486	+	VNG_RS04330	VNG1111G	28	HVO_0911
TPS_3666_1	chr	894554	+	VNG_RS04640	VNG1187G	55	HVO_2153
TPS_3667_1	chr	894567	+	VNG_RS04640	VNG1187G	57	HVO_2153
TPS_11970_1	chr	965400	-	VNG_RS05040	VNG1289H	51	HVO_1248
TPS_12021_1	chr	977584	-	VNG_RS05100	VNG1306G	45	HVO_2808
TPS_3985_1	chr	991957	+	VNG_RS05180	VNG1326H	54	HVO_1588
TPS_4386_1	chr	1107441	+	VNG_RS05805	VNG1490H	71	HVO_0493
TPS_12541_1	chr	1132443	-	VNG_RS05925	VNG1524C	27	HVO_2871
TPS_4446_1	chr	1135048	+	VNG_RS05935	VNG1526G	39	HVO_2469
TPS_12703_1	chr	1193090	-	VNG_RS06210	VNG1601G	51	HVO_2401
TPS_12707_1	chr	1194777	-	VNG_RS06215	VNG1603G	27	HVO_2402
TPS_4771_1	chr	1231972	+	VNG_RS06410	VNG1653H	64	HVO_1106
TPS_13019_1	chr	1308645	-	VNG_RS06845	VNG1767G	28	HVO_2299
TPS_5369_1	chr	1378105	+	VNG_RS07230	VNG1865H	48	HVO_1359
TPS_5372_1	chr	1378149	+	VNG_RS07230	VNG1865H	70	HVO_1359
TPS_5386_1	chr	1385056	+	VNG_RS07265	VNG1873G	57	HVO_2588
TPS_13405_1	chr	1396153	-	VNG_RS07320	VNG1887G	49	HVO_2516
TPS_5562_1	chr	1431758	+	VNG_RS07540	VNG1941C	56	HVO_2187
TPS_13741_1	chr	1477287	-	VNG_RS07750	VNG1999H	72	HVO_1958
TPS_13761_1	chr	1478229	-	VNG_RS07755	VNG2000G	55	HVO_1957
TPS_13995_1	chr	1520005	-	VNG_RS07995	VNG2068C	73	HVO_1916
TPS_5886_1	chr	1551764	+	VNG_RS08180	VNG2112C	36	HVO_0338
TPS_5929_1	chr	1558546	+	VNG_RS08220	VNG2121C	31	HVO_0330
TPS_14223_1	chr	1559320	-	VNG_RS08225	VNG2122G	66	HVO_0329
TPS_14229_1	chr	1559621	-	VNG_RS08225	VNG2122G	34	HVO_0329
TPS_14250_1	chr	1564465	-	VNG_RS08245	VNG2126C	37	HVO_0326
TPS_14266_1	chr	1568755	-	VNG_RS08265	VNG2132Gm	47	HVO_1762
TPS_14268_1	chr	1568807	-	VNG_RS08265	VNG2132Gm	39	HVO_1762
TPS_14462_1	chr	1601710	-	VNG_RS08440	VNG2168C	44	HVO_0285
TPS_6104_1	chr	1609004	+	VNG_RS08470	VNG2175H	64	HVO_1106
TPS_6220_1	chr	1645697	+	VNG_RS08635	VNG2216G	61	HVO_2957
TPS_14670_1	chr	1662847	-	VNG_RS08700	VNG2233C	28	HVO_0135
TPS_14688_1	chr	1664481	-	VNG_RS08715	VNG2237G	34	HVO_0138
TPS_6324_1	chr	1675000	+	VNG_RS08775	VNG2251G	27	HVO_0167
TPS_14736_1	chr	1678798	-	VNG_RS08800	VNG2256G	69	HVO_0175
TPS_14742_1	chr	1678947	-	VNG_RS08800	VNG2256G	49	HVO_0175
TPS_14990_1	chr	1749158	-	VNG_RS09160	VNG2338G	27	HVO_0065
TPS_15028_1	chr	1752902	-	VNG_RS09185	VNG2343G	54	HVO_0058
TPS_15044_1	chr	1753918	-	VNG_RS09190	VNG2344G	73	HVO_0059
TPS_15054_1	chr	1754383	-	VNG_RS09190	VNG2344G	30	HVO_0059
TPS_15363_1	chr	1809267	-	VNG_RS09440	VNG2413H	65	HVO_0763
TPS_15417_1	chr	1826564	-	VNG_RS09515	VNG2431C	38	HVO_2489
TPS_15426_1	chr	1826902	-	VNG_RS09520	VNG2432C	47	HVO_1377
TPS_15614_1	chr	1846604	-	VNG_RS09640	VNG2469G	74	HVO_0115
TPS_15615_1	chr	1846640	-	VNG_RS09640	VNG2469G	51	HVO_0115
TPS_15705_1	chr	1866705	-	VNG_RS09755	VNG2499G	73	HVO_0209
TPS_7465_1	chr	1950801	+	VNG_RS10210	VNG2610C	29	HVO_0429
TPS_16007_1	chr	1964794	-	VNG_RS10270	VNG2625C	73	HVO_0408
TPS_7638_1	chr	1980299	+	VNG_RS10345	VNG2643H	28	HVO_0400
