# Supplementary material for: Halobacterium salinarum and Haloferax volcanii Comparative Transcriptomics Reveals Conserved Transcriptional Processing Sites
Source: Genes (Basel). 2021 Jun 30;12(7):1018. doi: 10.3390/genes12071018 (PMC8303175; doi:10.3390/genes12071018)
Supplement: Supplementary file 1 [file genes-12-01018-s001.zip › Amr_et_al_genes_2021_v39-zipfile/Table_S6__TPS_conserved_enrichment_analysis_PANTHER.tsv]

Analysis Type:	PANTHER Overrepresentation Test (Released 20181113)
Annotation Version and Release Date:	GO Ontology database Released 2018-12-01
Test Type:	BINOMIAL
Correction:	FDR
GO biological process complete	Halobacterium salinarum - REFLIST (2426)	upload_1 (177)	upload_1 (expected)	upload_1 (over/under)	upload_1 (fold Enrichment)	upload_1 (raw P-value)	upload_1 (FDR)
iron-sulfur cluster assembly (GO:0016226)	5	4	0,36	+	10,96	5,37E-04	4,21E-02
metallo-sulfur cluster assembly (GO:0031163)	5	4	0,36	+	10,96	5,37E-04	3,97E-02
ATP metabolic process (GO:0046034)	23	8	1,68	+	4,77	3,22E-04	3,90E-02
purine ribonucleotide biosynthetic process (GO:0009152)	39	10	2,85	+	3,51	6,51E-04	4,57E-02
purine nucleotide biosynthetic process (GO:0006164)	40	10	2,92	+	3,43	7,89E-04	4,57E-02
ribonucleotide biosynthetic process (GO:0009260)	51	12	3,72	+	3,22	4,11E-04	4,21E-02
ribose phosphate biosynthetic process (GO:0046390)	52	12	3,79	+	3,16	4,87E-04	4,63E-02
carbohydrate derivative biosynthetic process (GO:1901137)	64	14	4,67	+	3	2,85E-04	4,21E-02
purine ribonucleotide metabolic process (GO:0009150)	55	12	4,01	+	2,99	7,92E-04	4,39E-02
ATPase activity, coupled to transmembrane movement of ions, rotational mechanism (GO:0044769)	5	4	0,36	+	10,96	5,37E-04	1,43E-02
GTPase activity (GO:0003924)	14	7	1,02	+	6,85	8,69E-05	3,93E-03
ligase activity, forming carbon-nitrogen bonds (GO:0016879)	28	9	2,04	+	4,41	2,44E-04	8,51E-03
nucleoside binding (GO:0001882)	32	10	2,33	+	4,28	1,39E-04	5,99E-03
ribonucleoside binding (GO:0032549)	32	10	2,33	+	4,28	1,39E-04	5,72E-03
purine nucleoside binding (GO:0001883)	30	9	2,19	+	4,11	4,02E-04	1,25E-02
guanyl nucleotide binding (GO:0019001)	30	9	2,19	+	4,11	4,02E-04	1,21E-02
GTP binding (GO:0005525)	30	9	2,19	+	4,11	4,02E-04	1,17E-02
guanyl ribonucleotide binding (GO:0032561)	30	9	2,19	+	4,11	4,02E-04	1,14E-02
purine ribonucleoside binding (GO:0032550)	30	9	2,19	+	4,11	4,02E-04	1,10E-02
pyrophosphatase activity (GO:0016462)	103	21	7,51	+	2,79	2,34E-05	1,33E-03
hydrolase activity, acting on acid anhydrides, in phosphorus-containing anhydrides (GO:0016818)	103	21	7,51	+	2,79	2,34E-05	1,25E-03
hydrolase activity, acting on acid anhydrides (GO:0016817)	104	21	7,59	+	2,77	2,70E-05	1,36E-03
nucleoside-triphosphatase activity (GO:0017111)	96	19	7	+	2,71	8,65E-05	4,12E-03
ATP binding (GO:0005524)	196	29	14,3	+	2,03	2,13E-04	8,01E-03
adenyl ribonucleotide binding (GO:0032559)	197	29	14,37	+	2,02	2,31E-04	8,38E-03
adenyl nucleotide binding (GO:0030554)	198	29	14,45	+	2,01	2,52E-04	8,44E-03
oxidase (PC00175)	26	8	1,9	+	4,22	7,15E-04	1,93E-02
proton-transporting two-sector ATPase complex (GO:0016469)	6	4	0,44	+	9,14	1,05E-03	1,88E-02
membrane protein complex (GO:0098796)	26	7	1,9	+	3,69	3,21E-03	3,82E-02
catalytic complex (GO:1902494)	54	12	3,94	+	3,05	6,76E-04	1,93E-02
