# Supplementary material for: Halobacterium salinarum and Haloferax volcanii Comparative Transcriptomics Reveals Conserved Transcriptional Processing Sites
Source: Genes (Basel). 2021 Jun 30;12(7):1018. doi: 10.3390/genes12071018 (PMC8303175; doi:10.3390/genes12071018)
Supplement: Supplementary file 1 [file genes-12-01018-s001.zip › Amr_et_al_genes_2021_v39-zipfile/Table_S5__TPS_conserved_between_Hsal_and_Hvolc.tsv]

ID	H. salinarum locus	Old.Name	Position	normposition		ID	H. volcanii locus	Old.Name	Position	normposition
TPS_8086_1	VNG_RS00180	VNG0046G	39602	101		TPS_068504	HVO_RS12055	HVO_1531	1399074	99
TPS_8058_1	VNG_RS00160	VNG0042G	34642	101		TPS_039461	HVO_RS16425	HVO_2434	2303021	99
TPS_8971_1	VNG_RS01275	VNG0321G	251933	101		TPS_057523	HVO_RS08545	HVO_0801	720583	99
TPS_15102_1	VNG_RS09205	VNG2349G	1757527	100		TPS_047699	HVO_RS05000	HVO_0062	61307	99
TPS_5535_1	VNG_RS07505	VNG1933G	1425586	100		TPS_079033	HVO_RS15305	HVO_2204	2071823	98
TPS_14375_1	VNG_RS08320	VNG2144G	1577777	100		TPS_005010	HVO_RS06205	HVO_0311	280960	99
TPS_14376_1	VNG_RS08320	VNG2144G	1577788	100		TPS_005010	HVO_RS06205	HVO_0311	280960	99
TPS_3559_1	VNG_RS04460	VNG1142G	865472	100		TPS_088647	HVO_RS18110	HVO_2774	2615048	100
TPS_16093_1	VNG_RS10385	VNG2649G	1984707	100		TPS_007102	HVO_RS06435	HVO_0359	328923	99
TPS_12249_1	VNG_RS05510	VNG1412H	1051252	100		TPS_089904	HVO_RS18535	HVO_2861	2699422	98
TPS_14056_1	VNG_RS08100	VNG2093G	1536769	99		TPS_050327	HVO_RS05870	HVO_0239	215962	99
TPS_13061_1	VNG_RS06880	VNG1774G	1313424	99		TPS_081012	HVO_RS15825	HVO_2311	2178275	99
TPS_14630_1	VNG_RS08675	VNG2226G	1656084	99		TPS_048762	HVO_RS05345	HVO_0133	123092	100
TPS_15597_1	VNG_RS09630	VNG2466a	1845627	99		TPS_001944	HVO_RS05260	HVO_0117	111989	97
TPS_1784_1	VNG_RS02055	VNG0527C	408474	99		TPS_014821	HVO_RS08825	HVO_0861	778179	97
TPS_8087_1	VNG_RS00180	VNG0046G	39630	99		TPS_068504	HVO_RS12055	HVO_1531	1399074	99
TPS_2439_1	VNG_RS02990	VNG0761G	575888	99		TPS_020524	HVO_RS10355	HVO_1177	1072610	101
TPS_4897_1	VNG_RS06465	VNG1667G	1244881	99		TPS_081909	HVO_RS16160	HVO_2380	2245022	99
TPS_6273_1	VNG_RS08655	VNG2220G	1651225	99		TPS_045931	HVO_RS19020	HVO_2961	2799164	99
TPS_6240_1	VNG_RS08640	VNG2217G	1647371	98		TPS_045588	HVO_RS19005	HVO_2958	2795182	98
TPS_11980_1	VNG_RS05050	VNG1294G	966638	98		TPS_070576	HVO_RS12560	HVO_1637	1501527	98
TPS_16094_1	VNG_RS10385	VNG2649G	1984736	98		TPS_007102	HVO_RS06435	HVO_0359	328923	99
TPS_14360_1	VNG_RS08310	VNG2142G	1576904	98		TPS_005063	HVO_RS06215	HVO_0313	281998	97
TPS_15182_1	VNG_RS09310	VNG2377G	1781579	98		TPS_091835	HVO_RS19225	HVO_3001	2833353	96
TPS_1531_1	VNG_RS01600	VNG0410G	319255	98		TPS_013719	HVO_RS08655	HVO_0824	744596	97
TPS_4896_1	VNG_RS06465	VNG1667G	1244845	98		TPS_081922	HVO_RS16160	HVO_2380	2245059	98
TPS_5918_1	VNG_RS08215	VNG2120G	1558263	98		TPS_051935	HVO_RS06295	HVO_0331	300197	97
TPS_7633_1	VNG_RS10340	VNG2642H	1980128	98		TPS_007546	HVO_RS06625	HVO_0399	356071	98
TPS_9571_1	VNG_RS01920	VNG0491G	380586	98		TPS_069905	HVO_RS12345	HVO_1590	1461046	96
TPS_9840_1	VNG_RS02285	VNG0581H	445523	98		TPS_058250	HVO_RS08730	HVO_0840	757265	98
TPS_5694_1	VNG_RS07820	VNG2019C	1492938	98		TPS_029989	HVO_RS13675	HVO_1870	1727787	99
TPS_11607_1	VNG_RS04390	VNG1128G	856696	98		TPS_065863	HVO_RS10985	HVO_1305	1189433	98
TPS_7048_1	VNG_RS09815	VNG2509H	1881772	98		TPS_028697	HVO_RS13115	HVO_1749	1620414	96
TPS_1783_1	VNG_RS02055	VNG0527C	408457	97		TPS_014821	HVO_RS08825	HVO_0861	778179	97
TPS_8822_1	VNG_RS01050	VNG0258H	210651	97		TPS_012202	HVO_RS08205	HVO_0730	653695	95
TPS_9804_1	VNG_RS02255	VNG0573C	441541	97		TPS_058019	HVO_RS08660	HVO_0825	744759	97
TPS_10016_1	VNG_RS02495	VNG0630G	481010	97		TPS_060549	HVO_RS09365	HVO_0974	884866	98
TPS_14213_1	VNG_RS08225	VNG2122G	1559035	97		TPS_006031	HVO_RS06285	HVO_0329	299355	98
TPS_14307_1	VNG_RS08290	VNG2138G	1572338	97		TPS_005602	HVO_RS06235	HVO_0317	286509	97
TPS_10375_1	VNG_RS03030	VNG0771G	580508	96		TPS_064112	HVO_RS10415	HVO_1189	1080937	97
TPS_4895_1	VNG_RS06465	VNG1667G	1244809	96		TPS_081922	HVO_RS16160	HVO_2380	2245059	98
TPS_8973_1	VNG_RS01275	VNG0321G	251993	96		TPS_057546	HVO_RS08545	HVO_0801	720643	94
TPS_9351_1	VNG_RS01680	VNG0431G	333834	96		TPS_066804	HVO_RS11405	HVO_1391	1264958	96
TPS_1578_1	VNG_RS01650	VNG0425G	329491	96		TPS_023192	HVO_RS11365	HVO_1383	1260203	95
TPS_4257_1	VNG_RS05670	VNG1457C	1081020	96		TPS_087595	HVO_RS17785	HVO_2709	2555583	95
TPS_6933_1	VNG_RS09590	VNG2454C	1839719	96		TPS_048701	HVO_RS05310	HVO_0127	119692	96
TPS_15103_1	VNG_RS09205	VNG2349G	1757620	95		TPS_047718	HVO_RS05000	HVO_0062	61374	96
TPS_4744_1	VNG_RS06355	VNG1638H	1219835	95		TPS_084037	HVO_RS16855	HVO_2519	2383621	95
TPS_11947_1	VNG_RS04995	VNG1276C	958771	95		TPS_022614	HVO_RS11175	HVO_1344	1223450	96
TPS_15566_1	VNG_RS09620	VNG2462G	1843950	94		TPS_002058	HVO_RS05275	HVO_0120	114052	94
TPS_11505_1	VNG_RS04310	VNG1104G	845466	94		TPS_088267	HVO_RS18020	HVO_2756	2595260	96
TPS_11610_1	VNG_RS04390	VNG1128G	856775	94		TPS_065876	HVO_RS10985	HVO_1305	1189511	94
TPS_9612_1	VNG_RS01995	VNG0510G	394319	93		TPS_058627	HVO_RS08770	HVO_0850	763017	94
TPS_3511_1	VNG_RS04340	VNG1114G	850482	93		TPS_015779	HVO_RS09080	HVO_0914	831110	95
TPS_3843_1	VNG_RS04955	VNG1263C	950842	93		TPS_027140	HVO_RS12770	HVO_1679	1536376	92
TPS_8823_1	VNG_RS01050	VNG0258H	210663	93		TPS_012202	HVO_RS08205	HVO_0730	653695	95
TPS_15567_1	VNG_RS09620	VNG2462G	1843963	93		TPS_002058	HVO_RS05275	HVO_0120	114052	94
TPS_8974_1	VNG_RS01275	VNG0321G	252027	93		TPS_057546	HVO_RS08545	HVO_0801	720643	94
TPS_10055_1	VNG_RS02595	VNG0657G	501394	93		TPS_059549	HVO_RS09045	HVO_0907	824141	95
TPS_7857_1	VNG_RS10505	VNG2679G	2014037	92		TPS_033876	HVO_RS14660	HVO_2072	1926209	92
TPS_7856_1	VNG_RS10505	VNG2679G	2014016	91		TPS_033858	HVO_RS14660	HVO_2072	1926162	91
TPS_11678_1	VNG_RS04575	VNG1173G	884470	91		TPS_088159	HVO_RS18000	HVO_2752	2592863	90
TPS_9164_1	VNG_RS01475	VNG0376G	292773	91		TPS_011879	HVO_RS08145	HVO_0717	644444	92
TPS_2755_1	VNG_RS03480	VNG0890G	677159	91		TPS_025966	HVO_RS12280	HVO_1577	1449482	93
TPS_11507_1	VNG_RS04310	VNG1104G	845497	91		TPS_088272	HVO_RS18020	HVO_2756	2595340	89
TPS_3570_1	VNG_RS04465	VNG1143G	866146	91		TPS_088516	HVO_RS18105	HVO_2773	2614336	91
TPS_3673_1	VNG_RS04640	VNG1187G	894965	91		TPS_034697	HVO_RS15050	HVO_2153	2016996	89
TPS_14799_1	VNG_RS08870	VNG2273H	1693189	90		TPS_049964	HVO_RS05655	HVO_0196	176952	89
TPS_4465_1	VNG_RS05955	VNG1532G	1141079	90		TPS_083547	HVO_RS16690	HVO_2486	2354256	90
TPS_4999_1	VNG_RS06630	VNG1707G	1266987	90		TPS_084959	HVO_RS17005	HVO_2549	2411391	88
TPS_9213_1	VNG_RS01540	VNG0394C	304369	89		TPS_015364	HVO_RS08920	HVO_0880	798378	87
TPS_11508_1	VNG_RS04310	VNG1104G	845526	89		TPS_088272	HVO_RS18020	HVO_2756	2595340	89
TPS_7165_1	VNG_RS09900	VNG2527G	1896805	88		TPS_010739	HVO_RS07725	HVO_0628	562386	86
TPS_2073_1	VNG_RS02555	VNG0646G	492255	88		TPS_017363	HVO_RS09425	HVO_0986	896360	87
TPS_6411_1	VNG_RS08860	VNG2271G	1692252	88		TPS_003257	HVO_RS05645	HVO_0194	175896	89
TPS_6015_1	VNG_RS08355	VNG2151G	1585719	87		TPS_051349	HVO_RS06170	HVO_0304	272682	87
TPS_15600_1	VNG_RS09630	VNG2466a	1845705	87		TPS_001909	HVO_RS05260	HVO_0117	111903	85
TPS_14219_1	VNG_RS08225	VNG2122G	1559133	87		TPS_006001	HVO_RS06285	HVO_0329	299244	86
TPS_4915_1	VNG_RS06490	VNG1675H	1247823	86		TPS_085688	HVO_RS17140	HVO_2576	2427576	85
TPS_6014_1	VNG_RS08355	VNG2151G	1585686	84		TPS_051362	HVO_RS06170	HVO_0304	272716	83
TPS_4890_1	VNG_RS06465	VNG1667G	1244546	84		TPS_081947	HVO_RS16160	HVO_2380	2245411	82
TPS_2832_1	VNG_RS03675	VNG0943C	720619	83		TPS_020914	HVO_RS10510	HVO_1209	1099820	85
TPS_7163_1	VNG_RS09900	VNG2527G	1896719	83		TPS_010729	HVO_RS07725	HVO_0628	562351	84
TPS_12255_1	VNG_RS05510	VNG1412H	1051396	82		TPS_089928	HVO_RS18535	HVO_2861	2699557	82
TPS_3506_1	VNG_RS04340	VNG1114G	850395	82		TPS_015762	HVO_RS09080	HVO_0914	831027	84
TPS_12256_1	VNG_RS05510	VNG1412H	1051419	80		TPS_089928	HVO_RS18535	HVO_2861	2699557	82
TPS_14733_1	VNG_RS08800	VNG2256G	1678713	80		TPS_049476	HVO_RS05560	HVO_0175	158081	79
TPS_9217_1	VNG_RS01540	VNG0394C	304451	80		TPS_015343	HVO_RS08920	HVO_0880	798321	81
TPS_14347_1	VNG_RS08305	VNG2141G	1576154	70		TPS_005134	HVO_RS06220	HVO_0314	282762	72
TPS_4820_1	VNG_RS06445	VNG1663C	1240318	70		TPS_082189	HVO_RS16180	HVO_2384	2251141	69
TPS_16243_1	VNG_RS10445	VNG2665G	1999234	69		TPS_006397	HVO_RS06380	HVO_0348	315182	71
TPS_15334_1	VNG_RS09420	VNG2408C	1805499	68		TPS_092229	HVO_RS19280	HVO_3013	2845745	67
TPS_3462_1	VNG_RS04250	VNG1090H	835984	64		TPS_063139	HVO_RS10135	HVO_1131	1031628	65
TPS_1448_1	VNG_RS01455	VNG0371G	291120	64		TPS_066596	HVO_RS11315	HVO_1373	1250103	66
TPS_8824_1	VNG_RS01050	VNG0258H	210771	62		TPS_012160	HVO_RS08205	HVO_0730	653572	61
TPS_14319_1	VNG_RS08290	VNG2138G	1572860	60		TPS_005465	HVO_RS06235	HVO_0317	285989	60
TPS_8825_1	VNG_RS01050	VNG0258H	210784	59		TPS_012160	HVO_RS08205	HVO_0730	653572	61
TPS_3405_1	VNG_RS04165	VNG1068G	817253	59		TPS_025003	HVO_RS12050	HVO_1530	1397611	59
TPS_15501_1	VNG_RS09555	VNG2443G	1834074	58		TPS_009665	HVO_RS07285	HVO_0536	468018	60
TPS_7272_1	VNG_RS09995	VNG2555C	1916987	51		TPS_029627	HVO_RS13495	HVO_1831	1690865	51
TPS_15908_1	VNG_RS10105	VNG2584C	1935842	47		TPS_030869	HVO_RS14035	HVO_1946	1797487	48
TPS_6049_1	VNG_RS08400	VNG2160C	1594560	47		TPS_051008	HVO_RS06110	HVO_0292	261696	46
TPS_8826_1	VNG_RS01050	VNG0258H	210829	46		TPS_012153	HVO_RS08205	HVO_0730	653519	46
TPS_6633_1	VNG_RS09225	VNG2356G	1763976	46		TPS_092080	HVO_RS19270	HVO_3010	2842982	48
TPS_8801_1	VNG_RS01030	VNG0252C	207877	43		TPS_055533	HVO_RS07970	HVO_0680	607681	44
TPS_37_1	VNG_RS00020	VNG0003C	2605	41		TPS_034254	HVO_RS14720	HVO_2084	1943758	40
TPS_7824_1	VNG_RS10505	VNG2679G	2012692	40		TPS_033643	HVO_RS14660	HVO_2072	1924900	40
TPS_5262_1	VNG_RS07030	VNG1814G	1341051	40		TPS_038025	HVO_RS16065	HVO_2361	2225276	40
TPS_7823_1	VNG_RS10505	VNG2679G	2012668	39		TPS_033643	HVO_RS14660	HVO_2072	1924900	40
TPS_14092_1	VNG_RS08110	VNG2096G	1540061	38		TPS_053069	HVO_RS06890	HVO_0455	406299	39
TPS_16108_1	VNG_RS10385	VNG2649G	1985496	38		TPS_007044	HVO_RS06435	HVO_0359	328145	37
TPS_15475_1	VNG_RS09550	VNG2441G	1832843	30		TPS_047214	HVO_RS04890	HVO_0039	38786	30
TPS_10513_1	VNG_RS03225	VNG0823G	624621	24		TPS_061737	HVO_RS09665	HVO_1034	944811	23
TPS_16206_1	VNG_RS10425	VNG2658G	1993878	23		TPS_006671	HVO_RS06405	HVO_0353	321483	23
TPS_16113_1	VNG_RS10385	VNG2649G	1985728	20		TPS_007033	HVO_RS06435	HVO_0359	327955	22
TPS_5366_1	VNG_RS07230	VNG1865H	1378050	20		TPS_066406	HVO_RS11250	HVO_1359	1239093	18
TPS_11528_1	VNG_RS04315	VNG1105G	846983	19		TPS_088343	HVO_RS18025	HVO_2757	2596774	20
TPS_4853_1	VNG_RS06465	VNG1667G	1243102	19		TPS_082018	HVO_RS16160	HVO_2380	2246783	20
TPS_6976_1	VNG_RS09660	VNG2472G	1849392	17		TPS_048488	HVO_RS05210	HVO_0107	105059	17
TPS_6052_1	VNG_RS08405	VNG2162C	1595134	14		TPS_050970	HVO_RS06105	HVO_0291	261111	13
TPS_11965_1	VNG_RS05035	VNG1287C	965198	14		TPS_021365	HVO_RS10710	HVO_1249	1139478	15
TPS_8653_1	VNG_RS00790	VNG0192G	166201	11		TPS_054759	HVO_RS07495	HVO_0581	517192	13
TPS_6047_1	VNG_RS08400	VNG2160C	1594202	9		TPS_051030	HVO_RS06110	HVO_0292	262040	9
TPS_1264_1	VNG_RS01200	VNG0303G	238023	9		TPS_013106	HVO_RS08455	HVO_0783	702672	8
TPS_8655_1	VNG_RS00790	VNG0192G	166238	8		TPS_054765	HVO_RS07495	HVO_0581	517264	7
TPS_8656_1	VNG_RS00790	VNG0192G	166245	7		TPS_054765	HVO_RS07495	HVO_0581	517264	7
TPS_15041_1	VNG_RS09185	VNG2343G	1753534	7		TPS_047591	HVO_RS04980	HVO_0058	57413	8
TPS_3548_1	VNG_RS04435	VNG1137G	862712	5		TPS_088817	HVO_RS18135	HVO_2779	2617791	4
TPS_7794_1	VNG_RS10505	VNG2679G	2011798	5		TPS_033514	HVO_RS14660	HVO_2072	1924013	4
TPS_10723_1	VNG_RS03585	VNG0920H	700715	5		TPS_028126	HVO_RS12915	HVO_1708	1571124	4
TPS_4922_1	VNG_RS06500	VNG1676G	1248689	5		TPS_085680	HVO_RS17135	HVO_2575	2427251	6
TPS_11675_1	VNG_RS04565	VNG1170G	882790	4		TPS_088137	HVO_RS17985	HVO_2749	2591100	3
TPS_7793_1	VNG_RS10505	VNG2679G	2011789	4		TPS_033514	HVO_RS14660	HVO_2072	1924013	4
TPS_6563_1	VNG_RS09155	VNG2337C	1745801	4		TPS_048036	HVO_RS05035	HVO_0070	72525	3
TPS_8657_1	VNG_RS00790	VNG0192G	166297	3		TPS_054776	HVO_RS07495	HVO_0581	517304	3
TPS_11533_1	VNG_RS04315	VNG1105G	847083	3		TPS_088360	HVO_RS18025	HVO_2757	2596892	2
TPS_9741_1	VNG_RS02135	VNG0546C	422638	3		TPS_055978	HVO_RS08050	HVO_0697	627868	5
TPS_9859_1	VNG_RS02290	VNG0582C	446637	3		TPS_058422	HVO_RS08735	HVO_0841	758421	4
TPS_12278_1	VNG_RS05510	VNG1412H	1052049	3		TPS_089983	HVO_RS18535	HVO_2861	2700227	1
TPS_1720_1	VNG_RS02045	VNG0524G	404903	2		TPS_014424	HVO_RS08815	HVO_0859	774666	2
TPS_14065_1	VNG_RS08100	VNG2093G	1538082	2		TPS_050408	HVO_RS05870	HVO_0239	217285	2
TPS_11250_1	VNG_RS04015	VNG1029C	787751	2		TPS_022118	HVO_RS20130	HVO_1299	1183314	2
TPS_14238_1	VNG_RS08225	VNG2122G	1559919	2		TPS_005938	HVO_RS06285	HVO_0329	298441	1
TPS_8095_1	VNG_RS00180	VNG0046G	40882	2		TPS_068522	HVO_RS12055	HVO_1531	1400349	0
TPS_2343_1	VNG_RS02840	VNG0725H	546087	2		TPS_037636	HVO_RS15985	HVO_2344	2210025	1
TPS_2822_1	VNG_RS03665	VNG0941C	718788	2		TPS_060793	HVO_RS09485	HVO_0999	909324	1
TPS_7072_1	VNG_RS09840	VNG2514G	1885385	2		TPS_072972	HVO_RS13475	HVO_1827	1687661	2
TPS_1736_1	VNG_RS02050	VNG0525C	405868	1		TPS_014506	HVO_RS08820	HVO_0860	775590	1
TPS_13950_1	VNG_RS07945	VNG2053G	1510240	1		TPS_074400	HVO_RS13810	HVO_1899	1748788	1
TPS_5834_1	VNG_RS08150	VNG2104G	1546031	1		TPS_008529	HVO_RS06955	HVO_0467	416931	3
TPS_13877_1	VNG_RS07835	VNG2023G	1496419	1		TPS_073820	HVO_RS13690	HVO_1874	1731365	1
TPS_14641_1	VNG_RS08675	VNG2226G	1657716	1		TPS_048864	HVO_RS05345	HVO_0133	124710	2
TPS_3427_1	VNG_RS04235	VNG1087C	832033	1		TPS_063280	HVO_RS10150	HVO_1134	1036270	0
TPS_3484_1	VNG_RS04330	VNG1111G	848181	1		TPS_015657	HVO_RS09065	HVO_0911	827149	0
TPS_1083_1	VNG_RS01000	VNG0245G	201030	1		TPS_011103	HVO_RS07880	HVO_0661	590198	1
TPS_9276_1	VNG_RS01560	VNG0401G	309191	1		TPS_015149	HVO_RS08890	HVO_0874	792548	0
TPS_1503_1	VNG_RS01565	VNG0403G	309820	1		TPS_058923	HVO_RS08875	HVO_0870	791116	1
TPS_2742_1	VNG_RS03480	VNG0890G	676681	1		TPS_025819	HVO_RS12280	HVO_1577	1449000	3
TPS_3659_1	VNG_RS04640	VNG1187G	893930	1		TPS_034631	HVO_RS15050	HVO_2153	2015971	0
TPS_14707_1	VNG_RS08720	VNG2238C	1666853	1		TPS_049103	HVO_RS05385	HVO_0140	131559	1
TPS_15302_1	VNG_RS09365	VNG2393G	1795374	1		TPS_000549	HVO_RS04825	HVO_0025	24446	1
TPS_15097_1	VNG_RS09200	VNG2347G	1757393	0		TPS_047690	HVO_RS04995	HVO_0061	61085	0
TPS_7341_1	VNG_RS10065	VNG2574G	1930437	0		TPS_075322	HVO_RS14080	HVO_1955	1806412	1
TPS_9277_1	VNG_RS01560	VNG0401G	309212	0		TPS_015149	HVO_RS08890	HVO_0874	792548	0
TPS_9891_1	VNG_RS02300	VNG0584H	448309	0		TPS_086353	HVO_RS17350	HVO_2620	2469659	1
TPS_11624_1	VNG_RS04390	VNG1128G	858546	0		TPS_066008	HVO_RS10985	HVO_1305	1191299	0
TPS_3452_1	VNG_RS04245	VNG1089G	834486	0		TPS_063170	HVO_RS10140	HVO_1132	1033183	0
TPS_8968_1	VNG_RS01270	VNG0320H	251886	0		TPS_057514	HVO_RS08540	HVO_0800	720484	0
TPS_10626_1	VNG_RS03375	VNG0864G	654138	0		TPS_061918	HVO_RS09725	HVO_1048	956725	0
TPS_10731_1	VNG_RS03590	VNG0921G	701957	0		TPS_028113	HVO_RS12915	HVO_1707	1571024	0
TPS_11290_1	VNG_RS04080	VNG1048G	798058	0		TPS_068522	HVO_RS12055	HVO_1531	1400349	0
TPS_11549_1	VNG_RS04320	VNG1108G	847794	0		TPS_088402	HVO_RS18030	HVO_2758	2597680	2
TPS_12113_1	VNG_RS05300	VNG1359G	1014290	0		TPS_090148	HVO_RS18590	HVO_2873	2711394	0
TPS_12725_1	VNG_RS06225	VNG1606G	1196881	0		TPS_082438	HVO_RS16275	HVO_2404	2273189	1
TPS_13237_1	VNG_RS07035	VNG1815G	1344059	0		TPS_040031	HVO_RS16800	HVO_2508	2373664	1
TPS_14625_1	VNG_RS08670	VNG2224G	1655881	0		TPS_053001	HVO_RS06885	HVO_0454	404997	0
TPS_15716_1	VNG_RS09755	VNG2499G	1867548	0		TPS_003617	HVO_RS05720	HVO_0209	190121	1
TPS_2419_1	VNG_RS02975	VNG0757G	573251	0		TPS_020417	HVO_RS10345	HVO_1174	1070643	2
TPS_3400_1	VNG_RS04165	VNG1068G	815317	0		TPS_024815	HVO_RS12050	HVO_1530	1395733	0
TPS_3461_1	VNG_RS04250	VNG1090H	835854	0		TPS_063160	HVO_RS10135	HVO_1131	1031750	-1
TPS_5207_1	VNG_RS07005	VNG1804G	1335465	0		TPS_037649	HVO_RS15990	HVO_2345	2211225	1
TPS_5251_1	VNG_RS07030	VNG1814G	1339805	0		TPS_037988	HVO_RS16065	HVO_2361	2224035	2
TPS_6630_1	VNG_RS09225	VNG2356G	1762883	0		TPS_092161	HVO_RS19270	HVO_3010	2844173	2
TPS_8658_1	VNG_RS00790	VNG0192G	166331	0		TPS_054784	HVO_RS07495	HVO_0581	517341	0
TPS_8936_1	VNG_RS01240	VNG0312H	246218	0		TPS_057229	HVO_RS08505	HVO_0793	713279	2
TPS_9619_1	VNG_RS01995	VNG0510G	395450	0		TPS_058741	HVO_RS08770	HVO_0850	764136	2
TPS_6454_1	VNG_RS08910	VNG2283G	1699204	0		TPS_003488	HVO_RS05705	HVO_0206	185457	0
TPS_9793_1	VNG_RS02245	VNG0572G	440913	0		TPS_018580	HVO_RS09795	HVO_1062	970331	0
TPS_13706_1	VNG_RS07715	VNG1991H	1471499	0		TPS_031171	HVO_RS14140	HVO_1968	1816703	2
TPS_1400_1	VNG_RS01390	VNG0354C	279704	0		TPS_031732	HVO_RS14290	HVO_1997	1842081	1
TPS_11698_1	VNG_RS04605	VNG1179C	889207	0		TPS_072169	HVO_RS13130	HVO_1752	1624143	2
TPS_13796_1	VNG_RS07760	VNG2001G	1480795	0		TPS_073338	HVO_RS13570	HVO_1847	1708384	0
TPS_8097_1	VNG_RS00180	VNG0046G	40904	0		TPS_068522	HVO_RS12055	HVO_1531	1400349	0
TPS_561_1	VNG_RS00380	VNG0097G	82541	0		TPS_008609	HVO_RS07035	HVO_0482	431250	1
TPS_8377_1	VNG_RS00400	VNG0102C	85581	0		TPS_036004	HVO_RS15420	HVO_2230	2094574	0
TPS_701_1	VNG_RS00520	VNG0128C	107659	0		TPS_008944	HVO_RS07175	HVO_0511	448279	0
TPS_1095_1	VNG_RS01055	VNG0259G	211099	0		TPS_056396	HVO_RS08200	HVO_0729	653009	2
TPS_9082_1	VNG_RS01350	VNG0342G	272467	0		TPS_011278	HVO_RS08015	HVO_0689	617593	0
TPS_1360_1	VNG_RS01360	VNG0345G	272906	0		TPS_055754	HVO_RS07990	HVO_0684	614169	1
TPS_9133_1	VNG_RS01410	VNG0360C	284175	0		TPS_056617	HVO_RS08260	HVO_0742	663027	2
TPS_1502_1	VNG_RS01565	VNG0403G	309811	0		TPS_058923	HVO_RS08875	HVO_0870	791116	1
TPS_1614_1	VNG_RS01750	VNG0450C	346953	0		TPS_062180	HVO_RS09890	HVO_1081	986852	2
TPS_9581_1	VNG_RS01920	VNG0491G	382435	0		TPS_069937	HVO_RS12345	HVO_1590	1462855	0
TPS_9582_1	VNG_RS01920	VNG0491G	382445	0		TPS_069937	HVO_RS12345	HVO_1590	1462855	0
TPS_9843_1	VNG_RS02285	VNG0581H	445804	0		TPS_058250	HVO_RS08725	HVO_0840	757265	0
TPS_1922_1	VNG_RS02320	VNG0590H	450472	0		TPS_014079	HVO_RS08760	HVO_0847	761454	2
TPS_10142_1	VNG_RS02685	VNG0679G	516973	0		TPS_019793	HVO_RS10180	HVO_1140	1042521	1
TPS_2341_1	VNG_RS02840	VNG0725H	546072	0		TPS_037636	HVO_RS15985	HVO_2344	2210025	1
TPS_2629_1	VNG_RS03345	VNG0854C	646590	0		TPS_070534	HVO_RS12530	HVO_1631	1498490	0
TPS_2680_1	VNG_RS03415	VNG0874G	659809	0		TPS_025306	HVO_RS12165	HVO_1554	1423136	0
TPS_10650_1	VNG_RS03435	VNG0879C	664013	0		TPS_068995	HVO_RS12195	HVO_1560	1429659	2
TPS_11307_1	VNG_RS04095	VNG1053G	800301	0		TPS_068296	HVO_RS12015	HVO_1517	1382313	0
TPS_3418_1	VNG_RS04225	VNG1085H	831377	0		TPS_024263	HVO_RS11805	HVO_1472	1343587	1
TPS_3808_1	VNG_RS04880	VNG1246H	937346	0		TPS_022412	HVO_RS11075	HVO_1324	1205793	2
TPS_11888_1	VNG_RS04920	VNG1255C	947153	0		TPS_066209	HVO_RS11145	HVO_1338	1219293	1
TPS_12174_1	VNG_RS05420	VNG1389C	1036102	0		TPS_070894	HVO_RS12680	HVO_1660	1525227	1
TPS_12501_1	VNG_RS05880	VNG1511C	1125700	0		TPS_090398	HVO_RS18675	HVO_2889	2730296	0
TPS_4460_1	VNG_RS05955	VNG1532G	1139419	0		TPS_083585	HVO_RS16690	HVO_2486	2355871	0
TPS_5334_1	VNG_RS07145	VNG1843C	1360324	0		TPS_083981	HVO_RS16830	HVO_2514	2379883	1
TPS_13668_1	VNG_RS07690	VNG1985C	1467028	0		TPS_026281	HVO_RS12415	HVO_1605	1475658	1
TPS_5921_1	VNG_RS08220	VNG2121C	1558353	0		TPS_051915	HVO_RS06290	HVO_0330	300091	1
TPS_5970_1	VNG_RS08330	VNG2147G	1580372	0		TPS_051661	HVO_RS06195	HVO_0309	278294	1
TPS_14672_1	VNG_RS08700	VNG2233C	1663110	0		TPS_048921	HVO_RS05355	HVO_0135	126502	0
TPS_6393_1	VNG_RS08860	VNG2271G	1691264	0		TPS_003215	HVO_RS05645	HVO_0194	174901	1
TPS_15132_1	VNG_RS09205	VNG2349G	1759390	0		TPS_047932	HVO_RS05000	HVO_0062	63136	0
TPS_6688_1	VNG_RS09260	VNG2367G	1772639	0		TPS_091977	HVO_RS19255	HVO_3007	2840349	0
TPS_15197_1	VNG_RS09315	VNG2378G	1783273	0		TPS_091868	HVO_RS19230	HVO_3002	2835209	1
TPS_15454_1	VNG_RS09535	VNG2437G	1830263	0		TPS_047420	HVO_RS04940	HVO_0049	49468	2
TPS_15559_1	VNG_RS09610	VNG2459G	1843331	0		TPS_002095	HVO_RS05290	HVO_0123	115895	0
TPS_6954_1	VNG_RS09655	VNG2471G	1848019	0		TPS_048594	HVO_RS05220	HVO_0109	107149	0
TPS_15829_1	VNG_RS09965	VNG2547G	1911474	0		TPS_090972	HVO_RS18945	HVO_2945	2778350	1
TPS_7492_1	VNG_RS10240	VNG2616G	1957555	0		TPS_052509	HVO_RS06700	HVO_0417	373009	1
TPS_16009_1	VNG_RS10270	VNG2625C	1965623	0		TPS_007763	HVO_RS06665	HVO_0408	363558	0
TPS_16017_1	VNG_RS10285	VNG2629G	1968758	0		TPS_007596	HVO_RS06645	HVO_0403	358040	1
TPS_7595_1	VNG_RS10310	VNG2636G	1971211	0		TPS_007425	HVO_RS06595	HVO_0393	347500	0
TPS_7609_1	VNG_RS10340	VNG2642H	1979204	0		TPS_007532	HVO_RS06625	HVO_0399	355049	0
TPS_3393_1	VNG_RS04150	VNG1065C	812616	-1		TPS_068350	HVO_RS20145	HVO_1522	1386281	-1
TPS_11921_1	VNG_RS04960	VNG1264C	951323	-1		TPS_071174	HVO_RS12775	HVO_1680	1536995	1
TPS_5000_1	VNG_RS06635	VNG1709G	1267022	-1		TPS_084950	HVO_RS17000	HVO_2548	2411336	0
TPS_1603_1	VNG_RS01710	VNG0438G	339488	-1		TPS_024487	HVO_RS11855	HVO_1482	1352075	0
TPS_1399_1	VNG_RS01390	VNG0354C	279696	-1		TPS_031732	HVO_RS14290	HVO_1997	1842081	1
TPS_1243_1	VNG_RS01170	VNG0294G	233131	-1		TPS_012793	HVO_RS08405	HVO_0773	693326	1
TPS_13931_1	VNG_RS07930	VNG2048G	1508887	-3		TPS_074318	HVO_RS13795	HVO_1896	1747411	-3
TPS_13845_1	VNG_RS07805	VNG2014H	1488349	-3		TPS_073643	HVO_RS13640	HVO_1863	1720740	-1
