# Supplementary material for: Halobacterium salinarum and Haloferax volcanii Comparative Transcriptomics Reveals Conserved Transcriptional Processing Sites
Source: Genes (Basel). 2021 Jun 30;12(7):1018. doi: 10.3390/genes12071018 (PMC8303175; doi:10.3390/genes12071018)
Supplement: Supplementary file 1 [file genes-12-01018-s001.zip › Amr_et_al_genes_2021_v39-zipfile/Table_S2___TPS_to_cds_Hvo.tsv]

ID	Replicon	Position	Strand	p.Value	Positional.Uncertainty	Common.Name	Start	End	normposition	Old.Name	ortholog in H. salinarum NRC-1
TPS_000049	chr	1556	+	3.10E-14	6	HVO_RS04710	258	1952	77	HVO_0001	VNG2411G
TPS_000058	chr	1716	+	0	9	HVO_RS04710	258	1952	86	HVO_0001	VNG2411G
TPS_000110	chr	3955	+	1.90E-10	1	HVO_RS04720	2942	4543	63	HVO_0003	VNG2417G
TPS_000112	chr	3975	+	1.90E-10	0	HVO_RS04720	2942	4543	65	HVO_0003	VNG2417G
TPS_000156	chr	4342	+	0	20	HVO_RS04720	2942	4543	87	HVO_0003	VNG2417G
TPS_000167	chr	4390	+	7.50E-10	0	HVO_RS04720	2942	4543	90	HVO_0003	VNG2417G
TPS_000169	chr	4401	+	0	12	HVO_RS04720	2942	4543	91	HVO_0003	VNG2417G
TPS_000174	chr	4440	+	1.70E-15	5	HVO_RS04720	2942	4543	94	HVO_0003	VNG2417G
TPS_000187	chr	4685	+	0	3	HVO_RS04725	4686	5813	0	HVO_0004
TPS_000190	chr	4756	+	0	0	HVO_RS04725	4686	5813	6	HVO_0004
TPS_046511	chr	5954	-	0	3	HVO_RS04730	5936	6745	98	HVO_0005
TPS_046549	chr	6113	-	2.40E-13	8	HVO_RS04730	5936	6745	78	HVO_0005
TPS_046559	chr	6323	-	0	1	HVO_RS04730	5936	6745	52	HVO_0005
TPS_000222	chr	8630	+	0	1	HVO_RS04740	7470	8648	98	HVO_0008	VNG2374Gm
TPS_000281	chr	8875	+	0	9	HVO_RS04745	8873	10219	0	HVO_0009	VNG2373G
TPS_000308	chr	10167	+	5.80E-12	6	HVO_RS04745	8873	10219	96	HVO_0009	VNG2373G
TPS_046608	chr	11528	-	0	0	HVO_RS04755	10956	11528	0	HVO_0011	VNG2371C
TPS_046626	chr	11915	-	0	3	HVO_RS04765	11897	12391	96	HVO_0013	VNG2369C
TPS_046632	chr	11933	-	0	31	HVO_RS04765	11897	12391	93	HVO_0013	VNG2369C
TPS_046742	chr	13810	-	0	0	HVO_RS04770	12388	14871	43	HVO_0014	VNG2368G
TPS_000376	chr	15207	+	0	0	HVO_RS04775	14980	15225	93	HVO_0015	VNG2370C
TPS_000382	chr	15716	+	0	1	HVO_RS04780	15479	16336	28	HVO_0016	VNG2403H
TPS_046859	chr	17452	-	5.10E-11	3	HVO_RS04790	17030	17488	8	HVO_0018	VNG2399H
TPS_046867	chr	17479	-	0	3	HVO_RS04790	17030	17488	2	HVO_0018	VNG2399H
TPS_000496	chr	18219	+	2.10E-13	1	HVO_RS04795	17615	18295	89	HVO_0019	VNG2398G
TPS_046900	chr	18606	-	0	0	HVO_RS04800	18323	19408	74	HVO_0020	VNG2397G
TPS_046907	chr	19377	-	9.30E-12	0	HVO_RS04800	18323	19408	3	HVO_0020	VNG2397G
TPS_046931	chr	21682	-	0	0	HVO_RS04810	21243	22379	61	HVO_0022	VNG2395C
TPS_000541	chr	22509	+	1.40E-11	0	HVO_RS04815	22510	23400	0	HVO_0023
TPS_000542	chr	22518	+	8.70E-11	0	HVO_RS04815	22510	23400	1	HVO_0023
TPS_000549	chr	24446	+	0	18	HVO_RS04825	24438	25298	1	HVO_0025	VNG2393G
TPS_000566	chr	24529	+	0	1	HVO_RS04825	24438	25298	11	HVO_0025	VNG2393G
TPS_000573	chr	24816	+	0	0	HVO_RS04825	24438	25298	44	HVO_0025	VNG2393G
TPS_000575	chr	24865	+	0	5	HVO_RS04825	24438	25298	50	HVO_0025	VNG2393G
TPS_000608	chr	25124	+	0	28	HVO_RS04825	24438	25298	80	HVO_0025	VNG2393G
TPS_000623	chr	25166	+	0	43	HVO_RS04825	24438	25298	85	HVO_0025	VNG2393G
TPS_000642	chr	25216	+	0	33	HVO_RS04825	24438	25298	90	HVO_0025	VNG2393G
TPS_000662	chr	25276	+	3.50E-10	5	HVO_RS04825	24438	25298	97	HVO_0025	VNG2393G
TPS_047013	chr	27922	-	0	64	HVO_RS04840	27832	28101	67	HVO_0028
TPS_000690	chr	28523	+	0	1	HVO_RS04845	28190	30286	16	HVO_0029	VNG2390G
TPS_000765	chr	30923	+	0	10	HVO_RS20090	30912	31106	6	HVO_0031
TPS_047148	chr	34870	-	0	2	HVO_RS04870	33689	34879	1	HVO_0035
TPS_000822	chr	34997	+	0	26	HVO_RS04875	34980	35174	9	HVO_0036
TPS_000866	chr	35234	+	0	6	HVO_RS04880	35225	35722	2	HVO_0037	VNG2440H
TPS_000875	chr	35390	+	3.00E-10	1	HVO_RS04880	35225	35722	33	HVO_0037	VNG2440H
TPS_047162	chr	37153	-	0	0	HVO_RS04885	35776	37152	0	HVO_0038	VNG0422G
TPS_047214	chr	38786	-	5.00E-10	1	HVO_RS04890	37234	39438	30	HVO_0039	VNG2441G
TPS_047215	chr	38807	-	0	0	HVO_RS04890	37234	39438	29	HVO_0039	VNG2441G
TPS_047225	chr	39190	-	0	9	HVO_RS04890	37234	39438	11	HVO_0039	VNG2441G
TPS_000899	chr	40018	+	0	0	HVO_RS04895	39586	40056	92	HVO_0040
TPS_047248	chr	40197	-	1.20E-10	1	HVO_RS04900	40093	40992	88	HVO_0041
TPS_047295	chr	45157	-	0	1	HVO_RS04920	44389	45432	26	HVO_0045
TPS_047297	chr	45167	-	2.60E-14	7	HVO_RS04920	44389	45432	25	HVO_0045
TPS_047350	chr	46488	-	0	20	HVO_RS04930	46306	46485	-2	HVO_0047
TPS_047420	chr	49468	-	0	0	HVO_RS04940	48274	49491	2	HVO_0049	VNG2437G
TPS_047446	chr	52145	-	0	0	HVO_RS04955	51719	52321	29	HVO_0053	VNG2353H
TPS_047447	chr	52248	-	0	0	HVO_RS04955	51719	52321	12	HVO_0053	VNG2353H
TPS_047451	chr	52322	-	5.70E-11	1	HVO_RS04955	51719	52321	0	HVO_0053	VNG2353H
TPS_047451	chr	52322	-	5.70E-11	1	HVO_RS04960	52328	54112	100	HVO_0053	VNG2353H
TPS_047456	chr	52347	-	0	6	HVO_RS04960	52328	54112	99	HVO_0054	VNG2352G
TPS_047485	chr	53942	-	3.70E-16	0	HVO_RS04960	52328	54112	10	HVO_0054	VNG2352G
TPS_047493	chr	54117	-	0	1	HVO_RS04960	52328	54112	0	HVO_0055	VNG2351C
TPS_047493	chr	54117	-	0	1	HVO_RS04965	54105	54959	99	HVO_0055	VNG2351C
TPS_047507	chr	54941	-	0	0	HVO_RS04965	54105	54959	2	HVO_0055	VNG2351C
TPS_047509	chr	55255	-	0	0	HVO_RS04970	55092	55670	72	HVO_0056	VNG2340H
TPS_047510	chr	55271	-	0	0	HVO_RS04970	55092	55670	69	HVO_0056	VNG2340H
TPS_047511	chr	55766	-	0	0	HVO_RS04975	55732	56178	92	HVO_0057
TPS_047527	chr	56199	-	0	7	HVO_RS04980	56181	57515	99	HVO_0058	VNG2343G
TPS_047591	chr	57413	-	0	0	HVO_RS04980	56181	57515	8	HVO_0058	VNG2343G
TPS_047604	chr	57693	-	1.80E-12	0	HVO_RS04985	57512	58591	83	HVO_0059	VNG2344G
TPS_047606	chr	57759	-	5.70E-10	1	HVO_RS04985	57512	58591	77	HVO_0059	VNG2344G
TPS_047629	chr	58484	-	6.30E-14	0	HVO_RS04985	57512	58591	10	HVO_0059	VNG2344G
TPS_047679	chr	60094	-	0	0	HVO_RS04995	60034	61083	94	HVO_0061	VNG2347G
TPS_047680	chr	60333	-	0	0	HVO_RS04995	60034	61083	71	HVO_0061	VNG2347G
TPS_047683	chr	60950	-	0	0	HVO_RS04995	60034	61083	13	HVO_0061	VNG2347G
TPS_047685	chr	60999	-	0	15	HVO_RS04995	60034	61083	8	HVO_0061	VNG2347G
TPS_047688	chr	61067	-	0	0	HVO_RS04995	60034	61083	2	HVO_0061	VNG2347G
TPS_047689	chr	61075	-	0	0	HVO_RS04995	60034	61083	1	HVO_0061	VNG2347G
TPS_047690	chr	61085	-	0	0	HVO_RS04995	60034	61083	0	HVO_0061	VNG2347G
TPS_047699	chr	61307	-	0	0	HVO_RS05000	61296	63134	99	HVO_0062	VNG2349G
TPS_047700	chr	61314	-	0	8	HVO_RS05000	61296	63134	99	HVO_0062	VNG2349G
TPS_047706	chr	61337	-	0	9	HVO_RS05000	61296	63134	98	HVO_0062	VNG2349G
TPS_047708	chr	61350	-	0	4	HVO_RS05000	61296	63134	97	HVO_0062	VNG2349G
TPS_047718	chr	61374	-	0	23	HVO_RS05000	61296	63134	96	HVO_0062	VNG2349G
TPS_047733	chr	61404	-	0	19	HVO_RS05000	61296	63134	94	HVO_0062	VNG2349G
TPS_047748	chr	61449	-	0	36	HVO_RS05000	61296	63134	92	HVO_0062	VNG2349G
TPS_047782	chr	61522	-	0	25	HVO_RS05000	61296	63134	88	HVO_0062	VNG2349G
TPS_047792	chr	61793	-	0	4	HVO_RS05000	61296	63134	73	HVO_0062	VNG2349G
TPS_047795	chr	61804	-	0	0	HVO_RS05000	61296	63134	72	HVO_0062	VNG2349G
TPS_047805	chr	61938	-	0	10	HVO_RS05000	61296	63134	65	HVO_0062	VNG2349G
TPS_047815	chr	62071	-	0	2	HVO_RS05000	61296	63134	58	HVO_0062	VNG2349G
TPS_047825	chr	62155	-	0	17	HVO_RS05000	61296	63134	53	HVO_0062	VNG2349G
TPS_047839	chr	62217	-	6.80E-10	12	HVO_RS05000	61296	63134	50	HVO_0062	VNG2349G
TPS_047922	chr	63062	-	0	0	HVO_RS05000	61296	63134	4	HVO_0062	VNG2349G
TPS_047931	chr	63124	-	0	3	HVO_RS05000	61296	63134	1	HVO_0062	VNG2349G
TPS_047932	chr	63136	-	0	0	HVO_RS05000	61296	63134	0	HVO_0062	VNG2349G
TPS_000968	chr	63631	+	0	0	HVO_RS05005	63622	64041	2	HVO_0064	VNG2339C
TPS_000971	chr	63769	+	0	9	HVO_RS05005	63622	64041	35	HVO_0064	VNG2339C
TPS_001073	chr	67510	+	0	9	HVO_RS05010	64044	67652	96	HVO_0065	VNG2338G
TPS_001098	chr	67634	+	0	10	HVO_RS05010	64044	67652	100	HVO_0065	VNG2338G
TPS_001108	chr	69326	+	0	0	HVO_RS05020	69249	69536	27	HVO_0067
TPS_047979	chr	71974	-	0	9	HVO_RS05030	70535	72082	7	HVO_0069	VNG0061C
TPS_047988	chr	72179	-	0	63	HVO_RS05035	72161	72538	95	HVO_0070	VNG2337C
TPS_048026	chr	72254	-	0	22	HVO_RS05035	72161	72538	75	HVO_0070	VNG2337C
TPS_048034	chr	72509	-	0	2	HVO_RS05035	72161	72538	8	HVO_0070	VNG2337C
TPS_048036	chr	72525	-	0	4	HVO_RS05035	72161	72538	3	HVO_0070	VNG2337C
TPS_048067	chr	76095	-	0	0	HVO_RS05055	74663	76093	0	HVO_0073	VNG2333C
TPS_048099	chr	77739	-	0	1	HVO_RS05065	77449	78192	61	HVO_0076	VNG2332G
TPS_001129	chr	80279	+	0	6	HVO_RS05080	80270	80659	2	HVO_0079
TPS_001139	chr	80854	+	0	6	HVO_RS05085	80735	80968	51	HVO_0080
TPS_048136	chr	82680	-	0	1	HVO_RS05095	82482	83189	72	HVO_0082	VNG2323H
TPS_001185	chr	90471	+	0	9	HVO_RS05135	90474	90758	-1	HVO_0092
TPS_001195	chr	90715	+	4.20E-11	12	HVO_RS05135	90474	90758	85	HVO_0092
TPS_001290	chr	97776	+	0	44	HVO_RS05170	97756	97950	10	HVO_0099A
TPS_001319	chr	97863	+	0	105	HVO_RS05170	97756	97950	55	HVO_0099A
TPS_001430	chr	100060	+	0	1	HVO_RS05185	100055	100936	1	HVO_0102	VNG0129G
TPS_001433	chr	100129	+	0	6	HVO_RS05185	100055	100936	8	HVO_0102	VNG0129G
TPS_001500	chr	101500	+	0	48	HVO_RS05190	100943	101548	92	HVO_0103
TPS_001538	chr	101995	+	0	13	HVO_RS05195	101807	102838	18	HVO_0104	VNG2473G
TPS_001561	chr	102380	+	0	7	HVO_RS05195	101807	102838	56	HVO_0104	VNG2473G
TPS_001586	chr	102830	+	3.70E-11	17	HVO_RS05195	101807	102838	99	HVO_0104	VNG2473G
TPS_001609	chr	103087	+	0	27	HVO_RS05200	103089	104234	0	HVO_0105
TPS_001662	chr	103314	+	0	0	HVO_RS05200	103089	104234	20	HVO_0105
TPS_048408	chr	104696	-	0	3	HVO_RS05210	104705	105133	102	-
TPS_048412	chr	104708	-	0	8	HVO_RS05210	104705	105133	99	HVO_0107	VNG2472G
TPS_048435	chr	104794	-	0	9	HVO_RS05210	104705	105133	79	HVO_0107	VNG2472G
TPS_048439	chr	104805	-	0	60	HVO_RS05210	104705	105133	77	HVO_0107	VNG2472G
TPS_048484	chr	104969	-	3.60E-10	4	HVO_RS05210	104705	105133	38	HVO_0107	VNG2472G
TPS_048488	chr	105059	-	0	0	HVO_RS05210	104705	105133	17	HVO_0107	VNG2472G
TPS_048490	chr	105087	-	0	5	HVO_RS05210	104705	105133	11	HVO_0107	VNG2472G
TPS_048501	chr	105141	-	0	26	HVO_RS05210	104705	105133	-2	HVO_0107	VNG2472G
TPS_048504	chr	105757	-	0	0	HVO_RS05215	105206	105793	6	HVO_0108
TPS_048506	chr	105803	-	0	1	HVO_RS05215	105206	105793	-2	HVO_0108
TPS_048510	chr	105886	-	0	13	HVO_RS05220	105867	107147	99	HVO_0109	VNG2471G
TPS_048519	chr	105934	-	0	22	HVO_RS05220	105867	107147	95	HVO_0109	VNG2471G
TPS_048538	chr	105974	-	3.00E-12	28	HVO_RS05220	105867	107147	92	HVO_0109	VNG2471G
TPS_048593	chr	107139	-	6.90E-12	1	HVO_RS05220	105867	107147	1	HVO_0109	VNG2471G
TPS_048594	chr	107149	-	0	0	HVO_RS05220	105867	107147	0	HVO_0109	VNG2471G
TPS_001775	chr	107326	+	0	0	HVO_RS05225	107327	108373	0	HVO_0110
TPS_001787	chr	107977	+	2.00E-15	3	HVO_RS05225	107327	108373	62	HVO_0110
TPS_001795	chr	108235	+	0	0	HVO_RS05225	107327	108373	87	HVO_0110
TPS_001806	chr	108321	+	1.90E-12	9	HVO_RS05225	107327	108373	95	HVO_0110
TPS_001824	chr	110899	+	0	72	HVO_RS05250	110903	111055	-3	HVO_0115	VNG2469G
TPS_001909	chr	111903	+	0	65	HVO_RS05260	111341	112006	85	HVO_0117	VNG2466a
TPS_001934	chr	111957	+	0	12	HVO_RS05260	111341	112006	93	HVO_0117	VNG2466a
TPS_001937	chr	111967	+	0	1	HVO_RS05260	111341	112006	94	HVO_0117	VNG2466a
TPS_001944	chr	111989	+	0	8	HVO_RS05260	111341	112006	97	HVO_0117	VNG2466a
TPS_001950	chr	112103	+	0	1	HVO_RS05265	112088	112264	9	HVO_0118
TPS_001953	chr	112115	+	0	2	HVO_RS05265	112088	112264	15	HVO_0118
TPS_001986	chr	112670	+	0	33	HVO_RS05270	112264	112734	86	HVO_0119	VNG2465C
TPS_002039	chr	113982	+	8.80E-14	10	HVO_RS05275	112767	114137	89	HVO_0120	VNG2462G
TPS_002058	chr	114052	+	0	67	HVO_RS05275	112767	114137	94	HVO_0120	VNG2462G
TPS_002095	chr	115895	+	0	17	HVO_RS05290	115896	117293	0	HVO_0123	VNG2459G
TPS_002127	chr	116621	+	3.60E-10	6	HVO_RS05290	115896	117293	52	HVO_0123	VNG2459G
TPS_002161	chr	117236	+	0	7	HVO_RS05290	115896	117293	96	HVO_0123	VNG2459G
TPS_048701	chr	119692	-	2.50E-11	5	HVO_RS05310	119674	120090	96	HVO_0127	VNG2454C
TPS_002252	chr	121719	+	0	0	HVO_RS05330	121710	121985	3	HVO_0131
TPS_002253	chr	121728	+	0	3	HVO_RS05330	121710	121985	7	HVO_0131
TPS_048758	chr	123081	-	0	16	HVO_RS05345	123087	124739	100	-
TPS_048762	chr	123092	-	0	9	HVO_RS05345	123087	124739	100	HVO_0133	VNG2226G
TPS_048770	chr	123336	-	0	0	HVO_RS05345	123087	124739	85	HVO_0133	VNG2226G
TPS_048801	chr	124129	-	0	41	HVO_RS05345	123087	124739	37	HVO_0133	VNG2226G
TPS_048826	chr	124297	-	0	18	HVO_RS05345	123087	124739	27	HVO_0133	VNG2226G
TPS_048840	chr	124368	-	0	1	HVO_RS05345	123087	124739	22	HVO_0133	VNG2226G
TPS_048857	chr	124677	-	0	10	HVO_RS05345	123087	124739	4	HVO_0133	VNG2226G
TPS_048864	chr	124710	-	0	2	HVO_RS05345	123087	124739	2	HVO_0133	VNG2226G
TPS_048869	chr	124737	-	0	12	HVO_RS05345	123087	124739	0	HVO_0133	VNG2226G
TPS_048901	chr	125210	-	0	25	HVO_RS05350	124992	125534	60	HVO_0134	VNG2227C
TPS_048906	chr	125240	-	0	0	HVO_RS05350	124992	125534	54	HVO_0134	VNG2227C
TPS_048913	chr	125525	-	0	5	HVO_RS05350	124992	125534	2	HVO_0134	VNG2227C
TPS_048921	chr	126502	-	0	6	HVO_RS05355	125628	126500	0	HVO_0135	VNG2233C
TPS_048933	chr	126755	-	0	2	HVO_RS05360	126602	126892	47	HVO_0136	VNG2234G
TPS_048935	chr	126788	-	0	0	HVO_RS05360	126602	126892	36	HVO_0136	VNG2234G
TPS_048944	chr	126883	-	0	10	HVO_RS05360	126602	126892	3	HVO_0136	VNG2234G
TPS_048953	chr	128141	-	1.50E-12	5	HVO_RS05375	128123	129109	98	HVO_0138	VNG2237G
TPS_048959	chr	128167	-	5.60E-11	6	HVO_RS05375	128123	129109	96	HVO_0138	VNG2237G
TPS_048961	chr	128179	-	1.50E-12	2	HVO_RS05375	128123	129109	94	HVO_0138	VNG2237G
TPS_048964	chr	128190	-	0	19	HVO_RS05375	128123	129109	93	HVO_0138	VNG2237G
TPS_048996	chr	128319	-	0	20	HVO_RS05375	128123	129109	80	HVO_0138	VNG2237G
TPS_049000	chr	128364	-	0	18	HVO_RS05375	128123	129109	76	HVO_0138	VNG2237G
TPS_049032	chr	129065	-	0	0	HVO_RS05375	128123	129109	4	HVO_0138	VNG2237G
TPS_002300	chr	129207	+	0	6	HVO_RS05380	129130	129504	21	HVO_0139
TPS_002339	chr	129438	+	3.20E-12	10	HVO_RS05380	129130	129504	82	HVO_0139
TPS_049043	chr	129624	-	0	18	HVO_RS05385	129520	131589	95	HVO_0140	VNG2238C
TPS_049079	chr	131291	-	0	5	HVO_RS05385	129520	131589	14	HVO_0140	VNG2238C
TPS_049084	chr	131305	-	0	1	HVO_RS05385	129520	131589	14	HVO_0140	VNG2238C
TPS_049103	chr	131559	-	0	21	HVO_RS05385	129520	131589	1	HVO_0140	VNG2238C
TPS_049115	chr	131580	-	0	17	HVO_RS05385	129520	131589	0	HVO_0140	VNG2238C
TPS_002364	chr	132298	+	0	1	HVO_RS05390	131765	132754	54	HVO_0141
TPS_002405	chr	136413	+	7.50E-13	2	HVO_RS05415	136193	136798	36	HVO_0146	VNG2255C
TPS_002414	chr	136692	+	1.20E-10	1	HVO_RS05415	136193	136798	82	HVO_0146	VNG2255C
TPS_002446	chr	136757	+	0	54	HVO_RS05415	136193	136798	93	HVO_0146	VNG2255C
TPS_049155	chr	143043	-	0	3	HVO_RS05460	142995	143201	77	HVO_0155
TPS_049163	chr	143192	-	0	4	HVO_RS05460	142995	143201	4	HVO_0155
TPS_002504	chr	145007	+	3.50E-12	3	HVO_RS05475	144786	145355	39	HVO_0158	VNG2243G
TPS_002561	chr	145444	+	0	9	HVO_RS05480	145435	145812	2	HVO_0159
TPS_002576	chr	145522	+	0	54	HVO_RS05480	145435	145812	23	HVO_0159
TPS_002605	chr	145579	+	2.10E-13	2	HVO_RS05480	145435	145812	38	HVO_0159
TPS_002609	chr	145867	+	0	0	HVO_RS05485	145831	146799	4	HVO_0160
TPS_002610	chr	145876	+	0	0	HVO_RS05485	145831	146799	5	HVO_0160
TPS_049198	chr	146926	-	1.10E-13	10	HVO_RS05490	146821	147666	88	HVO_0161	VNG2247G
TPS_002617	chr	147753	+	0	1	HVO_RS05495	147744	148844	1	HVO_0162
TPS_049244	chr	148884	-	0	55	HVO_RS05500	148866	149378	96	HVO_0163
TPS_049286	chr	149340	-	1.70E-12	12	HVO_RS05500	148866	149378	7	HVO_0163
TPS_049296	chr	149440	-	0	1	HVO_RS05505	149375	149722	81	HVO_0164
TPS_049297	chr	149449	-	0	23	HVO_RS05505	149375	149722	79	HVO_0164
TPS_049331	chr	151358	-	5.30E-13	0	HVO_RS05515	151249	151560	65	HVO_0166
TPS_002676	chr	152927	+	4.80E-10	0	HVO_RS05520	151659	152945	99	HVO_0167	VNG2251G
TPS_002719	chr	154650	+	0	16	HVO_RS05535	154332	154754	75	HVO_0170	VNG2252G
TPS_049363	chr	154792	-	2.70E-12	18	HVO_RS05540	154782	155429	98	HVO_0171
TPS_002724	chr	155741	+	0	0	HVO_RS05545	155649	155852	45	HVO_0172
TPS_049388	chr	156213	-	3.50E-16	22	HVO_RS05550	155952	157052	76	HVO_0173	VNG2254C
TPS_049395	chr	157047	-	1.80E-10	0	HVO_RS05550	155952	157052	0	HVO_0173	VNG2254C
TPS_002749	chr	157536	+	0	2	HVO_RS05555	157202	157795	56	HVO_0174
TPS_002751	chr	157545	+	7.50E-10	0	HVO_RS05555	157202	157795	58	HVO_0174
TPS_049410	chr	157920	-	0	2	HVO_RS05560	157928	158671	101	-
TPS_049419	chr	157947	-	0	19	HVO_RS05560	157928	158671	97	HVO_0175	VNG2256G
TPS_049431	chr	157983	-	0	25	HVO_RS05560	157928	158671	93	HVO_0175	VNG2256G
TPS_049476	chr	158081	-	0	79	HVO_RS05560	157928	158671	79	HVO_0175	VNG2256G
TPS_049481	chr	158096	-	0	0	HVO_RS05560	157928	158671	77	HVO_0175	VNG2256G
TPS_002866	chr	163113	+	0	11	HVO_RS05580	162982	163761	17	HVO_0180	VNG2263G
TPS_049514	chr	164788	-	0	3	HVO_RS05590	164618	165337	76	HVO_0183	VNG2264C
TPS_049575	chr	165645	-	0	36	HVO_RS05600	165626	167782	99	HVO_0185	VNG2267G
TPS_049593	chr	165835	-	0	30	HVO_RS05600	165626	167782	90	HVO_0185	VNG2267G
TPS_049602	chr	165896	-	0	4	HVO_RS05600	165626	167782	87	HVO_0185	VNG2267G
TPS_049618	chr	165983	-	1.80E-12	15	HVO_RS05600	165626	167782	83	HVO_0185	VNG2267G
TPS_049623	chr	166005	-	9.50E-12	6	HVO_RS05600	165626	167782	82	HVO_0185	VNG2267G
TPS_049657	chr	166282	-	5.20E-12	16	HVO_RS05600	165626	167782	70	HVO_0185	VNG2267G
TPS_049669	chr	166308	-	2.10E-11	24	HVO_RS05600	165626	167782	68	HVO_0185	VNG2267G
TPS_049782	chr	167543	-	0	9	HVO_RS05600	165626	167782	11	HVO_0185	VNG2267G
TPS_049808	chr	167777	-	0	31	HVO_RS05600	165626	167782	0	HVO_0185	VNG2267G
TPS_002905	chr	167921	+	4.20E-10	1	HVO_RS05605	167913	169238	1	HVO_0186	VNG2269G
TPS_002919	chr	167984	+	8.60E-11	54	HVO_RS05605	167913	169238	5	HVO_0186	VNG2269G
TPS_002943	chr	168049	+	3.30E-12	5	HVO_RS05605	167913	169238	10	HVO_0186	VNG2269G
TPS_002969	chr	168369	+	0	14	HVO_RS05605	167913	169238	34	HVO_0186	VNG2269G
TPS_003003	chr	168540	+	0	9	HVO_RS05605	167913	169238	47	HVO_0186	VNG2269G
TPS_003008	chr	168572	+	8.80E-11	8	HVO_RS05605	167913	169238	50	HVO_0186	VNG2269G
TPS_003029	chr	168731	+	1.20E-10	10	HVO_RS05605	167913	169238	62	HVO_0186	VNG2269G
TPS_003050	chr	168835	+	0	9	HVO_RS05605	167913	169238	70	HVO_0186	VNG2269G
TPS_003059	chr	168925	+	6.60E-10	16	HVO_RS05605	167913	169238	76	HVO_0186	VNG2269G
TPS_003074	chr	168998	+	2.70E-15	20	HVO_RS05605	167913	169238	82	HVO_0186	VNG2269G
TPS_003091	chr	169105	+	0	33	HVO_RS05605	167913	169238	90	HVO_0186	VNG2269G
TPS_003134	chr	169359	+	0	1	HVO_RS05610	169351	169671	2	HVO_0187
TPS_003137	chr	169369	+	0	1	HVO_RS05610	169351	169671	6	HVO_0187
TPS_049862	chr	170961	-	0	43	HVO_RS05625	170943	171839	98	HVO_0190
TPS_003195	chr	172015	+	0	6	HVO_RS05630	172017	174011	0	HVO_0191	VNG2270G
TPS_049914	chr	174409	-	0	7	HVO_RS05640	174329	174736	80	HVO_0192
TPS_003215	chr	174901	+	0	1	HVO_RS05645	174892	176016	1	HVO_0194	VNG2271G
TPS_003216	chr	174918	+	0	0	HVO_RS05645	174892	176016	2	HVO_0194	VNG2271G
TPS_003217	chr	174960	+	0	0	HVO_RS05645	174892	176016	6	HVO_0194	VNG2271G
TPS_003218	chr	174969	+	0	0	HVO_RS05645	174892	176016	7	HVO_0194	VNG2271G
TPS_003219	chr	174990	+	0	0	HVO_RS05645	174892	176016	9	HVO_0194	VNG2271G
TPS_003252	chr	175848	+	0	8	HVO_RS05645	174892	176016	85	HVO_0194	VNG2271G
TPS_003257	chr	175896	+	0	32	HVO_RS05645	174892	176016	89	HVO_0194	VNG2271G
TPS_003268	chr	175937	+	0	25	HVO_RS05645	174892	176016	93	HVO_0194	VNG2271G
TPS_003292	chr	175989	+	0	24	HVO_RS05645	174892	176016	98	HVO_0194	VNG2271G
TPS_049962	chr	176940	-	0	0	HVO_RS05655	176934	177101	96	HVO_0196	VNG2273H
TPS_049964	chr	176952	-	0	17	HVO_RS05655	176934	177101	89	HVO_0196	VNG2273H
TPS_049980	chr	176979	-	0	22	HVO_RS05655	176934	177101	73	HVO_0196	VNG2273H
TPS_003343	chr	178449	+	0	0	HVO_RS05665	178439	178678	4	HVO_0198	VNG2274C
TPS_003345	chr	178458	+	0	2	HVO_RS05665	178439	178678	8	HVO_0198	VNG2274C
TPS_003347	chr	178626	+	0	0	HVO_RS05665	178439	178678	78	HVO_0198	VNG2274C
TPS_003385	chr	180096	+	0	6	HVO_RS05670	178741	180114	99	HVO_0199	VNG2276G
TPS_003393	chr	181322	+	3.70E-10	2	HVO_RS05690	181313	182296	1	HVO_0203	VNG2280G
TPS_003407	chr	181625	+	4.90E-10	1	HVO_RS05690	181313	182296	32	HVO_0203	VNG2280G
TPS_003445	chr	182193	+	0	41	HVO_RS05690	181313	182296	90	HVO_0203	VNG2280G
TPS_050029	chr	184727	-	0	0	HVO_RS05695	182364	184730	0	HVO_0204	VNG0736G
TPS_003488	chr	185457	+	0	0	HVO_RS05705	185459	188227	0	HVO_0206	VNG2283G
TPS_003527	chr	186528	+	0	0	HVO_RS05705	185459	188227	39	HVO_0206	VNG2283G
TPS_003535	chr	186584	+	7.10E-11	5	HVO_RS05705	185459	188227	41	HVO_0206	VNG2283G
TPS_003577	chr	189231	+	0	6	HVO_RS05715	189223	189936	1	HVO_0208	VNG2501C
TPS_003617	chr	190121	+	0	16	HVO_RS05720	190112	191275	1	HVO_0209	VNG2499G
TPS_003671	chr	191422	+	0	1	HVO_RS05725	191384	191674	13	HVO_0210
TPS_003681	chr	191876	+	0	0	HVO_RS05730	191877	192200	0	HVO_0211	VNG2496G
TPS_003699	chr	192743	+	0	3	HVO_RS05740	192742	193194	0	HVO_0213
TPS_003701	chr	192753	+	0	0	HVO_RS05740	192742	193194	2	HVO_0213
TPS_003703	chr	193164	+	0	0	HVO_RS05740	192742	193194	93	HVO_0213
TPS_003704	chr	193181	+	0	0	HVO_RS05740	192742	193194	97	HVO_0213
TPS_003706	chr	193198	+	0	0	HVO_RS05740	192742	193194	101	HVO_0214
TPS_050045	chr	194386	-	2.20E-10	8	HVO_RS05750	194367	196481	99	HVO_0215	VNG2320G
TPS_050075	chr	196172	-	0	0	HVO_RS05750	194367	196481	15	HVO_0215	VNG2320G
TPS_003970	chr	200522	+	0	6	HVO_RS05775	199368	201476	55	HVO_0220	VNG2181G
TPS_003976	chr	200580	+	7.20E-14	0	HVO_RS05775	199368	201476	57	HVO_0220	VNG2181G
TPS_003996	chr	201255	+	0	0	HVO_RS05775	199368	201476	90	HVO_0220	VNG2181G
TPS_004048	chr	205993	+	0	0	HVO_RS05810	205994	206515	0	HVO_0227	VNG2185H
TPS_050138	chr	207524	-	0	0	HVO_RS05820	207442	208257	90	HVO_0229
TPS_050141	chr	207574	-	5.50E-11	15	HVO_RS05820	207442	208257	84	HVO_0229
TPS_050167	chr	207680	-	0	1	HVO_RS05820	207442	208257	71	HVO_0229
TPS_050195	chr	208248	-	0	0	HVO_RS05820	207442	208257	1	HVO_0229
TPS_050216	chr	209142	-	0	2	HVO_RS05830	209051	209686	86	HVO_0231
TPS_050222	chr	209291	-	0	7	HVO_RS05830	209051	209686	62	HVO_0231
TPS_050266	chr	209908	-	0	64	HVO_RS05835	209687	209917	4	HVO_0232	VNG2187H
TPS_050314	chr	212087	-	0	0	HVO_RS05850	211808	212152	19	HVO_0235
TPS_004069	chr	213115	+	0	0	HVO_RS05855	212299	213429	72	HVO_0236	VNG2088G
TPS_004105	chr	214826	+	0	12	HVO_RS05860	213507	214844	99	HVO_0237	VNG2089H
TPS_004126	chr	214874	+	8.40E-16	18	HVO_RS05865	214846	215811	3	HVO_0238
TPS_050327	chr	215962	-	0	12	HVO_RS05870	215944	217314	99	HVO_0239	VNG2093G
TPS_050334	chr	215980	-	0	34	HVO_RS05870	215944	217314	97	HVO_0239	VNG2093G
TPS_050357	chr	216040	-	4.20E-10	15	HVO_RS05870	215944	217314	93	HVO_0239	VNG2093G
TPS_050408	chr	217285	-	0	0	HVO_RS05870	215944	217314	2	HVO_0239	VNG2093G
TPS_050409	chr	217296	-	0	0	HVO_RS05870	215944	217314	1	HVO_0239	VNG2093G
TPS_004152	chr	217449	+	0	6	HVO_RS05875	217441	217899	2	HVO_0240	VNG2094G
TPS_004163	chr	217738	+	0	0	HVO_RS05875	217441	217899	65	HVO_0240	VNG2094G
TPS_004164	chr	217787	+	0	0	HVO_RS05875	217441	217899	76	HVO_0240	VNG2094G
TPS_004165	chr	217796	+	0	0	HVO_RS05875	217441	217899	78	HVO_0240	VNG2094G
TPS_050419	chr	218355	-	0	6	HVO_RS05880	218337	219419	98	HVO_0242	VNG2449G
TPS_050430	chr	218457	-	0	12	HVO_RS05880	218337	219419	89	HVO_0242	VNG2449G
TPS_004177	chr	219749	+	2.60E-10	0	HVO_RS05885	219536	220561	21	HVO_0243	VNG2447G
TPS_050494	chr	223154	-	0	7	HVO_RS05900	222424	223386	24	HVO_0246
TPS_050502	chr	223377	-	0	1	HVO_RS05900	222424	223386	1	HVO_0246
TPS_050508	chr	225251	-	0	4	HVO_RS05915	225232	226647	99	HVO_0250	VNG2308G
TPS_050547	chr	225782	-	0	0	HVO_RS05915	225232	226647	61	HVO_0250	VNG2308G
TPS_050554	chr	226041	-	0	0	HVO_RS05915	225232	226647	43	HVO_0250	VNG2308G
TPS_004242	chr	229179	+	6.10E-13	0	HVO_RS05940	229170	230783	1	HVO_0255
TPS_050588	chr	233247	-	0	30	HVO_RS05960	233026	233268	9	-
TPS_004275	chr	234516	+	0	3	HVO_RS20100	234157	234963	45	HVO_0262
TPS_004283	chr	234660	+	0	0	HVO_RS20100	234157	234963	62	HVO_0262
TPS_050631	chr	235814	-	0	0	HVO_RS05975	235110	236276	40	HVO_0263	VNG0112H
TPS_050640	chr	236276	-	0	20	HVO_RS05975	235110	236276	0	HVO_0263	VNG0112H
TPS_004326	chr	236833	+	0	0	HVO_RS05980	236612	236932	69	HVO_0264
TPS_004346	chr	237510	+	0	27	HVO_RS05990	237481	237741	11	HVO_0265	VNG0037H
TPS_004385	chr	243905	+	0	0	HVO_RS06035	243876	245228	2	HVO_0275
TPS_004424	chr	248214	+	0	5	HVO_RS06050	248186	249184	3	HVO_0278
TPS_004426	chr	248243	+	0	0	HVO_RS06050	248186	249184	6	HVO_0278
TPS_004427	chr	248252	+	0	0	HVO_RS06050	248186	249184	7	HVO_0278
TPS_004435	chr	249067	+	0	0	HVO_RS06050	248186	249184	88	HVO_0278
TPS_050744	chr	250486	-	3.90E-14	0	HVO_RS06055	249749	251479	57	HVO_0279
TPS_050752	chr	251921	-	0	0	HVO_RS20110	251728	251964	18	HVO_0280A
TPS_050753	chr	251938	-	0	0	HVO_RS20110	251728	251964	11	HVO_0280A
TPS_050755	chr	251948	-	0	6	HVO_RS20110	251728	251964	7	HVO_0280A
TPS_050771	chr	252239	-	0	0	HVO_RS06065	252148	254004	95	HVO_0282
TPS_050773	chr	252293	-	0	0	HVO_RS06065	252148	254004	92	HVO_0282
TPS_050802	chr	253995	-	0	0	HVO_RS06065	252148	254004	0	HVO_0282
TPS_050815	chr	254119	-	1.70E-15	11	HVO_RS06070	254076	256130	98	HVO_0283	VNG2173G
TPS_050834	chr	254283	-	0	11	HVO_RS06070	254076	256130	90	HVO_0283	VNG2173G
TPS_050849	chr	255187	-	1.00E-10	0	HVO_RS06070	254076	256130	46	HVO_0283	VNG2173G
TPS_050859	chr	255437	-	0	13	HVO_RS06070	254076	256130	34	HVO_0283	VNG2173G
TPS_050868	chr	256076	-	0	6	HVO_RS06070	254076	256130	3	HVO_0283	VNG2173G
TPS_004471	chr	256767	+	0	24	HVO_RS06080	256758	257930	1	HVO_0285	VNG2168C
TPS_004508	chr	259517	+	0	24	HVO_RS06095	259521	259982	-1	HVO_0289	VNG2164C
TPS_004530	chr	259964	+	1.10E-12	24	HVO_RS06095	259521	259982	96	HVO_0289	VNG2164C
TPS_050937	chr	260157	-	0	0	HVO_RS06100	260022	260435	67	HVO_0290	VNG2163H
TPS_050943	chr	260378	-	0	1	HVO_RS06100	260022	260435	14	HVO_0290	VNG2163H
TPS_050948	chr	260612	-	0	7	HVO_RS06105	260600	261190	98	HVO_0291	VNG2162C
TPS_050956	chr	260652	-	0	16	HVO_RS06105	260600	261190	91	HVO_0291	VNG2162C
TPS_050957	chr	260661	-	0	0	HVO_RS06105	260600	261190	90	HVO_0291	VNG2162C
TPS_050961	chr	260706	-	0	1	HVO_RS06105	260600	261190	82	HVO_0291	VNG2162C
TPS_050968	chr	261074	-	0	5	HVO_RS06105	260600	261190	20	HVO_0291	VNG2162C
TPS_050970	chr	261111	-	0	1	HVO_RS06105	260600	261190	13	HVO_0291	VNG2162C
TPS_050979	chr	261303	-	4.80E-11	5	HVO_RS06110	261191	262126	88	HVO_0292	VNG2160C
TPS_050983	chr	261338	-	0	0	HVO_RS06110	261191	262126	84	HVO_0292	VNG2160C
TPS_050990	chr	261506	-	0	10	HVO_RS06110	261191	262126	66	HVO_0292	VNG2160C
TPS_050996	chr	261538	-	0	0	HVO_RS06110	261191	262126	63	HVO_0292	VNG2160C
TPS_051008	chr	261696	-	0	0	HVO_RS06110	261191	262126	46	HVO_0292	VNG2160C
TPS_051017	chr	261885	-	0	15	HVO_RS06110	261191	262126	26	HVO_0292	VNG2160C
TPS_051028	chr	262017	-	0	0	HVO_RS06110	261191	262126	12	HVO_0292	VNG2160C
TPS_051030	chr	262040	-	0	2	HVO_RS06110	261191	262126	9	HVO_0292	VNG2160C
TPS_051032	chr	262077	-	0	0	HVO_RS06110	261191	262126	5	HVO_0292	VNG2160C
TPS_051038	chr	262105	-	0	6	HVO_RS06110	261191	262126	2	HVO_0292	VNG2160C
TPS_004602	chr	262309	+	0	0	HVO_RS06115	262298	262579	4	HVO_0293
TPS_051048	chr	264354	-	6.20E-12	5	HVO_RS06130	264341	265126	98	HVO_0296	VNG2158G
TPS_051083	chr	265882	-	0	7	HVO_RS06140	265809	266291	85	HVO_0298	VNG2157C
TPS_051098	chr	266282	-	0	7	HVO_RS06140	265809	266291	2	HVO_0298	VNG2157C
TPS_004614	chr	266391	+	0	0	HVO_RS06145	266382	267068	1	HVO_0299
TPS_051113	chr	267138	-	0	7	HVO_RS06150	267117	268112	98	HVO_0300	VNG2155C
TPS_051141	chr	267218	-	1.10E-10	6	HVO_RS06150	267117	268112	90	HVO_0300	VNG2155C
TPS_051205	chr	268109	-	3.50E-14	29	HVO_RS06150	267117	268112	0	HVO_0300	VNG2155C
TPS_004648	chr	270315	+	3.60E-10	6	HVO_RS06160	270240	271373	7	HVO_0302	VNG2154C
TPS_004707	chr	271270	+	0	7	HVO_RS06160	270240	271373	91	HVO_0302	VNG2154C
TPS_004729	chr	271319	+	0	45	HVO_RS06160	270240	271373	95	HVO_0302	VNG2154C
TPS_051229	chr	271430	-	0	11	HVO_RS06165	271412	272254	98	HVO_0303	VNG2153G
TPS_051234	chr	271455	-	1.60E-12	14	HVO_RS06165	271412	272254	95	HVO_0303	VNG2153G
TPS_051254	chr	271495	-	1.00E-11	25	HVO_RS06165	271412	272254	90	HVO_0303	VNG2153G
TPS_051258	chr	271506	-	0	23	HVO_RS06165	271412	272254	89	HVO_0303	VNG2153G
TPS_051311	chr	272576	-	0	16	HVO_RS06170	272558	273511	98	HVO_0304	VNG2151G
TPS_051328	chr	272618	-	0	31	HVO_RS06170	272558	273511	94	HVO_0304	VNG2151G
TPS_051342	chr	272655	-	0	21	HVO_RS06170	272558	273511	90	HVO_0304	VNG2151G
TPS_051349	chr	272682	-	0	5	HVO_RS06170	272558	273511	87	HVO_0304	VNG2151G
TPS_051362	chr	272716	-	0	36	HVO_RS06170	272558	273511	83	HVO_0304	VNG2151G
TPS_051427	chr	274064	-	1.30E-11	0	HVO_RS06175	273508	274305	30	HVO_0305	VNG2150G
TPS_051447	chr	274296	-	0	22	HVO_RS06175	273508	274305	1	HVO_0305	VNG2150G
TPS_051453	chr	274367	-	0	3	HVO_RS06180	274375	275553	101	HVO_0305	VNG2150G
TPS_051483	chr	274476	-	0	35	HVO_RS06180	274375	275553	91	HVO_0306	VNG2149H
TPS_051544	chr	275382	-	0	0	HVO_RS06180	274375	275553	15	HVO_0306	VNG2149H
TPS_004801	chr	277004	+	0	9	HVO_RS06185	275700	277091	94	HVO_0307	VNG2148H
TPS_004821	chr	277073	+	0	29	HVO_RS06185	275700	277091	99	HVO_0307	VNG2148H
TPS_051566	chr	277685	-	8.10E-13	0	HVO_RS06195	277680	278303	99	HVO_0309	VNG2147G
TPS_051607	chr	277942	-	0	14	HVO_RS06195	277680	278303	58	HVO_0309	VNG2147G
TPS_051652	chr	278184	-	8.60E-12	12	HVO_RS06195	277680	278303	19	HVO_0309	VNG2147G
TPS_051661	chr	278294	-	0	13	HVO_RS06195	277680	278303	1	HVO_0309	VNG2147G
TPS_004835	chr	278455	+	0	15	HVO_RS06200	278458	278790	-1	HVO_0310
TPS_004891	chr	278799	+	3.90E-11	8	HVO_RS06200	278458	278790	103	HVO_0311	VNG2144G
TPS_004891	chr	278799	+	3.90E-11	8	HVO_RS06205	278777	280978	1	HVO_0311	VNG2144G
TPS_004896	chr	278819	+	2.50E-11	11	HVO_RS06205	278777	280978	2	HVO_0311	VNG2144G
TPS_004960	chr	279807	+	0	12	HVO_RS06205	278777	280978	47	HVO_0311	VNG2144G
TPS_004972	chr	280070	+	0	1	HVO_RS06205	278777	280978	59	HVO_0311	VNG2144G
TPS_004980	chr	280791	+	0	0	HVO_RS06205	278777	280978	92	HVO_0311	VNG2144G
TPS_004989	chr	280833	+	0	11	HVO_RS06205	278777	280978	93	HVO_0311	VNG2144G
TPS_004990	chr	280843	+	0	0	HVO_RS06205	278777	280978	94	HVO_0311	VNG2144G
TPS_004991	chr	280854	+	0	13	HVO_RS06205	278777	280978	94	HVO_0311	VNG2144G
TPS_004996	chr	280876	+	0	9	HVO_RS06205	278777	280978	95	HVO_0311	VNG2144G
TPS_005000	chr	280900	+	0	0	HVO_RS06205	278777	280978	96	HVO_0311	VNG2144G
TPS_005001	chr	280911	+	0	1	HVO_RS06205	278777	280978	97	HVO_0311	VNG2144G
TPS_005006	chr	280935	+	0	9	HVO_RS06205	278777	280978	98	HVO_0311	VNG2144G
TPS_005010	chr	280960	+	0	3	HVO_RS06205	278777	280978	99	HVO_0311	VNG2144G
TPS_005015	chr	281242	+	0	0	HVO_RS06210	281153	281410	35	HVO_0312	VNG2143G
TPS_005016	chr	281260	+	0	0	HVO_RS06210	281153	281410	42	HVO_0312	VNG2143G
TPS_005017	chr	281277	+	0	5	HVO_RS06210	281153	281410	48	HVO_0312	VNG2143G
TPS_005023	chr	281332	+	0	9	HVO_RS06210	281153	281410	70	HVO_0312	VNG2143G
TPS_005025	chr	281351	+	0	1	HVO_RS06210	281153	281410	77	HVO_0312	VNG2143G
TPS_005040	chr	281791	+	0	1	HVO_RS06215	281432	282016	61	HVO_0313	VNG2142G
TPS_005063	chr	281998	+	0	0	HVO_RS06215	281432	282016	97	HVO_0313	VNG2142G
TPS_005071	chr	282055	+	1.30E-12	14	HVO_RS06220	282013	283059	4	HVO_0314	VNG2141G
TPS_005134	chr	282762	+	0	5	HVO_RS06220	282013	283059	72	HVO_0314	VNG2141G
TPS_005150	chr	282953	+	1.60E-13	1	HVO_RS06220	282013	283059	90	HVO_0314	VNG2141G
TPS_005152	chr	282962	+	0	2	HVO_RS06220	282013	283059	91	HVO_0314	VNG2141G
TPS_005170	chr	283333	+	0	8	HVO_RS06225	283056	283376	87	HVO_0315	VNG2140G
TPS_005180	chr	283383	+	0	17	HVO_RS06225	283056	283376	102	HVO_0316	VNG2139G
TPS_005180	chr	283383	+	0	17	HVO_RS06230	283383	285143	0	HVO_0316	VNG2139G
TPS_005199	chr	283479	+	1.50E-12	16	HVO_RS06230	283383	285143	5	HVO_0316	VNG2139G
TPS_005205	chr	283539	+	0	0	HVO_RS06230	283383	285143	9	HVO_0316	VNG2139G
TPS_005306	chr	284347	+	0	2	HVO_RS06230	283383	285143	55	HVO_0316	VNG2139G
TPS_005309	chr	284357	+	0	1	HVO_RS06230	283383	285143	55	HVO_0316	VNG2139G
TPS_005362	chr	284696	+	3.90E-12	1	HVO_RS06230	283383	285143	75	HVO_0316	VNG2139G
TPS_005379	chr	284772	+	2.10E-11	0	HVO_RS06230	283383	285143	79	HVO_0316	VNG2139G
TPS_005384	chr	284804	+	2.50E-12	11	HVO_RS06230	283383	285143	81	HVO_0316	VNG2139G
TPS_005417	chr	285158	+	7.30E-11	25	HVO_RS06235	285148	286554	1	HVO_0317	VNG2138G
TPS_005440	chr	285403	+	0	0	HVO_RS06235	285148	286554	18	HVO_0317	VNG2138G
TPS_005451	chr	285659	+	6.00E-10	0	HVO_RS06235	285148	286554	36	HVO_0317	VNG2138G
TPS_005462	chr	285914	+	0	12	HVO_RS06235	285148	286554	54	HVO_0317	VNG2138G
TPS_005465	chr	285989	+	0	4	HVO_RS06235	285148	286554	60	HVO_0317	VNG2138G
TPS_005469	chr	286029	+	0	0	HVO_RS06235	285148	286554	63	HVO_0317	VNG2138G
TPS_005485	chr	286221	+	0	25	HVO_RS06235	285148	286554	76	HVO_0317	VNG2138G
TPS_005486	chr	286232	+	0	8	HVO_RS06235	285148	286554	77	HVO_0317	VNG2138G
TPS_005500	chr	286265	+	0	39	HVO_RS06235	285148	286554	79	HVO_0317	VNG2138G
TPS_005513	chr	286295	+	0	6	HVO_RS06235	285148	286554	82	HVO_0317	VNG2138G
TPS_005518	chr	286316	+	0	22	HVO_RS06235	285148	286554	83	HVO_0317	VNG2138G
TPS_005533	chr	286358	+	0	32	HVO_RS06235	285148	286554	86	HVO_0317	VNG2138G
TPS_005550	chr	286398	+	0	55	HVO_RS06235	285148	286554	89	HVO_0317	VNG2138G
TPS_005583	chr	286475	+	0	48	HVO_RS06235	285148	286554	94	HVO_0317	VNG2138G
TPS_005602	chr	286509	+	0	15	HVO_RS06235	285148	286554	97	HVO_0317	VNG2138G
TPS_005612	chr	286535	+	0	0	HVO_RS06235	285148	286554	99	HVO_0317	VNG2138G
TPS_005630	chr	288864	+	0	29	HVO_RS06245	288859	289566	1	HVO_0319	VNG2135G
TPS_005640	chr	288891	+	0	5	HVO_RS06245	288859	289566	5	HVO_0319	VNG2135G
TPS_005647	chr	288910	+	0	3	HVO_RS06245	288859	289566	7	HVO_0319	VNG2135G
TPS_005650	chr	288920	+	0	1	HVO_RS06245	288859	289566	9	HVO_0319	VNG2135G
TPS_005685	chr	289149	+	0	31	HVO_RS06245	288859	289566	41	HVO_0319	VNG2135G
TPS_005741	chr	289535	+	0	27	HVO_RS06245	288859	289566	96	HVO_0319	VNG2135G
TPS_051729	chr	290112	-	0	12	HVO_RS06255	290089	291333	98	HVO_0321	VNG2131G
TPS_051775	chr	290215	-	0	127	HVO_RS06255	290089	291333	90	HVO_0321	VNG2131G
TPS_051808	chr	291252	-	0	0	HVO_RS06255	290089	291333	7	HVO_0321	VNG2131G
TPS_005829	chr	292310	+	2.40E-12	0	HVO_RS06260	291490	293214	48	HVO_0322	VNG0946G
TPS_005904	chr	296165	+	0	0	HVO_RS06270	296025	296738	20	HVO_0326	VNG2126C
TPS_005928	chr	297374	+	0	29	HVO_RS06275	296735	297424	93	HVO_0327	VNG2125Gm
TPS_005934	chr	297406	+	0	1	HVO_RS06275	296735	297424	97	HVO_0327	VNG2125Gm
TPS_005938	chr	298441	+	0	27	HVO_RS06285	298435	299373	1	HVO_0329	VNG2122G
TPS_006001	chr	299244	+	0	40	HVO_RS06285	298435	299373	86	HVO_0329	VNG2122G
TPS_006031	chr	299355	+	0	6	HVO_RS06285	298435	299373	98	HVO_0329	VNG2122G
TPS_051902	chr	300019	-	0	12	HVO_RS06290	299452	300096	12	HVO_0330	VNG2121C
TPS_051915	chr	300091	-	0	26	HVO_RS06290	299452	300096	1	HVO_0330	VNG2121C
TPS_051935	chr	300197	-	0	26	HVO_RS06295	300176	301015	97	HVO_0331	VNG2120G
TPS_051968	chr	301006	-	2.00E-11	8	HVO_RS06295	300176	301015	1	HVO_0331	VNG2120G
TPS_006059	chr	302060	+	0	0	HVO_RS06305	301751	302281	58	HVO_0333	VNG2118G
TPS_006070	chr	302185	+	0	11	HVO_RS06305	301751	302281	82	HVO_0333	VNG2118G
TPS_006114	chr	305317	+	0	2	HVO_RS06320	304921	306147	32	HVO_0336
TPS_006136	chr	306267	+	0	25	HVO_RS06325	306250	306504	7	HVO_0337	VNG2115H
TPS_006154	chr	306353	+	0	8	HVO_RS06325	306250	306504	41	HVO_0337	VNG2115H
TPS_006159	chr	306381	+	1.20E-10	3	HVO_RS06325	306250	306504	52	HVO_0337	VNG2115H
TPS_006166	chr	306400	+	0	46	HVO_RS06325	306250	306504	59	HVO_0337	VNG2115H
TPS_052002	chr	306581	-	0	0	HVO_RS06330	306563	307537	98	HVO_0338	VNG2112C
TPS_052012	chr	306610	-	0	16	HVO_RS06330	306563	307537	95	HVO_0338	VNG2112C
TPS_052020	chr	307518	-	0	1	HVO_RS06330	306563	307537	2	HVO_0338	VNG2112C
TPS_052023	chr	307528	-	0	6	HVO_RS06330	306563	307537	1	HVO_0338	VNG2112C
TPS_006217	chr	308549	+	1.70E-11	0	HVO_RS06335	307680	308948	69	HVO_0339	VNG2110C
TPS_006224	chr	310661	+	0	5	HVO_RS06350	310562	310897	30	HVO_0342	VNG1921H
TPS_006244	chr	312088	+	0	5	HVO_RS06370	312095	312322	-3	HVO_0346	VNG2668G
TPS_006248	chr	312130	+	0	0	HVO_RS06370	312095	312322	15	HVO_0346	VNG2668G
TPS_006255	chr	312286	+	0	22	HVO_RS06370	312095	312322	84	HVO_0346	VNG2668G
TPS_006359	chr	314223	+	0	5	HVO_RS06380	313886	315715	18	HVO_0348	VNG2665G
TPS_006397	chr	315182	+	0	2	HVO_RS06380	313886	315715	71	HVO_0348	VNG2665G
TPS_006421	chr	315749	+	0	0	HVO_RS06385	315728	318652	1	HVO_0349	VNG2664Gm
TPS_006438	chr	316071	+	0	0	HVO_RS06385	315728	318652	12	HVO_0349	VNG2664Gm
TPS_006439	chr	316509	+	0	1	HVO_RS06385	315728	318652	27	HVO_0349	VNG2664Gm
TPS_006480	chr	317627	+	7.30E-15	0	HVO_RS06385	315728	318652	65	HVO_0349	VNG2664Gm
TPS_006508	chr	318119	+	0	0	HVO_RS06385	315728	318652	82	HVO_0349	VNG2664Gm
TPS_006517	chr	318198	+	8.00E-13	6	HVO_RS06385	315728	318652	84	HVO_0349	VNG2664Gm
TPS_006546	chr	318832	+	0	0	HVO_RS06390	318645	319904	15	HVO_0350	VNG2662G
TPS_006564	chr	319092	+	0	0	HVO_RS06390	318645	319904	36	HVO_0350	VNG2662G
TPS_006571	chr	319243	+	0	0	HVO_RS06390	318645	319904	47	HVO_0350	VNG2662G
TPS_006617	chr	320230	+	0	63	HVO_RS06395	319907	320326	77	HVO_0351	VNG2661G
TPS_006671	chr	321483	+	0	11	HVO_RS06405	321385	321813	23	HVO_0353	VNG2658G
TPS_006709	chr	321795	+	0	3	HVO_RS06405	321385	321813	96	HVO_0353	VNG2658G
TPS_006719	chr	322315	+	0	10	HVO_RS06410	321816	322430	81	HVO_0354	VNG2657G
TPS_006722	chr	322361	+	0	0	HVO_RS06410	321816	322430	89	HVO_0354	VNG2657G
TPS_006725	chr	322375	+	0	6	HVO_RS06410	321816	322430	91	HVO_0354	VNG2657G
TPS_006726	chr	322388	+	0	0	HVO_RS06410	321816	322430	93	HVO_0354	VNG2657G
TPS_006727	chr	322402	+	0	0	HVO_RS06410	321816	322430	95	HVO_0354	VNG2657G
TPS_052067	chr	323296	-	0	0	HVO_RS06415	322539	323294	0	HVO_0355	VNG2656H
TPS_006735	chr	323482	+	0	32	HVO_RS06420	323485	325668	0	HVO_0356	VNG2654Gm
TPS_006789	chr	323840	+	0	3	HVO_RS06420	323485	325668	16	HVO_0356	VNG2654Gm
TPS_006797	chr	323864	+	2.00E-10	33	HVO_RS06420	323485	325668	17	HVO_0356	VNG2654Gm
TPS_006832	chr	324093	+	0	0	HVO_RS06420	323485	325668	28	HVO_0356	VNG2654Gm
TPS_006851	chr	324534	+	0	0	HVO_RS06420	323485	325668	48	HVO_0356	VNG2654Gm
TPS_006853	chr	324542	+	0	1	HVO_RS06420	323485	325668	48	HVO_0356	VNG2654Gm
TPS_006857	chr	324985	+	0	0	HVO_RS06420	323485	325668	69	HVO_0356	VNG2654Gm
TPS_006861	chr	325319	+	0	15	HVO_RS06420	323485	325668	84	HVO_0356	VNG2654Gm
TPS_006881	chr	325395	+	0	84	HVO_RS06420	323485	325668	87	HVO_0356	VNG2654Gm
TPS_006921	chr	325491	+	0	38	HVO_RS06420	323485	325668	92	HVO_0356	VNG2654Gm
TPS_006943	chr	325550	+	0	49	HVO_RS06420	323485	325668	95	HVO_0356	VNG2654Gm
TPS_006975	chr	325623	+	0	92	HVO_RS06420	323485	325668	98	HVO_0356	VNG2654Gm
TPS_007002	chr	326209	+	4.70E-11	8	HVO_RS06425	325966	326535	43	HVO_0357
TPS_007018	chr	327416	+	0	11	HVO_RS06430	326532	327485	93	HVO_0358	VNG2650G
TPS_007024	chr	327809	+	0	0	HVO_RS06435	327676	328941	11	HVO_0359	VNG2649G
TPS_007027	chr	327858	+	0	5	HVO_RS06435	327676	328941	14	HVO_0359	VNG2649G
TPS_007033	chr	327955	+	0	0	HVO_RS06435	327676	328941	22	HVO_0359	VNG2649G
TPS_007037	chr	328002	+	0	0	HVO_RS06435	327676	328941	26	HVO_0359	VNG2649G
TPS_007044	chr	328145	+	0	6	HVO_RS06435	327676	328941	37	HVO_0359	VNG2649G
TPS_007083	chr	328743	+	0	20	HVO_RS06435	327676	328941	84	HVO_0359	VNG2649G
TPS_007094	chr	328858	+	0	5	HVO_RS06435	327676	328941	93	HVO_0359	VNG2649G
TPS_007098	chr	328877	+	0	2	HVO_RS06435	327676	328941	95	HVO_0359	VNG2649G
TPS_007102	chr	328923	+	0	6	HVO_RS06435	327676	328941	99	HVO_0359	VNG2649G
TPS_007128	chr	329031	+	0	51	HVO_RS06440	328944	329252	28	HVO_0360	VNG2648G
TPS_007136	chr	329055	+	0	9	HVO_RS06440	328944	329252	36	HVO_0360	VNG2648G
TPS_007148	chr	329131	+	0	0	HVO_RS06440	328944	329252	61	HVO_0360	VNG2648G
TPS_007164	chr	329191	+	0	37	HVO_RS06440	328944	329252	80	HVO_0360	VNG2648G
TPS_007168	chr	329213	+	0	0	HVO_RS06440	328944	329252	87	HVO_0360	VNG2648G
TPS_007172	chr	329261	+	0	5	HVO_RS06440	328944	329252	103	-
TPS_052142	chr	338265	-	0	0	HVO_RS06530	338106	338621	69	-
TPS_052143	chr	338298	-	0	0	HVO_RS06530	338106	338621	63	-
TPS_007281	chr	339901	+	0	4	HVO_RS06540	339904	340089	-2	HVO_0381
TPS_052187	chr	343783	-	8.10E-10	1	HVO_RS06570	343699	345018	94	HVO_0388	VNG2647G
TPS_052222	chr	343918	-	0	28	HVO_RS06570	343699	345018	83	HVO_0388	VNG2647G
TPS_052257	chr	345152	-	0	0	HVO_RS06575	345139	345441	96	HVO_0389	VNG2645H
TPS_052258	chr	345163	-	0	0	HVO_RS06575	345139	345441	92	HVO_0389	VNG2645H
TPS_052261	chr	345180	-	0	12	HVO_RS06575	345139	345441	86	HVO_0389	VNG2645H
TPS_052269	chr	345234	-	0	3	HVO_RS06575	345139	345441	69	HVO_0389	VNG2645H
TPS_052272	chr	345324	-	0	0	HVO_RS06575	345139	345441	39	HVO_0389	VNG2645H
TPS_007352	chr	345605	+	0	9	HVO_RS06580	345603	346082	0	HVO_0390	VNG2646C
TPS_007395	chr	347035	+	0	10	HVO_RS06590	347026	347382	3	HVO_0392	VNG2644C
TPS_007418	chr	347310	+	0	0	HVO_RS06590	347026	347382	80	HVO_0392	VNG2644C
TPS_007425	chr	347500	+	0	1	HVO_RS06595	347502	350453	0	HVO_0393	VNG2636G
TPS_007464	chr	350024	+	8.00E-11	4	HVO_RS06595	347502	350453	85	HVO_0393	VNG2636G
TPS_007517	chr	353209	+	7.20E-11	6	HVO_RS06610	352270	353352	87	HVO_0396	VNG2638G
TPS_052304	chr	354328	-	0	0	HVO_RS06615	353383	354480	14	HVO_0397	VNG2640G
TPS_007532	chr	355049	+	0	0	HVO_RS06625	355050	356090	0	HVO_0399	VNG2642H
TPS_007538	chr	355062	+	0	6	HVO_RS06625	355050	356090	1	HVO_0399	VNG2642H
TPS_007546	chr	356071	+	0	0	HVO_RS06625	355050	356090	98	HVO_0399	VNG2642H
TPS_007551	chr	356171	+	0	4	HVO_RS06630	356161	356541	3	HVO_0400	VNG2643H
TPS_007585	chr	357827	+	0	7	HVO_RS06640	357270	357947	82	HVO_0402	VNG1609C
TPS_007596	chr	358040	+	0	16	HVO_RS06645	358032	359000	1	HVO_0403	VNG2629G
TPS_007664	chr	358962	+	1.40E-10	17	HVO_RS06645	358032	359000	96	HVO_0403	VNG2629G
TPS_007708	chr	361111	+	5.00E-14	7	HVO_RS20115	361088	361420	7	HVO_0405	VNG2628H
TPS_052376	chr	361669	-	0	10	HVO_RS06655	361646	363052	98	HVO_0406	VNG2627C
TPS_052391	chr	361761	-	4.90E-10	3	HVO_RS06655	361646	363052	92	HVO_0406	VNG2627C
TPS_007763	chr	363558	+	0	3	HVO_RS06665	363561	364598	0	HVO_0408	VNG2625C
TPS_007800	chr	367842	+	0	9	HVO_RS06685	367843	368085	0	HVO_0413
TPS_052509	chr	373009	-	0	0	HVO_RS06700	371518	373026	1	HVO_0417	VNG2616G
TPS_052530	chr	373232	-	0	9	HVO_RS06705	373221	374717	99	HVO_0418
TPS_052552	chr	373519	-	0	6	HVO_RS06705	373221	374717	80	HVO_0418
TPS_052576	chr	374455	-	0	2	HVO_RS06705	373221	374717	18	HVO_0418
TPS_052582	chr	374715	-	0	10	HVO_RS06705	373221	374717	0	HVO_0418
TPS_007892	chr	379593	+	0	31	HVO_RS06720	377834	379714	94	HVO_0421	VNG2615C
TPS_007918	chr	379696	+	0	33	HVO_RS06720	377834	379714	99	HVO_0421	VNG2615C
TPS_052598	chr	379927	-	0	0	HVO_RS06725	379829	380122	67	HVO_0422	VNG2614H
TPS_052599	chr	379968	-	0	1	HVO_RS06725	379829	380122	53	HVO_0422	VNG2614H
TPS_052602	chr	380114	-	0	1	HVO_RS06725	379829	380122	3	HVO_0422	VNG2614H
TPS_052603	chr	380123	-	0	3	HVO_RS06725	379829	380122	0	HVO_0422	VNG2614H
TPS_007938	chr	380342	+	0	0	HVO_RS06730	380247	380561	30	HVO_0423	VNG2613H
TPS_007962	chr	381718	+	0	9	HVO_RS06735	380564	382378	64	HVO_0424	VNG2612G
TPS_007967	chr	381946	+	0	0	HVO_RS06735	380564	382378	76	HVO_0424	VNG2612G
TPS_007969	chr	381956	+	0	2	HVO_RS06735	380564	382378	77	HVO_0424	VNG2612G
TPS_052615	chr	384657	-	2.10E-12	0	HVO_RS06750	384018	385076	40	HVO_0427	VNG0732G
TPS_052628	chr	386120	-	0	13	HVO_RS06760	385608	386129	2	HVO_0429	VNG2610C
TPS_052657	chr	390639	-	0	0	HVO_RS06795	390432	391040	66	HVO_0436	VNG2598G
TPS_052661	chr	390973	-	0	1	HVO_RS06795	390432	391040	11	HVO_0436	VNG2598G
TPS_052663	chr	390990	-	0	6	HVO_RS06795	390432	391040	8	HVO_0436	VNG2598G
TPS_052674	chr	391015	-	0	17	HVO_RS06795	390432	391040	4	HVO_0436	VNG2598G
TPS_052689	chr	391139	-	0	28	HVO_RS06800	391096	391260	74	HVO_0437	VNG2599H
TPS_052695	chr	391156	-	0	11	HVO_RS06800	391096	391260	63	HVO_0437	VNG2599H
TPS_052708	chr	391205	-	0	15	HVO_RS06800	391096	391260	34	HVO_0437	VNG2599H
TPS_052725	chr	391250	-	0	31	HVO_RS06800	391096	391260	6	HVO_0437	VNG2599H
TPS_008099	chr	391566	+	0	0	HVO_RS06805	391499	391768	25	HVO_0438	VNG2600G
TPS_008105	chr	391901	+	0	3	HVO_RS06810	391882	392028	13	HVO_0439	VNG2076G
TPS_008112	chr	391915	+	0	9	HVO_RS06810	391882	392028	23	HVO_0439	VNG2076G
TPS_008114	chr	391929	+	0	0	HVO_RS06810	391882	392028	32	HVO_0439	VNG2076G
TPS_008115	chr	391952	+	0	0	HVO_RS06810	391882	392028	48	HVO_0439	VNG2076G
TPS_008122	chr	393211	+	0	0	HVO_RS06825	393182	393352	17	HVO_0442	VNG2081H
TPS_008123	chr	393255	+	0	3	HVO_RS06825	393182	393352	43	HVO_0442	VNG2081H
TPS_008130	chr	393370	+	0	0	HVO_RS06830	393349	393960	3	HVO_0443	VNG2081a
TPS_052747	chr	394735	-	0	0	HVO_RS06840	394719	395684	98	HVO_0445	VNG2084G
TPS_052748	chr	394748	-	0	0	HVO_RS06840	394719	395684	97	HVO_0445	VNG2084G
TPS_052755	chr	395596	-	0	1	HVO_RS06840	394719	395684	9	HVO_0445	VNG2084G
TPS_052756	chr	395605	-	0	6	HVO_RS06840	394719	395684	8	HVO_0445	VNG2084G
TPS_052774	chr	396429	-	0	1	HVO_RS06845	395674	396477	6	HVO_0446	VNG2085G
TPS_052795	chr	396584	-	0	26	HVO_RS06850	396573	397619	99	HVO_0447	VNG2086G
TPS_052805	chr	396606	-	1.70E-11	3	HVO_RS06850	396573	397619	97	HVO_0447	VNG2086G
TPS_052808	chr	396618	-	1.70E-11	19	HVO_RS06850	396573	397619	96	HVO_0447	VNG2086G
TPS_052834	chr	396706	-	2.70E-12	15	HVO_RS06850	396573	397619	87	HVO_0447	VNG2086G
TPS_052844	chr	396742	-	0	21	HVO_RS06850	396573	397619	84	HVO_0447	VNG2086G
TPS_052861	chr	397242	-	0	0	HVO_RS06850	396573	397619	36	HVO_0447	VNG2086G
TPS_008176	chr	398456	+	0	1	HVO_RS06855	397884	398543	87	HVO_0448	VNG2087G
TPS_008181	chr	398526	+	1.60E-10	11	HVO_RS06855	397884	398543	97	HVO_0448	VNG2087G
TPS_008251	chr	399933	+	0	2	HVO_RS06865	399548	399955	95	HVO_0450
TPS_008253	chr	400114	+	0	0	HVO_RS06870	400072	400515	9	HVO_0451
TPS_008268	chr	400497	+	0	18	HVO_RS06870	400072	400515	96	HVO_0451
TPS_008321	chr	401049	+	3.40E-10	0	HVO_RS06875	400730	403606	11	HVO_0452
TPS_008378	chr	403771	+	0	47	HVO_RS06880	403730	403948	19	HVO_0453
TPS_008393	chr	403891	+	0	19	HVO_RS06880	403730	403948	74	HVO_0453
TPS_008409	chr	403930	+	0	25	HVO_RS06880	403730	403948	92	HVO_0453
TPS_052932	chr	404032	-	0	56	HVO_RS06885	404006	405001	97	HVO_0454	VNG2224G
TPS_052976	chr	404114	-	0	51	HVO_RS06885	404006	405001	89	HVO_0454	VNG2224G
TPS_053001	chr	404997	-	0	1	HVO_RS06885	404006	405001	0	HVO_0454	VNG2224G
TPS_053010	chr	405318	-	0	71	HVO_RS06890	405300	406943	99	HVO_0455	VNG2096G
TPS_053046	chr	406086	-	6.60E-12	3	HVO_RS06890	405300	406943	52	HVO_0455	VNG2096G
TPS_053053	chr	406160	-	4.00E-12	7	HVO_RS06890	405300	406943	48	HVO_0455	VNG2096G
TPS_053066	chr	406281	-	0	3	HVO_RS06890	405300	406943	40	HVO_0455	VNG2096G
TPS_053069	chr	406299	-	6.80E-11	7	HVO_RS06890	405300	406943	39	HVO_0455	VNG2096G
TPS_053147	chr	406905	-	0	7	HVO_RS06890	405300	406943	2	HVO_0455	VNG2096G
TPS_053157	chr	406937	-	0	11	HVO_RS06890	405300	406943	0	HVO_0455	VNG2096G
TPS_053182	chr	407279	-	0	6	HVO_RS06895	407159	407551	69	HVO_0456
TPS_053184	chr	407295	-	0	1	HVO_RS06895	407159	407551	65	HVO_0456
TPS_053203	chr	409150	-	0	89	HVO_RS06920	409132	409338	91	HVO_0460
TPS_053246	chr	409498	-	2.30E-10	0	HVO_RS06925	409378	410376	88	HVO_0461
TPS_053278	chr	410585	-	4.40E-14	0	HVO_RS06930	410369	411793	85	HVO_0462
TPS_053311	chr	411377	-	0	0	HVO_RS06930	410369	411793	29	HVO_0462
TPS_053320	chr	411535	-	0	5	HVO_RS06930	410369	411793	18	HVO_0462
TPS_053332	chr	411627	-	0	6	HVO_RS06930	410369	411793	12	HVO_0462
TPS_053338	chr	411734	-	0	0	HVO_RS06930	410369	411793	4	HVO_0462
TPS_053341	chr	411791	-	0	0	HVO_RS06930	410369	411793	0	HVO_0462
TPS_053368	chr	413591	-	0	0	HVO_RS06940	412389	413600	1	HVO_0464	VNG2100G
TPS_053383	chr	415507	-	0	6	HVO_RS06950	415459	416598	96	HVO_0466	VNG2102G
TPS_053434	chr	415775	-	2.80E-10	48	HVO_RS06950	415459	416598	72	HVO_0466	VNG2102G
TPS_008529	chr	416931	+	0	0	HVO_RS06955	416899	418107	3	HVO_0467	VNG2104G
TPS_053510	chr	422264	-	0	9	HVO_RS06980	422204	422479	78	HVO_0472
TPS_053565	chr	424680	-	0	12	HVO_RS07000	424661	425317	97	HVO_0476	VNG0094C
TPS_053579	chr	424822	-	0	0	HVO_RS07000	424661	425317	75	HVO_0476	VNG0094C
TPS_053580	chr	424831	-	5.90E-16	7	HVO_RS07000	424661	425317	74	HVO_0476	VNG0094C
TPS_008599	chr	428587	+	0	1	HVO_RS07020	428338	428637	83	-
TPS_053670	chr	429945	-	5.90E-12	19	HVO_RS07030	429927	430979	98	HVO_0481
TPS_053705	chr	430036	-	0	82	HVO_RS07030	429927	430979	90	HVO_0481
TPS_053717	chr	430072	-	0	0	HVO_RS07030	429927	430979	86	HVO_0481
TPS_053718	chr	430080	-	3.60E-10	0	HVO_RS07030	429927	430979	85	HVO_0481
TPS_053721	chr	430095	-	0	8	HVO_RS07030	429927	430979	84	HVO_0481
TPS_053730	chr	430146	-	2.80E-13	3	HVO_RS07030	429927	430979	79	HVO_0481
TPS_053737	chr	430280	-	0	0	HVO_RS07030	429927	430979	66	HVO_0481
TPS_053747	chr	430646	-	0	0	HVO_RS07030	429927	430979	32	HVO_0481
TPS_053751	chr	430792	-	0	0	HVO_RS07030	429927	430979	18	HVO_0481
TPS_053752	chr	430823	-	0	0	HVO_RS07030	429927	430979	15	HVO_0481
TPS_008609	chr	431250	+	0	8	HVO_RS07035	431247	431609	1	HVO_0482	VNG0097G
TPS_008617	chr	431468	+	0	13	HVO_RS07035	431247	431609	61	HVO_0482	VNG0097G
TPS_008629	chr	431522	+	0	7	HVO_RS07035	431247	431609	76	HVO_0482	VNG0097G
TPS_008642	chr	431588	+	0	19	HVO_RS07035	431247	431609	94	HVO_0482	VNG0097G
TPS_053784	chr	432503	-	0	0	HVO_RS07040	431634	432506	0	HVO_0483	VNG0098G
TPS_053793	chr	432596	-	0	9	HVO_RS07045	432592	433122	99	HVO_0484	VNG0099G
TPS_053801	chr	433037	-	0	8	HVO_RS07045	432592	433122	16	HVO_0484	VNG0099G
TPS_053833	chr	433130	-	0	42	HVO_RS07045	432592	433122	-2	HVO_0484	VNG0099G
TPS_053839	chr	434734	-	0	3	HVO_RS07055	433931	434725	-1	HVO_0486	VNG1986C
TPS_008684	chr	436500	+	0	0	HVO_RS07075	436448	436909	11	HVO_0491	VNG1487H
TPS_008715	chr	437110	+	0	11	HVO_RS07080	437012	437659	15	HVO_0492	VNG1488G
TPS_008734	chr	437784	+	0	39	HVO_RS07085	437774	438166	3	HVO_0493	VNG1490H
TPS_008746	chr	437823	+	0	8	HVO_RS07085	437774	438166	12	HVO_0493	VNG1490H
TPS_008756	chr	437873	+	4.70E-12	5	HVO_RS07085	437774	438166	25	HVO_0493	VNG1490H
TPS_008778	chr	438162	+	0	60	HVO_RS07085	437774	438166	99	HVO_0493	VNG1490H
TPS_053869	chr	440058	-	0	0	HVO_RS07100	439362	440087	4	HVO_0496
TPS_053870	chr	440095	-	0	0	HVO_RS07100	439362	440087	-1	HVO_0496
TPS_008923	chr	444872	+	8.60E-16	0	HVO_RS07150	444097	446034	40	HVO_0506	VNG0123G
TPS_053922	chr	446860	-	1.00E-10	18	HVO_RS07160	446839	447285	95	HVO_0508	VNG0125H
TPS_008944	chr	448279	+	0	14	HVO_RS07175	448281	449069	0	HVO_0511	VNG0128C
TPS_008953	chr	448334	+	0	1	HVO_RS07175	448281	449069	7	HVO_0511	VNG0128C
TPS_008963	chr	448527	+	3.50E-10	0	HVO_RS07175	448281	449069	31	HVO_0511	VNG0128C
TPS_009022	chr	448984	+	0	42	HVO_RS07175	448281	449069	89	HVO_0511	VNG0128C
TPS_009101	chr	454701	+	4.80E-11	3	HVO_RS07215	453269	454720	99	HVO_0519	VNG0133G
TPS_009228	chr	456338	+	9.00E-12	20	HVO_RS07225	455344	456357	98	HVO_0522	VNG0136G
TPS_054020	chr	456354	-	6.00E-12	4	HVO_RS07230	456336	457715	99	HVO_0521	VNG0137G
TPS_054031	chr	456939	-	9.00E-12	0	HVO_RS07230	456336	457715	56	HVO_0521	VNG0137G
TPS_054050	chr	460898	-	0	0	HVO_RS07250	460194	461360	40	HVO_0528	VNG0112H
TPS_054057	chr	461360	-	0	10	HVO_RS07250	460194	461360	0	HVO_0528	VNG0112H
TPS_009288	chr	461404	+	0	0	HVO_RS07255	461409	461756	-1	-
TPS_009312	chr	462862	+	0	5	HVO_RS07260	462054	463211	70	HVO_0530
TPS_009330	chr	462902	+	0	23	HVO_RS07260	462054	463211	73	HVO_0530
TPS_009357	chr	462976	+	0	25	HVO_RS07260	462054	463211	80	HVO_0530
TPS_009417	chr	463095	+	0	104	HVO_RS07260	462054	463211	90	HVO_0530
TPS_009424	chr	463114	+	0	4	HVO_RS07260	462054	463211	92	HVO_0530
TPS_009443	chr	463180	+	0	42	HVO_RS07260	462054	463211	97	HVO_0530
TPS_009448	chr	463277	+	2.30E-10	0	HVO_RS07265	463243	464286	3	HVO_0531
TPS_009458	chr	463479	+	0	0	HVO_RS07265	463243	464286	23	HVO_0531
TPS_009465	chr	463674	+	0	0	HVO_RS07265	463243	464286	41	HVO_0531
TPS_009559	chr	465435	+	1.30E-14	1	HVO_RS07275	465348	466499	8	HVO_0534
TPS_009563	chr	465504	+	2.10E-11	0	HVO_RS07275	465348	466499	14	HVO_0534
TPS_009590	chr	466303	+	0	1	HVO_RS07275	465348	466499	83	HVO_0534
TPS_009610	chr	466369	+	0	53	HVO_RS07275	465348	466499	89	HVO_0534
TPS_009650	chr	466480	+	0	45	HVO_RS07275	465348	466499	98	HVO_0534
TPS_009660	chr	467983	+	0	4	HVO_RS07285	467702	468232	53	HVO_0536	VNG2443G
TPS_009665	chr	468018	+	0	6	HVO_RS07285	467702	468232	60	HVO_0536	VNG2443G
TPS_009676	chr	468057	+	0	16	HVO_RS07285	467702	468232	67	HVO_0536	VNG2443G
TPS_009683	chr	468079	+	0	60	HVO_RS07285	467702	468232	71	HVO_0536	VNG2443G
TPS_009760	chr	468214	+	0	90	HVO_RS07285	467702	468232	97	HVO_0536	VNG2443G
TPS_054235	chr	470395	-	7.80E-11	31	HVO_RS07300	470089	470577	37	HVO_0540
TPS_054299	chr	472740	-	1.40E-12	15	HVO_RS07305	470736	473552	29	HVO_0541
TPS_009824	chr	475556	+	0	1	HVO_RS07320	474717	476132	59	HVO_0544
TPS_009850	chr	476569	+	9.20E-13	6	HVO_RS07325	476452	476949	24	HVO_0545
TPS_009870	chr	476706	+	9.00E-10	29	HVO_RS07325	476452	476949	51	HVO_0545
TPS_054334	chr	480999	-	4.70E-12	0	HVO_RS07345	480714	481016	6	HVO_0550
TPS_054345	chr	482978	-	0	8	HVO_RS07350	481150	483357	17	HVO_0551	VNG0159G
TPS_054355	chr	486121	-	7.20E-12	2	HVO_RS07355	483354	486128	0	HVO_0552	VNG0163G
TPS_009925	chr	491355	+	0	0	HVO_RS07370	490290	491960	64	HVO_0555	VNG0958G
TPS_054437	chr	495323	-	0	21	HVO_RS07395	495226	495816	84	HVO_0561	VNG0177G
TPS_054463	chr	496170	-	0	0	HVO_RS07400	496045	497121	88	HVO_0562
TPS_054464	chr	496186	-	0	1	HVO_RS07400	496045	497121	87	HVO_0562
TPS_054467	chr	496524	-	0	0	HVO_RS07400	496045	497121	55	HVO_0562
TPS_010019	chr	500434	+	0	1	HVO_RS07415	499582	500721	75	HVO_0565
TPS_010026	chr	505103	+	0	0	HVO_RS07430	505103	506152	0	HVO_0568
TPS_010027	chr	505112	+	0	0	HVO_RS07430	505103	506152	1	HVO_0568
TPS_010042	chr	505975	+	0	0	HVO_RS07430	505103	506152	83	HVO_0568
TPS_054530	chr	506905	-	0	0	HVO_RS07435	506363	507274	41	HVO_0569	VNG0179C
TPS_054532	chr	506996	-	2.00E-15	0	HVO_RS07435	506363	507274	31	HVO_0569	VNG0179C
TPS_054554	chr	507828	-	0	8	HVO_RS07440	507810	508865	98	HVO_0570
TPS_054563	chr	507864	-	0	29	HVO_RS07440	507810	508865	95	HVO_0570
TPS_054599	chr	509216	-	0	0	HVO_RS07445	508914	509564	54	HVO_0571
TPS_054627	chr	513628	-	7.50E-13	9	HVO_RS07475	513578	513793	77	HVO_0577
TPS_054669	chr	513793	-	0	26	HVO_RS07475	513578	513793	0	HVO_0577
TPS_010182	chr	515004	+	0	0	HVO_RS07490	514996	515961	1	HVO_0580	VNG0190C
TPS_010220	chr	515835	+	0	34	HVO_RS07490	514996	515961	87	HVO_0580	VNG0190C
TPS_010235	chr	515945	+	2.10E-10	4	HVO_RS07490	514996	515961	98	HVO_0580	VNG0190C
TPS_054697	chr	516213	-	0	21	HVO_RS07495	516141	517343	94	HVO_0581	VNG0192G
TPS_054705	chr	516385	-	0	0	HVO_RS07495	516141	517343	80	HVO_0581	VNG0192G
TPS_054707	chr	516426	-	0	2	HVO_RS07495	516141	517343	76	HVO_0581	VNG0192G
TPS_054718	chr	516592	-	0	11	HVO_RS07495	516141	517343	62	HVO_0581	VNG0192G
TPS_054719	chr	516633	-	0	3	HVO_RS07495	516141	517343	59	HVO_0581	VNG0192G
TPS_054726	chr	516725	-	0	9	HVO_RS07495	516141	517343	51	HVO_0581	VNG0192G
TPS_054730	chr	516762	-	0	6	HVO_RS07495	516141	517343	48	HVO_0581	VNG0192G
TPS_054740	chr	516901	-	0	1	HVO_RS07495	516141	517343	37	HVO_0581	VNG0192G
TPS_054744	chr	516926	-	0	2	HVO_RS07495	516141	517343	35	HVO_0581	VNG0192G
TPS_054749	chr	516971	-	0	1	HVO_RS07495	516141	517343	31	HVO_0581	VNG0192G
TPS_054752	chr	516986	-	0	8	HVO_RS07495	516141	517343	30	HVO_0581	VNG0192G
TPS_054754	chr	517012	-	0	0	HVO_RS07495	516141	517343	28	HVO_0581	VNG0192G
TPS_054757	chr	517034	-	0	0	HVO_RS07495	516141	517343	26	HVO_0581	VNG0192G
TPS_054759	chr	517192	-	0	0	HVO_RS07495	516141	517343	13	HVO_0581	VNG0192G
TPS_054765	chr	517264	-	0	43	HVO_RS07495	516141	517343	7	HVO_0581	VNG0192G
TPS_054776	chr	517304	-	0	18	HVO_RS07495	516141	517343	3	HVO_0581	VNG0192G
TPS_054784	chr	517341	-	0	15	HVO_RS07495	516141	517343	0	HVO_0581	VNG0192G
TPS_054784	chr	517341	-	0	15	HVO_RS07500	517346	517531	103	HVO_0581	VNG0192G
TPS_054795	chr	517502	-	0	34	HVO_RS07500	517346	517531	16	HVO_0582	VNG0194H
TPS_054806	chr	517533	-	0	7	HVO_RS07500	517346	517531	-1	HVO_0582	VNG0194H
TPS_054811	chr	517762	-	0	0	HVO_RS07505	517744	518328	97	HVO_0583	VNG0195H
TPS_054814	chr	517790	-	0	2	HVO_RS07505	517744	518328	92	HVO_0583	VNG0195H
TPS_054817	chr	517808	-	0	17	HVO_RS07505	517744	518328	89	HVO_0583	VNG0195H
TPS_054835	chr	518032	-	0	10	HVO_RS07505	517744	518328	51	HVO_0583	VNG0195H
TPS_010284	chr	520793	+	1.00E-15	0	HVO_RS07525	520522	521430	30	HVO_0587	VNG1578H
TPS_010294	chr	522259	+	0	0	HVO_RS07535	522185	522778	12	HVO_0589	VNG1581C
TPS_010338	chr	527088	+	0	1	HVO_RS07560	527070	527843	2	HVO_0595
TPS_010357	chr	528494	+	0	0	HVO_RS07570	528489	528956	1	HVO_0597
TPS_054870	chr	530042	-	0	8	HVO_RS07580	530034	530474	98	HVO_0599
TPS_054880	chr	530112	-	0	7	HVO_RS07580	530034	530474	82	HVO_0599
TPS_054881	chr	530119	-	0	9	HVO_RS07580	530034	530474	81	HVO_0599
TPS_054921	chr	532665	-	1.50E-10	99	HVO_RS07595	532608	533282	92	HVO_0602	VNG0314G
TPS_054937	chr	532715	-	4.20E-12	0	HVO_RS07595	532608	533282	84	HVO_0602	VNG0314G
TPS_010454	chr	534908	+	0	12	HVO_RS07605	534891	535787	2	HVO_0604
TPS_010466	chr	534964	+	6.70E-11	21	HVO_RS07605	534891	535787	8	HVO_0604
TPS_055041	chr	537399	-	1.00E-11	18	HVO_RS07615	536843	537532	19	HVO_0606
TPS_055059	chr	537512	-	1.80E-11	10	HVO_RS07615	536843	537532	3	HVO_0606
TPS_010490	chr	539003	+	0	14	HVO_RS07625	538994	540037	1	HVO_0608
TPS_010498	chr	539024	+	0	8	HVO_RS07625	538994	540037	3	HVO_0608
TPS_010518	chr	543832	+	0	0	HVO_RS07645	543730	544161	24	HVO_0612
TPS_055131	chr	554631	-	2.40E-13	7	HVO_RS07690	552851	554632	0	HVO_0621
TPS_010562	chr	555767	+	0	0	HVO_RS07700	555767	556195	0	HVO_0623
TPS_010567	chr	556185	+	0	0	HVO_RS07700	555767	556195	98	HVO_0623
TPS_010598	chr	558302	+	1.80E-11	0	HVO_RS07720	558052	560748	9	HVO_0627	VNG2526G
TPS_010651	chr	560697	+	2.30E-12	55	HVO_RS07720	558052	560748	98	HVO_0627	VNG2526G
TPS_010664	chr	560730	+	0	27	HVO_RS07720	558052	560748	99	HVO_0627	VNG2526G
TPS_010692	chr	561653	+	4.50E-10	6	HVO_RS07725	560896	562620	44	HVO_0628	VNG2527G
TPS_010719	chr	562299	+	0	57	HVO_RS07725	560896	562620	81	HVO_0628	VNG2527G
TPS_010729	chr	562351	+	0	14	HVO_RS07725	560896	562620	84	HVO_0628	VNG2527G
TPS_010739	chr	562386	+	0	10	HVO_RS07725	560896	562620	86	HVO_0628	VNG2527G
TPS_010764	chr	562484	+	0	73	HVO_RS07725	560896	562620	92	HVO_0628	VNG2527G
TPS_010804	chr	562666	+	0	1	HVO_RS07730	562646	563665	2	HVO_0629	VNG2529G
TPS_055202	chr	569578	-	0	22	HVO_RS07755	569203	570429	69	HVO_0634	VNG0045C
TPS_055227	chr	570134	-	0	6	HVO_RS07755	569203	570429	24	HVO_0634	VNG0045C
TPS_055230	chr	570158	-	0	3	HVO_RS07755	569203	570429	22	HVO_0634	VNG0045C
TPS_055240	chr	570323	-	0	4	HVO_RS07755	569203	570429	9	HVO_0634	VNG0045C
TPS_055255	chr	570427	-	3.50E-14	20	HVO_RS07755	569203	570429	0	HVO_0634	VNG0045C
TPS_010853	chr	571204	+	0	1	HVO_RS07760	571195	572157	1	HVO_0635	VNG0219H
TPS_055267	chr	575460	-	0	12	HVO_RS07780	574519	575469	1	HVO_0639	VNG0223G
TPS_010872	chr	577073	+	0	0	HVO_RS07795	576993	577172	45	HVO_0643
TPS_010878	chr	577154	+	0	9	HVO_RS07795	576993	577172	90	HVO_0643
TPS_055279	chr	578778	-	0	0	HVO_RS07800	577242	578780	0	HVO_0644
TPS_055282	chr	579325	-	0	4	HVO_RS07805	578988	579335	3	HVO_0645	VNG0227H
TPS_010955	chr	579955	+	2.70E-11	0	HVO_RS07810	579438	579980	95	HVO_0646
TPS_010995	chr	580614	+	9.00E-10	12	HVO_RS07815	580081	580632	97	HVO_0647	VNG0228G
TPS_011010	chr	580805	+	0	2	HVO_RS07820	580809	582722	0	HVO_0648	VNG0230C
TPS_055297	chr	583515	-	0	2	HVO_RS07830	583485	583868	92	HVO_0651	VNG0234C
TPS_055302	chr	584059	-	0	1	HVO_RS07835	583912	584181	45	HVO_0652
TPS_055303	chr	584085	-	0	0	HVO_RS07835	583912	584181	36	HVO_0652
TPS_055304	chr	584245	-	0	1	HVO_RS07840	584183	584317	54	HVO_0653	VNG0237H
TPS_055320	chr	586469	-	0	0	HVO_RS07855	585788	586513	6	HVO_0656	VNG0240C
TPS_011103	chr	590198	+	0	8	HVO_RS07880	590190	590777	1	HVO_0661	VNG0245G
TPS_011119	chr	590445	+	0	4	HVO_RS07880	590190	590777	43	HVO_0661	VNG0245G
TPS_011122	chr	590685	+	0	1	HVO_RS07880	590190	590777	84	HVO_0661	VNG0245G
TPS_011139	chr	592517	+	0	7	HVO_RS07895	592508	592975	2	HVO_0664
TPS_055349	chr	596917	-	0	1	HVO_RS07915	596686	597696	77	HVO_0668
TPS_055446	chr	604639	-	1.10E-11	2	HVO_RS07955	604398	605702	82	HVO_0677	VNG0461G
TPS_055508	chr	605693	-	0	26	HVO_RS07955	604398	605702	1	HVO_0677	VNG0461G
TPS_055514	chr	607297	-	2.50E-11	0	HVO_RS07970	607278	608000	97	HVO_0680	VNG0252C
TPS_055533	chr	607681	-	0	0	HVO_RS07970	607278	608000	44	HVO_0680	VNG0252C
TPS_011190	chr	608354	+	0	0	HVO_RS07975	608106	609110	25	HVO_0682
TPS_011191	chr	608532	+	0	0	HVO_RS07975	608106	609110	42	HVO_0682
TPS_011200	chr	608795	+	0	0	HVO_RS07975	608106	609110	69	HVO_0682
TPS_055628	chr	609931	-	9.40E-10	6	HVO_RS07980	609107	611629	67	HVO_0681	VNG0349Gm
TPS_055684	chr	612705	-	0	9	HVO_RS07990	612687	614177	99	HVO_0684	VNG0345G
TPS_055726	chr	613041	-	2.90E-11	9	HVO_RS07990	612687	614177	76	HVO_0684	VNG0345G
TPS_055754	chr	614169	-	3.00E-11	28	HVO_RS07990	612687	614177	1	HVO_0684	VNG0345G
TPS_011242	chr	614356	+	0	9	HVO_RS07995	614347	615231	1	HVO_0685
TPS_011257	chr	617023	+	0	0	HVO_RS08005	615744	617078	96	HVO_0687
TPS_011258	chr	617040	+	0	0	HVO_RS08005	615744	617078	97	HVO_0687
TPS_011259	chr	617050	+	0	0	HVO_RS08005	615744	617078	98	HVO_0687
TPS_011278	chr	617593	+	0	11	HVO_RS08015	617591	621313	0	HVO_0689	VNG0342G
TPS_011305	chr	617879	+	0	13	HVO_RS08015	617591	621313	8	HVO_0689	VNG0342G
TPS_011358	chr	619357	+	0	1	HVO_RS08015	617591	621313	47	HVO_0689	VNG0342G
TPS_011440	chr	622827	+	4.20E-14	2	HVO_RS08025	622466	622942	76	HVO_0691
TPS_011445	chr	622853	+	0	16	HVO_RS08025	622466	622942	81	HVO_0691
TPS_011460	chr	622892	+	6.30E-15	8	HVO_RS08025	622466	622942	89	HVO_0691
TPS_055788	chr	622968	-	0	32	HVO_RS08030	622950	623810	98	HVO_0692	VNG0335a
TPS_055895	chr	625251	-	0	7	HVO_RS08040	624993	625706	64	HVO_0694	VNG0335G
TPS_055909	chr	625583	-	0	10	HVO_RS08040	624993	625706	17	HVO_0694	VNG0335G
TPS_055916	chr	625676	-	1.30E-10	0	HVO_RS08040	624993	625706	4	HVO_0694	VNG0335G
TPS_055948	chr	627197	-	1.40E-11	4	HVO_RS08050	627140	627907	93	HVO_0697	VNG0546C
TPS_055978	chr	627868	-	0	0	HVO_RS08050	627140	627907	5	HVO_0697	VNG0546C
TPS_056014	chr	628232	-	0	57	HVO_RS08060	628158	628958	91	HVO_0699	VNG0549G
TPS_056016	chr	628256	-	0	0	HVO_RS08060	628158	628958	88	HVO_0699	VNG0549G
TPS_056028	chr	628858	-	0	6	HVO_RS08060	628158	628958	12	HVO_0699	VNG0549G
TPS_056056	chr	629333	-	0	0	HVO_RS08070	629175	629456	44	HVO_0701	VNG0551G
TPS_011498	chr	629668	+	0	63	HVO_RS08075	629659	629919	3	HVO_0703
TPS_011543	chr	629873	+	2.20E-12	36	HVO_RS08075	629659	629919	82	HVO_0703
TPS_011554	chr	629901	+	0	16	HVO_RS08075	629659	629919	93	HVO_0703
TPS_011558	chr	629916	+	0	17	HVO_RS08075	629659	629919	99	HVO_0703
TPS_056068	chr	631450	-	0	1	HVO_RS08080	629916	632279	35	HVO_0702	VNG0555C
TPS_011581	chr	632385	+	0	1	HVO_RS08085	632375	633160	1	HVO_0704	VNG2065G
TPS_011617	chr	633459	+	0	0	HVO_RS08090	633153	633620	66	HVO_0705	VNG2067H
TPS_011621	chr	633602	+	0	0	HVO_RS08090	633153	633620	96	HVO_0705	VNG2067H
TPS_011644	chr	633994	+	0	0	HVO_RS08100	633967	634392	6	HVO_0707	VNG0388C
TPS_011671	chr	634387	+	0	7	HVO_RS08100	633967	634392	99	HVO_0707	VNG0388C
TPS_056106	chr	638417	-	0	0	HVO_RS08120	637764	638414	0	HVO_0711	VNG0383H
TPS_011816	chr	644149	+	0	4	HVO_RS08145	643397	644536	66	HVO_0717	VNG0376G
TPS_011831	chr	644245	+	0	24	HVO_RS08145	643397	644536	74	HVO_0717	VNG0376G
TPS_011864	chr	644386	+	0	8	HVO_RS08145	643397	644536	87	HVO_0717	VNG0376G
TPS_011879	chr	644444	+	0	5	HVO_RS08145	643397	644536	92	HVO_0717	VNG0376G
TPS_011905	chr	644499	+	0	45	HVO_RS08145	643397	644536	97	HVO_0717	VNG0376G
TPS_011913	chr	644518	+	0	14	HVO_RS08145	643397	644536	98	HVO_0717	VNG0376G
TPS_011920	chr	644714	+	0	15	HVO_RS08150	644717	644890	-2	HVO_0718	VNG0375G
TPS_011941	chr	645092	+	0	12	HVO_RS08155	644892	645344	44	HVO_0719	VNG0374G
TPS_011948	chr	645120	+	0	16	HVO_RS08155	644892	645344	50	HVO_0719	VNG0374G
TPS_011958	chr	645148	+	0	29	HVO_RS08155	644892	645344	57	HVO_0719	VNG0374G
TPS_011972	chr	645200	+	0	12	HVO_RS08155	644892	645344	68	HVO_0719	VNG0374G
TPS_011978	chr	645233	+	0	10	HVO_RS08155	644892	645344	75	HVO_0719	VNG0374G
TPS_011991	chr	645271	+	0	39	HVO_RS08155	644892	645344	84	HVO_0719	VNG0374G
TPS_012013	chr	645326	+	0	40	HVO_RS08155	644892	645344	96	HVO_0719	VNG0374G
TPS_012051	chr	646534	+	0	21	HVO_RS08165	645956	646690	79	HVO_0721	VNG0370Hm
TPS_012053	chr	646546	+	0	23	HVO_RS08165	645956	646690	80	HVO_0721	VNG0370Hm
TPS_012068	chr	646630	+	0	4	HVO_RS08165	645956	646690	92	HVO_0721	VNG0370Hm
TPS_056199	chr	647269	-	0	7	HVO_RS08170	646747	647271	0	HVO_0722
TPS_012103	chr	649178	+	1.30E-10	0	HVO_RS08180	648022	649251	94	HVO_0724	VNG0365G
TPS_012105	chr	649206	+	1.30E-10	0	HVO_RS08180	648022	649251	96	HVO_0724	VNG0365G
TPS_056306	chr	651797	-	0	1	HVO_RS08195	651077	651967	19	HVO_0727	VNG0361C
TPS_056309	chr	651945	-	0	0	HVO_RS08195	651077	651967	2	HVO_0727	VNG0361C
TPS_056336	chr	652504	-	0	11	HVO_RS08200	652485	653018	96	HVO_0729	VNG0259G
TPS_056349	chr	652564	-	0	21	HVO_RS08200	652485	653018	85	HVO_0729	VNG0259G
TPS_056380	chr	652828	-	5.30E-10	4	HVO_RS08200	652485	653018	36	HVO_0729	VNG0259G
TPS_056396	chr	653009	-	0	9	HVO_RS08200	652485	653018	2	HVO_0729	VNG0259G
TPS_012141	chr	653452	+	0	1	HVO_RS08205	653354	653713	27	HVO_0730	VNG0258H
TPS_012142	chr	653462	+	0	1	HVO_RS08205	653354	653713	30	HVO_0730	VNG0258H
TPS_012144	chr	653487	+	0	4	HVO_RS08205	653354	653713	37	HVO_0730	VNG0258H
TPS_012148	chr	653506	+	0	4	HVO_RS08205	653354	653713	42	HVO_0730	VNG0258H
TPS_012153	chr	653519	+	0	4	HVO_RS08205	653354	653713	46	HVO_0730	VNG0258H
TPS_012158	chr	653554	+	0	3	HVO_RS08205	653354	653713	56	HVO_0730	VNG0258H
TPS_012160	chr	653572	+	0	2	HVO_RS08205	653354	653713	61	HVO_0730	VNG0258H
TPS_012164	chr	653587	+	0	4	HVO_RS08205	653354	653713	65	HVO_0730	VNG0258H
TPS_012171	chr	653605	+	0	20	HVO_RS08205	653354	653713	70	HVO_0730	VNG0258H
TPS_012190	chr	653655	+	0	63	HVO_RS08205	653354	653713	84	HVO_0730	VNG0258H
TPS_012202	chr	653695	+	0	12	HVO_RS08205	653354	653713	95	HVO_0730	VNG0258H
TPS_056404	chr	653756	-	1.40E-11	0	HVO_RS08210	653749	654309	99	HVO_0731	VNG0256H
TPS_056409	chr	653809	-	8.00E-10	7	HVO_RS08210	653749	654309	89	HVO_0731	VNG0256H
TPS_056423	chr	653864	-	0	12	HVO_RS08210	653749	654309	79	HVO_0731	VNG0256H
TPS_056425	chr	653883	-	8.00E-10	0	HVO_RS08210	653749	654309	76	HVO_0731	VNG0256H
TPS_012302	chr	656077	+	0	0	HVO_RS08225	656079	657341	0	HVO_0734	VNG0351C
TPS_012316	chr	656167	+	0	6	HVO_RS08225	656079	657341	7	HVO_0734	VNG0351C
TPS_012367	chr	657238	+	0	10	HVO_RS08225	656079	657341	92	HVO_0734	VNG0351C
TPS_056473	chr	657602	-	4.10E-13	21	HVO_RS08230	657583	658038	96	HVO_0736	VNG0144H
TPS_056523	chr	658018	-	0	18	HVO_RS08230	657583	658038	4	HVO_0736	VNG0144H
TPS_056553	chr	658458	-	0	2	HVO_RS08235	658118	658789	49	HVO_0737
TPS_056555	chr	658469	-	0	0	HVO_RS08235	658118	658789	48	HVO_0737
TPS_056575	chr	658630	-	0	30	HVO_RS08235	658118	658789	24	HVO_0737
TPS_056583	chr	658655	-	0	18	HVO_RS08235	658118	658789	20	HVO_0737
TPS_012411	chr	659254	+	0	4	HVO_RS08245	659245	660234	1	HVO_0739	VNG0359C
TPS_012413	chr	659264	+	0	1	HVO_RS08245	659245	660234	2	HVO_0739	VNG0359C
TPS_012440	chr	660135	+	2.70E-11	21	HVO_RS08245	659245	660234	90	HVO_0739	VNG0359C
TPS_012449	chr	660162	+	0	11	HVO_RS08245	659245	660234	93	HVO_0739	VNG0359C
TPS_012451	chr	660171	+	9.20E-10	4	HVO_RS08245	659245	660234	94	HVO_0739	VNG0359C
TPS_012458	chr	660192	+	1.60E-10	10	HVO_RS08245	659245	660234	96	HVO_0739	VNG0359C
TPS_012463	chr	660216	+	0	2	HVO_RS08245	659245	660234	98	HVO_0739	VNG0359C
TPS_056604	chr	661631	-	0	0	HVO_RS08255	660851	662599	55	HVO_0741
TPS_056617	chr	663027	-	0	2	HVO_RS08260	662596	663036	2	HVO_0742	VNG0360C
TPS_012471	chr	663299	+	0	6	HVO_RS08265	663290	664639	1	HVO_0743	VNG0264H
TPS_012473	chr	663308	+	0	2	HVO_RS08265	663290	664639	1	HVO_0743	VNG0264H
TPS_012478	chr	664103	+	0	0	HVO_RS08265	663290	664639	60	HVO_0743	VNG0264H
TPS_056627	chr	666032	-	9.10E-13	7	HVO_RS08275	665970	667052	94	HVO_0745	VNG0265G
TPS_056628	chr	666041	-	0	2	HVO_RS08275	665970	667052	93	HVO_0745	VNG0265G
TPS_012537	chr	678341	+	1.40E-12	0	HVO_RS08330	678332	679516	1	HVO_0756
TPS_012628	chr	684472	+	5.90E-10	4	HVO_RS08355	683937	684533	90	HVO_0762	VNG0274C
TPS_056743	chr	684689	-	0	62	HVO_RS08360	684671	685159	96	HVO_0763	VNG2413H
TPS_056777	chr	684781	-	0	4	HVO_RS08360	684671	685159	77	HVO_0763	VNG2413H
TPS_056813	chr	687908	-	2.80E-14	17	HVO_RS08375	687866	688354	91	HVO_0766	VNG0283C
TPS_056822	chr	687955	-	1.60E-12	6	HVO_RS08375	687866	688354	82	HVO_0766	VNG0283C
TPS_056828	chr	687977	-	4.20E-16	11	HVO_RS08375	687866	688354	77	HVO_0766	VNG0283C
TPS_012691	chr	688649	+	7.80E-12	2	HVO_RS08380	688631	690328	1	HVO_0768	VNG0284C
TPS_012708	chr	689865	+	0	5	HVO_RS08380	688631	690328	73	HVO_0768	VNG0284C
TPS_012718	chr	690036	+	0	0	HVO_RS08380	688631	690328	83	HVO_0768	VNG0284C
TPS_012744	chr	690223	+	0	22	HVO_RS08380	688631	690328	94	HVO_0768	VNG0284C
TPS_056881	chr	690524	-	4.10E-12	1	HVO_RS08385	690496	690900	93	HVO_0769	VNG0287a
TPS_056888	chr	690547	-	0	39	HVO_RS08385	690496	690900	87	HVO_0769	VNG0287a
TPS_056914	chr	690595	-	0	19	HVO_RS08385	690496	690900	75	HVO_0769	VNG0287a
TPS_056922	chr	690622	-	0	14	HVO_RS08385	690496	690900	69	HVO_0769	VNG0287a
TPS_056955	chr	690723	-	0	62	HVO_RS08385	690496	690900	44	HVO_0769	VNG0287a
TPS_056962	chr	690742	-	0	10	HVO_RS08385	690496	690900	39	HVO_0769	VNG0287a
TPS_056977	chr	690864	-	0	63	HVO_RS08385	690496	690900	9	HVO_0769	VNG0287a
TPS_057002	chr	691050	-	0	10	HVO_RS08390	690965	691660	88	HVO_0770	VNG0289H
TPS_012793	chr	693326	+	0	3	HVO_RS08405	693320	694084	1	HVO_0773	VNG0294G
TPS_012831	chr	694014	+	0	29	HVO_RS08405	693320	694084	91	HVO_0773	VNG0294G
TPS_012872	chr	694421	+	7.80E-16	8	HVO_RS08410	694155	695057	29	HVO_0774	VNG0296H
TPS_012886	chr	694806	+	6.50E-10	0	HVO_RS08410	694155	695057	72	HVO_0774	VNG0296H
TPS_012941	chr	697359	+	0	0	HVO_RS08430	697240	698802	8	HVO_0778
TPS_012942	chr	697397	+	0	0	HVO_RS08430	697240	698802	10	HVO_0778
TPS_012980	chr	697869	+	0	13	HVO_RS08430	697240	698802	40	HVO_0778
TPS_012987	chr	698309	+	0	0	HVO_RS08430	697240	698802	68	HVO_0778
TPS_013000	chr	698672	+	0	6	HVO_RS08430	697240	698802	92	HVO_0778
TPS_013041	chr	698743	+	0	69	HVO_RS08430	697240	698802	96	HVO_0778
TPS_057051	chr	700389	-	0	13	HVO_RS08440	700343	700999	93	HVO_0780	VNG0298H
TPS_057093	chr	702248	-	0	0	HVO_RS08450	701789	702334	16	HVO_0782	VNG0301C
TPS_013099	chr	702602	+	0	6	HVO_RS08455	702504	704588	5	HVO_0783	VNG0303G
TPS_013105	chr	702648	+	0	5	HVO_RS08455	702504	704588	7	HVO_0783	VNG0303G
TPS_013106	chr	702672	+	0	0	HVO_RS08455	702504	704588	8	HVO_0783	VNG0303G
TPS_013112	chr	702833	+	0	6	HVO_RS08455	702504	704588	16	HVO_0783	VNG0303G
TPS_013115	chr	702965	+	0	6	HVO_RS08455	702504	704588	22	HVO_0783	VNG0303G
TPS_013127	chr	703268	+	0	1	HVO_RS08455	702504	704588	37	HVO_0783	VNG0303G
TPS_013181	chr	703906	+	0	2	HVO_RS08455	702504	704588	67	HVO_0783	VNG0303G
TPS_013222	chr	704477	+	0	46	HVO_RS08455	702504	704588	95	HVO_0783	VNG0303G
TPS_013253	chr	704549	+	0	53	HVO_RS08455	702504	704588	98	HVO_0783	VNG0303G
TPS_013258	chr	704570	+	0	22	HVO_RS08455	702504	704588	99	HVO_0783	VNG0303G
TPS_013273	chr	704599	+	0	3	HVO_RS08460	704595	705614	0	HVO_0784
TPS_013305	chr	709585	+	0	4	HVO_RS08490	709587	710387	0	HVO_0790	VNG0309C
TPS_057208	chr	712983	-	0	93	HVO_RS08505	712892	713287	77	HVO_0793	VNG0312H
TPS_057229	chr	713279	-	0	10	HVO_RS08505	712892	713287	2	HVO_0793	VNG0312H
TPS_057255	chr	714084	-	3.90E-14	6	HVO_RS08510	713403	714497	38	HVO_0794	VNG1543G
TPS_057262	chr	714123	-	3.90E-12	1	HVO_RS08510	713403	714497	34	HVO_0794	VNG1543G
TPS_057324	chr	714606	-	0	45	HVO_RS08515	714561	715568	96	HVO_0795	VNG0315G
TPS_013329	chr	717149	+	0	27	HVO_RS08525	716671	717192	92	HVO_0797
TPS_013341	chr	717188	+	0	10	HVO_RS08525	716671	717192	99	HVO_0797
TPS_057433	chr	718496	-	1.10E-10	8	HVO_RS08530	717217	719091	32	HVO_0798	VNG0318G
TPS_057442	chr	719083	-	0	5	HVO_RS08530	717217	719091	0	HVO_0798	VNG0318G
TPS_013360	chr	719402	+	0	28	HVO_RS08535	719373	719642	11	HVO_0799	VNG0319H
TPS_013368	chr	719426	+	0	31	HVO_RS08535	719373	719642	20	HVO_0799	VNG0319H
TPS_057461	chr	719877	-	4.20E-10	4	HVO_RS08540	719859	720482	97	HVO_0800	VNG0320H
TPS_057485	chr	720253	-	0	32	HVO_RS08540	719859	720482	37	HVO_0800	VNG0320H
TPS_057508	chr	720365	-	0	8	HVO_RS08540	719859	720482	19	HVO_0800	VNG0320H
TPS_057514	chr	720484	-	0	0	HVO_RS08540	719859	720482	0	HVO_0800	VNG0320H
TPS_057523	chr	720583	-	2.90E-10	40	HVO_RS08545	720565	721839	99	HVO_0801	VNG0321G
TPS_057546	chr	720643	-	0	33	HVO_RS08545	720565	721839	94	HVO_0801	VNG0321G
TPS_057579	chr	721751	-	0	0	HVO_RS08545	720565	721839	7	HVO_0801	VNG0321G
TPS_057583	chr	722980	-	0	0	HVO_RS08555	722661	723857	73	HVO_0803	VNG0178H
TPS_057598	chr	724297	-	0	13	HVO_RS08560	724281	724529	94	HVO_0805
TPS_057608	chr	724328	-	0	5	HVO_RS08560	724281	724529	81	HVO_0805
TPS_057615	chr	724344	-	0	16	HVO_RS08560	724281	724529	75	HVO_0805
TPS_057628	chr	724380	-	1.90E-10	28	HVO_RS08560	724281	724529	60	HVO_0805
TPS_057642	chr	724419	-	0	32	HVO_RS08560	724281	724529	44	HVO_0805
TPS_057655	chr	724452	-	0	22	HVO_RS08560	724281	724529	31	HVO_0805
TPS_057668	chr	724491	-	0	1	HVO_RS08560	724281	724529	15	HVO_0805
TPS_057697	chr	726465	-	0	11	HVO_RS08570	726446	726733	93	HVO_0807
TPS_057702	chr	726603	-	0	0	HVO_RS08570	726446	726733	45	HVO_0807
TPS_057756	chr	728219	-	0	0	HVO_RS08580	727241	729463	56	HVO_0809	VNG0326G
TPS_057784	chr	728742	-	0	5	HVO_RS08580	727241	729463	32	HVO_0809	VNG0326G
TPS_057789	chr	730501	-	0	0	HVO_RS08590	730369	731442	88	HVO_0811	VNG0327G
TPS_057819	chr	731430	-	4.30E-14	31	HVO_RS08590	730369	731442	1	HVO_0811	VNG0327G
TPS_057947	chr	734956	-	0	8	HVO_RS08610	734938	735717	98	HVO_0815	VNG1548C
TPS_013508	chr	739566	+	0	2	HVO_RS08630	739212	739907	51	HVO_0819	VNG0536G
TPS_013603	chr	742517	+	0	34	HVO_RS08645	741511	742557	96	HVO_0822	VNG0406C
TPS_013611	chr	742539	+	0	15	HVO_RS08645	741511	742557	98	HVO_0822	VNG0406C
TPS_013663	chr	743464	+	1.00E-10	14	HVO_RS08650	742827	743468	99	HVO_0823	VNG0671H
TPS_013719	chr	744596	+	0	38	HVO_RS08655	743574	744632	97	HVO_0824	VNG0410G
TPS_013725	chr	744623	+	0	6	HVO_RS08655	743574	744632	99	HVO_0824	VNG0410G
TPS_058019	chr	744759	-	0	12	HVO_RS08660	744741	745364	97	HVO_0825	VNG0573C
TPS_058028	chr	744783	-	0	13	HVO_RS08660	744741	745364	93	HVO_0825	VNG0573C
TPS_058043	chr	744814	-	0	26	HVO_RS08660	744741	745364	88	HVO_0825	VNG0573C
TPS_058049	chr	744833	-	0	31	HVO_RS08660	744741	745364	85	HVO_0825	VNG0573C
TPS_013737	chr	746705	+	0	0	HVO_RS08670	746707	746964	-1	HVO_0827	VNG0574C
TPS_013742	chr	746723	+	2.30E-15	17	HVO_RS08670	746707	746964	6	HVO_0827	VNG0574C
TPS_013789	chr	749482	+	0	1	HVO_RS08680	747740	749566	95	HVO_0829	VNG0409C
TPS_013796	chr	749638	+	0	8	HVO_RS08685	749624	750043	3	HVO_0830	VNG0673G
TPS_013871	chr	751097	+	4.20E-10	54	HVO_RS08690	750046	751158	95	HVO_0831	VNG0674C
TPS_013961	chr	756032	+	0	0	HVO_RS08715	755559	756290	65	HVO_0837
TPS_013983	chr	756230	+	8.60E-11	5	HVO_RS08715	755559	756290	92	HVO_0837
TPS_013990	chr	756272	+	0	19	HVO_RS08715	755559	756290	98	HVO_0837
TPS_058172	chr	756421	-	0	23	HVO_RS08720	756402	756845	96	HVO_0838	VNG0578H
TPS_058182	chr	756457	-	0	8	HVO_RS08720	756402	756845	88	HVO_0838	VNG0578H
TPS_058185	chr	756473	-	0	34	HVO_RS08720	756402	756845	84	HVO_0838	VNG0578H
TPS_058209	chr	756627	-	0	3	HVO_RS08720	756402	756845	49	HVO_0838	VNG0578H
TPS_058210	chr	756784	-	0	0	HVO_RS08720	756402	756845	14	HVO_0838	VNG0578H
TPS_058215	chr	757019	-	0	14	HVO_RS08725	756983	757264	87	HVO_0839	VNG0579H
TPS_058225	chr	757067	-	0	18	HVO_RS08725	756983	757264	70	HVO_0839	VNG0579H
TPS_058229	chr	757118	-	0	0	HVO_RS08725	756983	757264	52	HVO_0839	VNG0579H
TPS_058231	chr	757137	-	0	8	HVO_RS08725	756983	757264	45	HVO_0839	VNG0579H
TPS_058249	chr	757256	-	0	9	HVO_RS08725	756983	757264	3	HVO_0839	VNG0579H
TPS_058250	chr	757265	-	0	1	HVO_RS08725	756983	757264	0	HVO_0840	VNG0581H
TPS_058249	chr	757256	-	0	9	HVO_RS08730	757257	757646	100	HVO_0839	VNG0579H
TPS_058250	chr	757265	-	0	1	HVO_RS08730	757257	757646	98	HVO_0840	VNG0581H
TPS_058259	chr	757704	-	0	43	HVO_RS08735	757686	758450	98	HVO_0841	VNG0582C
TPS_058309	chr	757782	-	0	35	HVO_RS08735	757686	758450	87	HVO_0841	VNG0582C
TPS_058316	chr	757797	-	0	20	HVO_RS08735	757686	758450	85	HVO_0841	VNG0582C
TPS_058335	chr	757907	-	0	28	HVO_RS08735	757686	758450	71	HVO_0841	VNG0582C
TPS_058357	chr	757965	-	0	46	HVO_RS08735	757686	758450	63	HVO_0841	VNG0582C
TPS_058364	chr	757987	-	0	31	HVO_RS08735	757686	758450	61	HVO_0841	VNG0582C
TPS_058380	chr	758019	-	0	36	HVO_RS08735	757686	758450	56	HVO_0841	VNG0582C
TPS_058418	chr	758404	-	0	2	HVO_RS08735	757686	758450	6	HVO_0841	VNG0582C
TPS_058422	chr	758421	-	0	4	HVO_RS08735	757686	758450	4	HVO_0841	VNG0582C
TPS_058427	chr	758479	-	0	0	HVO_RS08740	758461	759255	98	HVO_0842	VNG0583G
TPS_058428	chr	758506	-	0	0	HVO_RS08740	758461	759255	94	HVO_0842	VNG0583G
TPS_058432	chr	758649	-	0	1	HVO_RS08740	758461	759255	76	HVO_0842	VNG0583G
TPS_058437	chr	758780	-	0	1	HVO_RS08740	758461	759255	60	HVO_0842	VNG0583G
TPS_058444	chr	759739	-	0	0	HVO_RS08750	759648	760286	86	HVO_0844	VNG0586C
TPS_058445	chr	759787	-	0	0	HVO_RS08750	759648	760286	78	HVO_0844	VNG0586C
TPS_058474	chr	760417	-	4.00E-11	2	HVO_RS08755	760372	761202	95	HVO_0845	VNG0587H
TPS_058483	chr	760486	-	0	10	HVO_RS08755	760372	761202	86	HVO_0845	VNG0587H
TPS_058497	chr	760587	-	0	1	HVO_RS08755	760372	761202	74	HVO_0845	VNG0587H
TPS_058503	chr	760612	-	1.80E-10	9	HVO_RS08755	760372	761202	71	HVO_0845	VNG0587H
TPS_058517	chr	760720	-	0	5	HVO_RS08755	760372	761202	58	HVO_0845	VNG0587H
TPS_058562	chr	761087	-	6.60E-10	0	HVO_RS08755	760372	761202	14	HVO_0845	VNG0587H
TPS_014079	chr	761454	+	0	0	HVO_RS08760	761446	761928	2	HVO_0847	VNG0590H
TPS_014081	chr	761482	+	0	0	HVO_RS08760	761446	761928	7	HVO_0847	VNG0590H
TPS_058585	chr	762332	-	0	0	HVO_RS08765	761929	762612	41	HVO_0848	VNG0592G
TPS_058589	chr	762603	-	0	0	HVO_RS08765	761929	762612	1	HVO_0848	VNG0592G
TPS_058601	chr	762957	-	0	9	HVO_RS08770	762939	764156	99	HVO_0850	VNG0510G
TPS_058627	chr	763017	-	0	134	HVO_RS08770	762939	764156	94	HVO_0850	VNG0510G
TPS_058729	chr	764050	-	0	2	HVO_RS08770	762939	764156	9	HVO_0850	VNG0510G
TPS_058733	chr	764089	-	0	2	HVO_RS08770	762939	764156	6	HVO_0850	VNG0510G
TPS_058741	chr	764136	-	0	22	HVO_RS08770	762939	764156	2	HVO_0850	VNG0510G
TPS_014173	chr	765032	+	0	0	HVO_RS08785	765034	766359	0	HVO_0853	VNG0512G
TPS_014178	chr	765569	+	3.60E-14	1	HVO_RS08785	765034	766359	40	HVO_0853	VNG0512G
TPS_014215	chr	769019	+	0	23	HVO_RS08790	766356	769037	99	HVO_0854	VNG0514C
TPS_014217	chr	769036	+	0	0	HVO_RS08790	766356	769037	100	HVO_0854	VNG0514C
TPS_014228	chr	770773	+	1.10E-11	0	HVO_RS08810	770425	774432	9	HVO_0858	VNG0521G
TPS_014259	chr	772015	+	7.80E-10	0	HVO_RS08810	770425	774432	40	HVO_0858	VNG0521G
TPS_014276	chr	772444	+	0	0	HVO_RS08810	770425	774432	50	HVO_0858	VNG0521G
TPS_014295	chr	772824	+	0	11	HVO_RS08810	770425	774432	60	HVO_0858	VNG0521G
TPS_014331	chr	773150	+	0	12	HVO_RS08810	770425	774432	68	HVO_0858	VNG0521G
TPS_014361	chr	773503	+	0	1	HVO_RS08810	770425	774432	77	HVO_0858	VNG0521G
TPS_014402	chr	774414	+	0	5	HVO_RS08810	770425	774432	100	HVO_0858	VNG0521G
TPS_014424	chr	774666	+	0	32	HVO_RS08815	774651	775556	2	HVO_0859	VNG0524G
TPS_014435	chr	774823	+	0	2	HVO_RS08815	774651	775556	19	HVO_0859	VNG0524G
TPS_014480	chr	775426	+	3.80E-12	29	HVO_RS08815	774651	775556	86	HVO_0859	VNG0524G
TPS_014506	chr	775590	+	2.40E-12	32	HVO_RS08820	775569	776999	1	HVO_0860	VNG0525C
TPS_014570	chr	776054	+	2.40E-15	0	HVO_RS08820	775569	776999	34	HVO_0860	VNG0525C
TPS_014625	chr	776756	+	0	11	HVO_RS08820	775569	776999	83	HVO_0860	VNG0525C
TPS_014653	chr	776900	+	1.40E-13	34	HVO_RS08820	775569	776999	93	HVO_0860	VNG0525C
TPS_014708	chr	777899	+	0	17	HVO_RS08825	777003	778211	74	HVO_0861	VNG0527C
TPS_014744	chr	778015	+	0	59	HVO_RS08825	777003	778211	84	HVO_0861	VNG0527C
TPS_014750	chr	778031	+	0	31	HVO_RS08825	777003	778211	85	HVO_0861	VNG0527C
TPS_014789	chr	778115	+	0	65	HVO_RS08825	777003	778211	92	HVO_0861	VNG0527C
TPS_014799	chr	778142	+	0	6	HVO_RS08825	777003	778211	94	HVO_0861	VNG0527C
TPS_014821	chr	778179	+	0	52	HVO_RS08825	777003	778211	97	HVO_0861	VNG0527C
TPS_014873	chr	778894	+	0	3	HVO_RS08835	778851	779303	10	HVO_0863	VNG0530G
TPS_014889	chr	778974	+	0	7	HVO_RS08835	778851	779303	27	HVO_0863	VNG0530G
TPS_014893	chr	779017	+	0	1	HVO_RS08835	778851	779303	37	HVO_0863	VNG0530G
TPS_014907	chr	779084	+	0	15	HVO_RS08835	778851	779303	52	HVO_0863	VNG0530G
TPS_014914	chr	779099	+	0	35	HVO_RS08835	778851	779303	55	HVO_0863	VNG0530G
TPS_014936	chr	779145	+	7.10E-11	16	HVO_RS08835	778851	779303	65	HVO_0863	VNG0530G
TPS_014947	chr	779185	+	0	44	HVO_RS08835	778851	779303	74	HVO_0863	VNG0530G
TPS_014973	chr	779251	+	0	24	HVO_RS08835	778851	779303	88	HVO_0863	VNG0530G
TPS_058831	chr	779709	-	0	1	HVO_RS08840	779373	780371	66	HVO_0864	VNG0213H
TPS_015019	chr	781914	+	0	7	HVO_RS08850	781408	782166	67	HVO_0865
TPS_058886	chr	784842	-	0	7	HVO_RS08865	783867	784856	1	HVO_0868	VNG0405C
TPS_058923	chr	791116	-	0	0	HVO_RS08875	789658	791124	1	HVO_0870	VNG0403G
TPS_015104	chr	791648	+	0	0	HVO_RS08880	791288	791674	93	HVO_0871
TPS_015149	chr	792548	+	0	8	HVO_RS08890	792555	794477	0	HVO_0874	VNG0401G
TPS_015238	chr	794294	+	2.20E-10	16	HVO_RS08890	792555	794477	90	HVO_0874	VNG0401G
TPS_015268	chr	794565	+	0	15	HVO_RS08895	794549	794959	4	HVO_0875
TPS_015280	chr	795035	+	0	6	HVO_RS08900	795023	795406	3	HVO_0876
TPS_015308	chr	795415	+	0	46	HVO_RS08900	795023	795406	102	HVO_0877	VNG0399H
TPS_058980	chr	796934	-	9.30E-10	14	HVO_RS08915	796851	797276	80	HVO_0879	VNG0396C
TPS_015319	chr	797725	+	0	5	HVO_RS08920	797576	798499	16	HVO_0880	VNG0394C
TPS_015323	chr	797943	+	0	0	HVO_RS08920	797576	798499	40	HVO_0880	VNG0394C
TPS_015324	chr	798052	+	0	0	HVO_RS08920	797576	798499	52	HVO_0880	VNG0394C
TPS_015329	chr	798264	+	0	2	HVO_RS08920	797576	798499	75	HVO_0880	VNG0394C
TPS_015343	chr	798321	+	0	27	HVO_RS08920	797576	798499	81	HVO_0880	VNG0394C
TPS_015346	chr	798334	+	0	19	HVO_RS08920	797576	798499	82	HVO_0880	VNG0394C
TPS_015364	chr	798378	+	0	23	HVO_RS08920	797576	798499	87	HVO_0880	VNG0394C
TPS_015384	chr	798435	+	0	16	HVO_RS08920	797576	798499	93	HVO_0880	VNG0394C
TPS_015390	chr	798474	+	0	9	HVO_RS08920	797576	798499	97	HVO_0880	VNG0394C
TPS_059008	chr	800811	-	4.50E-11	11	HVO_RS08935	800808	800999	98	HVO_0883	VNG1664H
TPS_059011	chr	800824	-	1.10E-12	50	HVO_RS08935	800808	800999	92	HVO_0883	VNG1664H
TPS_059063	chr	800990	-	0	17	HVO_RS08935	800808	800999	5	HVO_0883	VNG1664H
TPS_059111	chr	802525	-	0	0	HVO_RS08950	802517	803380	99	HVO_0887	VNG0473G
TPS_059112	chr	802535	-	0	0	HVO_RS08950	802517	803380	98	HVO_0887	VNG0473G
TPS_059119	chr	802581	-	0	9	HVO_RS08950	802517	803380	93	HVO_0887	VNG0473G
TPS_059138	chr	802635	-	0	61	HVO_RS08950	802517	803380	86	HVO_0887	VNG0473G
TPS_059153	chr	802679	-	0	31	HVO_RS08950	802517	803380	81	HVO_0887	VNG0473G
TPS_059184	chr	802829	-	0	15	HVO_RS08950	802517	803380	64	HVO_0887	VNG0473G
TPS_059210	chr	803393	-	0	11	HVO_RS08955	803377	805137	99	HVO_0888	VNG0474G
TPS_059222	chr	803454	-	0	8	HVO_RS08955	803377	805137	96	HVO_0888	VNG0474G
TPS_059327	chr	804509	-	0	0	HVO_RS08955	803377	805137	36	HVO_0888	VNG0474G
TPS_015437	chr	810372	+	0	1	HVO_RS08980	809951	811651	25	HVO_0893	VNG0653G
TPS_015438	chr	810394	+	0	0	HVO_RS08980	809951	811651	26	HVO_0893	VNG0653G
TPS_015469	chr	811635	+	0	6	HVO_RS08980	809951	811651	99	HVO_0893	VNG0653G
TPS_015493	chr	812062	+	0	1	HVO_RS08985	811838	813826	11	HVO_0894	VNG0997G
TPS_015495	chr	812114	+	0	1	HVO_RS08985	811838	813826	14	HVO_0894	VNG0997G
TPS_015561	chr	813771	+	0	13	HVO_RS08985	811838	813826	97	HVO_0894	VNG0997G
TPS_015575	chr	813806	+	0	27	HVO_RS08985	811838	813826	99	HVO_0894	VNG0997G
TPS_015588	chr	815494	+	0	0	HVO_RS08995	814278	815900	75	HVO_0896	VNG0162G
TPS_059419	chr	816136	-	0	0	HVO_RS09000	815984	816592	75	HVO_0897
TPS_015618	chr	820413	+	0	1	HVO_RS09015	819571	820752	71	HVO_0901
TPS_059508	chr	824072	-	0	45	HVO_RS09045	824054	825817	99	HVO_0907	VNG0657G
TPS_059549	chr	824141	-	0	38	HVO_RS09045	824054	825817	95	HVO_0907	VNG0657G
TPS_059621	chr	825159	-	0	1	HVO_RS09045	824054	825817	37	HVO_0907	VNG0657G
TPS_059632	chr	825232	-	2.30E-10	8	HVO_RS09045	824054	825817	33	HVO_0907	VNG0657G
TPS_059672	chr	825646	-	0	7	HVO_RS09045	824054	825817	10	HVO_0907	VNG0657G
TPS_059676	chr	825656	-	0	6	HVO_RS09045	824054	825817	9	HVO_0907	VNG0657G
TPS_059684	chr	825674	-	0	26	HVO_RS09045	824054	825817	8	HVO_0907	VNG0657G
TPS_059694	chr	825704	-	0	24	HVO_RS09045	824054	825817	6	HVO_0907	VNG0657G
TPS_059709	chr	825755	-	0	4	HVO_RS09045	824054	825817	4	HVO_0907	VNG0657G
TPS_059718	chr	825782	-	0	13	HVO_RS09045	824054	825817	2	HVO_0907	VNG0657G
TPS_059734	chr	825949	-	0	0	HVO_RS09050	825916	826275	91	HVO_0908	VNG0659H
TPS_059744	chr	826125	-	0	0	HVO_RS09050	825916	826275	42	HVO_0908	VNG0659H
TPS_059745	chr	826180	-	0	0	HVO_RS09050	825916	826275	26	HVO_0908	VNG0659H
TPS_059748	chr	827000	-	0	0	HVO_RS09060	826789	826992	-4	HVO_0910	VNG1110C
TPS_015657	chr	827149	+	0	0	HVO_RS09065	827150	828259	0	HVO_0911	VNG1111G
TPS_015663	chr	827205	+	0	0	HVO_RS09065	827150	828259	5	HVO_0911	VNG1111G
TPS_059767	chr	830020	-	0	0	HVO_RS09075	828791	830233	15	HVO_0913	VNG0720G
TPS_015709	chr	830385	+	0	30	HVO_RS09080	830369	831148	2	HVO_0914	VNG1114G
TPS_015722	chr	830413	+	2.00E-11	3	HVO_RS09080	830369	831148	6	HVO_0914	VNG1114G
TPS_015762	chr	831027	+	0	11	HVO_RS09080	830369	831148	84	HVO_0914	VNG1114G
TPS_015779	chr	831110	+	0	8	HVO_RS09080	830369	831148	95	HVO_0914	VNG1114G
TPS_015781	chr	831130	+	0	0	HVO_RS09080	830369	831148	98	HVO_0914	VNG1114G
TPS_015830	chr	832146	+	0	24	HVO_RS09085	831303	832214	93	HVO_0915	VNG2669G
TPS_059787	chr	833002	-	8.90E-11	7	HVO_RS09090	832235	833044	5	HVO_0916	VNG1118G
TPS_015850	chr	833832	+	0	0	HVO_RS09100	833824	834033	4	HVO_0918	VNG1119H
TPS_015852	chr	833842	+	7.10E-10	1	HVO_RS09100	833824	834033	9	HVO_0918	VNG1119H
TPS_015982	chr	838427	+	0	4	HVO_RS09125	838421	838684	2	HVO_0925
TPS_059882	chr	842486	-	0	31	HVO_RS09150	842405	842875	83	HVO_0930
TPS_059890	chr	842750	-	0	0	HVO_RS09150	842405	842875	27	HVO_0930
TPS_059892	chr	842846	-	0	0	HVO_RS09150	842405	842875	6	HVO_0930
TPS_059907	chr	847286	-	0	0	HVO_RS09170	844755	847604	11	HVO_0933
TPS_059911	chr	850740	-	0	1	HVO_RS09185	850537	850977	54	HVO_0937
TPS_059928	chr	851692	-	0	0	HVO_RS09195	851558	851878	58	HVO_0939
TPS_059947	chr	851852	-	0	9	HVO_RS09195	851558	851878	8	HVO_0939
TPS_059949	chr	851861	-	0	15	HVO_RS09195	851558	851878	5	HVO_0939
TPS_059986	chr	852000	-	0	32	HVO_RS09200	851945	854425	98	HVO_0940	VNG2201G
TPS_060001	chr	852101	-	1.60E-11	9	HVO_RS09200	851945	854425	94	HVO_0940	VNG2201G
TPS_060104	chr	854535	-	0	16	HVO_RS09205	854428	855222	87	HVO_0941	VNG2199H
TPS_060162	chr	855406	-	4.20E-12	30	HVO_RS09210	855224	855442	17	HVO_0942
TPS_060181	chr	855436	-	0	23	HVO_RS09210	855224	855442	3	HVO_0942
TPS_016077	chr	855598	+	0	9	HVO_RS09215	855608	855835	-4	HVO_0943
TPS_016090	chr	855644	+	0	15	HVO_RS09215	855608	855835	16	HVO_0943
TPS_016098	chr	855664	+	0	10	HVO_RS09215	855608	855835	25	HVO_0943
TPS_016102	chr	855680	+	0	5	HVO_RS09215	855608	855835	32	HVO_0943
TPS_016108	chr	855724	+	0	0	HVO_RS09215	855608	855835	51	HVO_0943
TPS_016111	chr	855748	+	0	15	HVO_RS09215	855608	855835	62	HVO_0943
TPS_016114	chr	855817	+	0	5	HVO_RS09215	855608	855835	92	HVO_0943
TPS_016140	chr	856072	+	0	10	HVO_RS09220	855836	856375	44	HVO_0944	VNG2195G
TPS_016284	chr	857004	+	0	4	HVO_RS09225	856375	858144	36	HVO_0945	VNG2193Gm
TPS_016298	chr	857066	+	1.90E-13	10	HVO_RS09225	856375	858144	39	HVO_0945	VNG2193Gm
TPS_016329	chr	858072	+	0	5	HVO_RS09225	856375	858144	96	HVO_0945	VNG2193Gm
TPS_016341	chr	858098	+	0	36	HVO_RS09225	856375	858144	97	HVO_0945	VNG2193Gm
TPS_016353	chr	858126	+	0	2	HVO_RS09225	856375	858144	99	HVO_0945	VNG2193Gm
TPS_016359	chr	858149	+	0	59	HVO_RS09225	856375	858144	100	HVO_0946
TPS_016359	chr	858149	+	0	59	HVO_RS09230	858141	858335	4	HVO_0946
TPS_016395	chr	858269	+	0	47	HVO_RS09230	858141	858335	66	HVO_0946
TPS_016417	chr	858303	+	0	41	HVO_RS09230	858141	858335	84	HVO_0946
TPS_016443	chr	858535	+	0	18	HVO_RS09235	858517	858738	8	HVO_0947
TPS_016444	chr	858542	+	0	0	HVO_RS09235	858517	858738	11	HVO_0947
TPS_016445	chr	858604	+	0	0	HVO_RS09235	858517	858738	39	HVO_0947
TPS_016449	chr	858695	+	0	13	HVO_RS09235	858517	858738	81	HVO_0947
TPS_016460	chr	858720	+	0	47	HVO_RS09235	858517	858738	92	HVO_0947
TPS_016515	chr	859237	+	0	14	HVO_RS09240	858873	859304	84	HVO_0948
TPS_060205	chr	859720	-	0	2	HVO_RS09245	859328	859729	2	HVO_0949
TPS_016569	chr	860381	+	3.60E-13	3	HVO_RS09250	859880	860539	76	HVO_0950
TPS_016598	chr	860520	+	8.70E-10	12	HVO_RS09250	859880	860539	97	HVO_0950
TPS_060269	chr	867416	-	0	5	HVO_RS09285	866976	867422	1	HVO_0958	VNG1034H
TPS_016626	chr	868466	+	5.60E-10	0	HVO_RS09295	868340	869185	15	HVO_0960
TPS_016635	chr	869833	+	0	13	HVO_RS09305	869825	870199	2	HVO_0962	VNG2414H
TPS_016650	chr	869982	+	0	0	HVO_RS09305	869825	870199	42	HVO_0962	VNG2414H
TPS_016662	chr	870177	+	0	12	HVO_RS09305	869825	870199	94	HVO_0962	VNG2414H
TPS_016686	chr	870348	+	0	40	HVO_RS09310	870199	870492	51	HVO_0963	VNG2415H
TPS_016733	chr	870474	+	0	48	HVO_RS09310	870199	870492	94	HVO_0963	VNG2415H
TPS_016763	chr	871085	+	5.80E-11	2	HVO_RS09315	870707	871132	89	HVO_0964
TPS_016801	chr	872652	+	0	7	HVO_RS09320	871193	872671	99	HVO_0965
TPS_060289	chr	878503	-	0	0	HVO_RS09340	876217	879165	22	HVO_0969
TPS_060339	chr	882742	-	0	0	HVO_RS09350	880821	882740	0	HVO_0971
TPS_060355	chr	883003	-	0	26	HVO_RS09355	882969	883490	93	HVO_0972
TPS_060379	chr	883155	-	5.80E-10	22	HVO_RS09355	882969	883490	64	HVO_0972
TPS_060400	chr	883204	-	2.00E-10	19	HVO_RS09355	882969	883490	55	HVO_0972
TPS_060463	chr	883484	-	0	55	HVO_RS09355	882969	883490	1	HVO_0972
TPS_060490	chr	883724	-	5.00E-10	17	HVO_RS09360	883706	884860	98	HVO_0973	VNG0629G
TPS_060504	chr	883773	-	0	9	HVO_RS09360	883706	884860	94	HVO_0973	VNG0629G
TPS_060549	chr	884866	-	2.30E-11	0	HVO_RS09360	883706	884860	-1	HVO_0974	VNG0630G
TPS_060549	chr	884866	-	2.30E-11	0	HVO_RS09365	884857	885261	98	HVO_0974	VNG0630G
TPS_060551	chr	885252	-	2.50E-10	0	HVO_RS09365	884857	885261	2	HVO_0974	VNG0630G
TPS_016894	chr	890163	+	0	0	HVO_RS09390	889665	890366	71	HVO_0979	VNG0636G
TPS_016949	chr	891141	+	0	0	HVO_RS09395	890363	892036	47	HVO_0980	VNG0637G
TPS_016972	chr	891297	+	2.90E-10	8	HVO_RS09395	890363	892036	56	HVO_0980	VNG0637G
TPS_017105	chr	892771	+	1.90E-12	1	HVO_RS09400	892036	893085	70	HVO_0981	VNG0639G
TPS_017114	chr	892928	+	0	1	HVO_RS09400	892036	893085	85	HVO_0981	VNG0639G
TPS_017131	chr	893155	+	0	0	HVO_RS09405	893082	893543	16	HVO_0982	VNG0640G
TPS_017132	chr	893164	+	0	10	HVO_RS09405	893082	893543	18	HVO_0982	VNG0640G
TPS_017136	chr	893206	+	0	4	HVO_RS09405	893082	893543	27	HVO_0982	VNG0640G
TPS_017144	chr	893305	+	0	0	HVO_RS09405	893082	893543	48	HVO_0982	VNG0640G
TPS_017164	chr	893542	+	0	23	HVO_RS09405	893082	893543	100	HVO_0982	VNG0640G
TPS_017201	chr	893905	+	0	11	HVO_RS09410	893649	893909	98	HVO_0983	VNG0641C
TPS_017201	chr	893905	+	0	11	HVO_RS09415	893906	894274	0	HVO_0983	VNG0641C
TPS_017208	chr	893926	+	0	24	HVO_RS09415	893906	894274	5	HVO_0984
TPS_017274	chr	894778	+	0	23	HVO_RS09425	894580	896616	10	HVO_0986	VNG0646G
TPS_017288	chr	895022	+	0	3	HVO_RS09425	894580	896616	22	HVO_0986	VNG0646G
TPS_017363	chr	896360	+	1.10E-14	17	HVO_RS09425	894580	896616	87	HVO_0986	VNG0646G
TPS_017371	chr	896384	+	0	6	HVO_RS09425	894580	896616	89	HVO_0986	VNG0646G
TPS_017384	chr	896445	+	1.90E-11	5	HVO_RS09425	894580	896616	92	HVO_0986	VNG0646G
TPS_017397	chr	896519	+	0	9	HVO_RS09425	894580	896616	95	HVO_0986	VNG0646G
TPS_017435	chr	896970	+	0	12	HVO_RS09430	896613	898142	23	HVO_0987	VNG0647G
TPS_017493	chr	898408	+	7.60E-11	0	HVO_RS09435	898143	899663	17	HVO_0988	VNG0648G
TPS_017522	chr	899182	+	0	0	HVO_RS09435	898143	899663	68	HVO_0988	VNG0648G
TPS_017556	chr	899459	+	0	101	HVO_RS09435	898143	899663	87	HVO_0988	VNG0648G
TPS_017586	chr	899524	+	0	3	HVO_RS09435	898143	899663	91	HVO_0988	VNG0648G
TPS_017593	chr	899547	+	0	15	HVO_RS09435	898143	899663	92	HVO_0988	VNG0648G
TPS_017602	chr	899579	+	0	6	HVO_RS09435	898143	899663	94	HVO_0988	VNG0648G
TPS_017620	chr	899641	+	0	23	HVO_RS09435	898143	899663	99	HVO_0988	VNG0648G
TPS_017654	chr	901674	+	0	17	HVO_RS09450	901676	902458	0	HVO_0991	VNG0651G
TPS_017673	chr	901916	+	0	0	HVO_RS09450	901676	902458	31	HVO_0991	VNG0651G
TPS_017674	chr	901931	+	0	0	HVO_RS09450	901676	902458	33	HVO_0991	VNG0651G
TPS_017707	chr	903004	+	0	0	HVO_RS09460	902996	904309	1	HVO_0994
TPS_060679	chr	904406	-	2.70E-12	8	HVO_RS09465	904367	905404	96	HVO_0995	VNG0979H
TPS_060709	chr	905404	-	0	12	HVO_RS09465	904367	905404	0	HVO_0995	VNG0979H
TPS_017717	chr	905597	+	0	0	HVO_RS09470	905599	906702	0	HVO_0996	VNG0505C
TPS_017725	chr	907721	+	0	0	HVO_RS09475	906798	907904	83	HVO_0997	VNG0723G
TPS_017729	chr	908117	+	0	0	HVO_RS09480	907962	908150	82	HVO_0998
TPS_060722	chr	908203	-	0	20	HVO_RS09485	908202	909338	100	HVO_0999	VNG0941C
TPS_060743	chr	908263	-	0	28	HVO_RS09485	908202	909338	95	HVO_0999	VNG0941C
TPS_060793	chr	909324	-	7.90E-13	24	HVO_RS09485	908202	909338	1	HVO_0999	VNG0941C
TPS_060799	chr	909342	-	0	17	HVO_RS09485	908202	909338	0	HVO_0999	VNG0941C
TPS_060811	chr	909439	-	0	10	HVO_RS09490	909365	911458	96	HVO_1000	VNG0940Gm
TPS_060827	chr	909675	-	0	1	HVO_RS09490	909365	911458	85	HVO_1000	VNG0940Gm
TPS_060879	chr	911420	-	0	19	HVO_RS09490	909365	911458	2	HVO_1000	VNG0940Gm
TPS_060887	chr	911444	-	0	6	HVO_RS09490	909365	911458	1	HVO_1000	VNG0940Gm
TPS_017738	chr	911675	+	6.20E-13	0	HVO_RS09495	911666	911926	3	HVO_1001
TPS_017745	chr	912490	+	0	0	HVO_RS09500	912137	912889	47	HVO_1002
TPS_060914	chr	914019	-	8.90E-12	31	HVO_RS09510	913947	914231	75	HVO_1004	VNG1257H
TPS_017759	chr	916934	+	0	0	HVO_RS09525	916212	917606	52	HVO_1007
TPS_017764	chr	919000	+	0	4	HVO_RS09540	918994	920016	1	HVO_1009
TPS_060972	chr	920808	-	0	6	HVO_RS09555	920789	921448	97	HVO_1012	VNG0667G
TPS_061009	chr	921392	-	3.50E-12	12	HVO_RS09555	920789	921448	8	HVO_1012	VNG0667G
TPS_061017	chr	921494	-	0	0	HVO_RS09560	921476	922882	99	HVO_1013	VNG0666G
TPS_061025	chr	921551	-	0	4	HVO_RS09560	921476	922882	95	HVO_1013	VNG0666G
TPS_061039	chr	921617	-	0	4	HVO_RS09560	921476	922882	90	HVO_1013	VNG0666G
TPS_061084	chr	922077	-	3.90E-10	3	HVO_RS09560	921476	922882	57	HVO_1013	VNG0666G
TPS_017799	chr	923066	+	0	24	HVO_RS09565	923045	923803	3	HVO_1014	VNG0665G
TPS_017868	chr	923527	+	0	22	HVO_RS09565	923045	923803	64	HVO_1014	VNG0665G
TPS_017896	chr	923651	+	0	0	HVO_RS09565	923045	923803	80	HVO_1014	VNG0665G
TPS_017902	chr	923685	+	0	17	HVO_RS09565	923045	923803	84	HVO_1014	VNG0665G
TPS_017908	chr	923701	+	0	18	HVO_RS09565	923045	923803	87	HVO_1014	VNG0665G
TPS_061139	chr	924225	-	2.00E-12	4	HVO_RS09570	923927	924355	30	HVO_1015	VNG0777G
TPS_061159	chr	924638	-	0	5	HVO_RS09575	924352	924837	41	HVO_1016	VNG0778C
TPS_061163	chr	924743	-	0	0	HVO_RS09575	924352	924837	19	HVO_1016	VNG0778C
TPS_061171	chr	924828	-	0	3	HVO_RS09575	924352	924837	2	HVO_1016	VNG0778C
TPS_017951	chr	925899	+	0	1	HVO_RS09585	925901	927802	0	HVO_1018	VNG0779C
TPS_017955	chr	925913	+	0	30	HVO_RS09585	925901	927802	1	HVO_1018	VNG0779C
TPS_017972	chr	926014	+	0	3	HVO_RS09585	925901	927802	6	HVO_1018	VNG0779C
TPS_017997	chr	927637	+	0	36	HVO_RS09585	925901	927802	91	HVO_1018	VNG0779C
TPS_018009	chr	927672	+	0	7	HVO_RS09585	925901	927802	93	HVO_1018	VNG0779C
TPS_018025	chr	927724	+	0	12	HVO_RS09585	925901	927802	96	HVO_1018	VNG0779C
TPS_018029	chr	927736	+	6.30E-11	15	HVO_RS09585	925901	927802	97	HVO_1018	VNG0779C
TPS_018045	chr	927785	+	0	27	HVO_RS09585	925901	927802	99	HVO_1018	VNG0779C
TPS_061192	chr	929657	-	0	46	HVO_RS09595	929621	930880	97	HVO_1020	VNG0782H
TPS_061223	chr	930337	-	0	0	HVO_RS09595	929621	930880	43	HVO_1020	VNG0782H
TPS_061237	chr	930590	-	0	7	HVO_RS09595	929621	930880	23	HVO_1020	VNG0782H
TPS_061313	chr	936564	-	0	45	HVO_RS09630	936539	936811	91	HVO_1027
TPS_061340	chr	936617	-	0	31	HVO_RS09630	936539	936811	71	HVO_1027
TPS_061343	chr	936627	-	0	4	HVO_RS09630	936539	936811	68	HVO_1027
TPS_061349	chr	936650	-	0	41	HVO_RS09630	936539	936811	59	HVO_1027
TPS_061360	chr	936684	-	0	3	HVO_RS09630	936539	936811	47	HVO_1027
TPS_061378	chr	936739	-	0	20	HVO_RS09630	936539	936811	26	HVO_1027
TPS_061381	chr	936748	-	0	6	HVO_RS09630	936539	936811	23	HVO_1027
TPS_061392	chr	936798	-	0	15	HVO_RS09630	936539	936811	5	HVO_1027
TPS_061398	chr	937741	-	0	0	HVO_RS09635	936980	937750	1	HVO_1028
TPS_061429	chr	939592	-	0	0	HVO_RS09650	939491	940519	90	HVO_1031
TPS_061450	chr	939756	-	4.20E-12	1	HVO_RS09650	939491	940519	74	HVO_1031
TPS_061505	chr	942046	-	4.40E-11	13	HVO_RS09660	941377	943500	68	HVO_1033	VNG0822C
TPS_061575	chr	942814	-	2.60E-12	0	HVO_RS09660	941377	943500	32	HVO_1033	VNG0822C
TPS_061634	chr	943628	-	6.00E-14	6	HVO_RS09665	943502	945196	93	HVO_1034	VNG0823G
TPS_061638	chr	943643	-	1.80E-10	3	HVO_RS09665	943502	945196	92	HVO_1034	VNG0823G
TPS_061737	chr	944811	-	1.10E-12	7	HVO_RS09665	943502	945196	23	HVO_1034	VNG0823G
TPS_018169	chr	946807	+	1.10E-12	53	HVO_RS09680	946398	946871	86	HVO_1037	VNG0906H
TPS_018186	chr	946853	+	0	36	HVO_RS09680	946398	946871	96	HVO_1037	VNG0906H
TPS_061829	chr	948120	-	0	2	HVO_RS09690	948031	948606	85	HVO_1039	VNG0231C
TPS_061852	chr	949804	-	0	7	HVO_RS09695	948679	949818	1	HVO_1040
TPS_018270	chr	951159	+	2.00E-12	11	HVO_RS09705	951010	951300	51	HVO_1042	VNG0860G
TPS_018280	chr	951246	+	7.80E-11	11	HVO_RS09705	951010	951300	81	HVO_1042	VNG0860G
TPS_018284	chr	951264	+	5.10E-15	7	HVO_RS09705	951010	951300	88	HVO_1042	VNG0860G
TPS_018288	chr	951282	+	5.10E-15	0	HVO_RS09705	951010	951300	94	HVO_1042	VNG0860G
TPS_061857	chr	951927	-	0	3	HVO_RS09710	951364	951924	-1	HVO_1043	VNG0733H
TPS_061901	chr	952881	-	0	14	HVO_RS09715	952064	952876	-1	HVO_1044	VNG0862G
TPS_061908	chr	954690	-	1.80E-12	1	HVO_RS09725	954615	956723	96	HVO_1048	VNG0864G
TPS_061912	chr	955857	-	6.30E-10	0	HVO_RS09725	954615	956723	41	HVO_1048	VNG0864G
TPS_061918	chr	956725	-	0	0	HVO_RS09725	954615	956723	0	HVO_1048	VNG0864G
TPS_018344	chr	956975	+	0	7	HVO_RS09730	956966	957649	1	HVO_1049	VNG0865C
TPS_018376	chr	957631	+	2.60E-15	5	HVO_RS09730	956966	957649	97	HVO_1049	VNG0865C
TPS_018390	chr	958256	+	6.20E-12	2	HVO_RS09735	957649	958740	56	HVO_1050	VNG0867G
TPS_018401	chr	958634	+	7.70E-12	7	HVO_RS09735	957649	958740	90	HVO_1050	VNG0867G
TPS_018414	chr	958710	+	0	41	HVO_RS09735	957649	958740	97	HVO_1050	VNG0867G
TPS_018456	chr	960622	+	0	47	HVO_RS09750	960564	960842	21	HVO_1053	VNG0870G
TPS_018493	chr	962060	+	2.70E-14	37	HVO_RS09755	960843	962114	96	HVO_1054	VNG0872G
TPS_018516	chr	962105	+	0	28	HVO_RS09755	960843	962114	99	HVO_1054	VNG0872G
TPS_061963	chr	966117	-	0	0	HVO_RS09770	964613	966217	6	HVO_1057
TPS_018569	chr	969805	+	0	0	HVO_RS09790	969459	970238	44	HVO_1061
TPS_018577	chr	970248	+	3.80E-11	0	HVO_RS09790	969459	970238	101	HVO_1062	VNG0572G
TPS_018580	chr	970331	+	0	0	HVO_RS09795	970333	971493	0	HVO_1062	VNG0572G
TPS_062024	chr	975927	-	6.30E-11	0	HVO_RS09830	975291	977696	74	HVO_1069
TPS_062033	chr	977157	-	1.30E-10	0	HVO_RS09830	975291	977696	22	HVO_1069
TPS_062044	chr	977687	-	0	7	HVO_RS09830	975291	977696	0	HVO_1069
TPS_018595	chr	978902	+	0	2	HVO_RS09840	978529	978930	93	HVO_1071
TPS_018599	chr	978913	+	0	7	HVO_RS09840	978529	978930	96	HVO_1071
TPS_018606	chr	979098	+	0	0	HVO_RS09845	979089	979655	2	HVO_1072	VNG0559G
TPS_018633	chr	979596	+	0	33	HVO_RS09845	979089	979655	90	HVO_1072	VNG0559G
TPS_018651	chr	979637	+	0	29	HVO_RS09845	979089	979655	97	HVO_1072	VNG0559G
TPS_018699	chr	980411	+	0	2	HVO_RS09850	979756	980430	97	HVO_1073	VNG0557H
TPS_018711	chr	981059	+	0	0	HVO_RS09855	980512	981357	65	HVO_1074
TPS_018799	chr	982590	+	0	56	HVO_RS09865	981781	982749	84	HVO_1076	VNG0390G
TPS_018828	chr	982646	+	5.00E-13	50	HVO_RS09865	981781	982749	89	HVO_1076	VNG0390G
TPS_018852	chr	982713	+	2.90E-10	56	HVO_RS09865	981781	982749	96	HVO_1076	VNG0390G
TPS_062127	chr	984683	-	0	65	HVO_RS09880	984665	985642	98	HVO_1079	VNG0459G
TPS_062152	chr	984749	-	0	10	HVO_RS09880	984665	985642	91	HVO_1079	VNG0459G
TPS_062164	chr	984825	-	0	0	HVO_RS09880	984665	985642	84	HVO_1079	VNG0459G
TPS_062174	chr	985194	-	0	0	HVO_RS09880	984665	985642	46	HVO_1079	VNG0459G
TPS_062179	chr	986778	-	0	4	HVO_RS09890	986514	986858	23	HVO_1081	VNG0450C
TPS_062180	chr	986852	-	0	6	HVO_RS09890	986514	986858	2	HVO_1081	VNG0450C
TPS_062182	chr	986960	-	0	0	HVO_RS09895	986942	987574	97	HVO_1082	VNG0448G
TPS_018980	chr	993454	+	0	14	HVO_RS09920	993047	993472	96	HVO_1087
TPS_019014	chr	993607	+	0	0	HVO_RS09925	993598	996114	0	HVO_1088	VNG0412G
TPS_019028	chr	993711	+	0	9	HVO_RS09925	993598	996114	4	HVO_1088	VNG0412G
TPS_019071	chr	996968	+	0	31	HVO_RS09935	996959	997312	3	HVO_1090	VNG1071G
TPS_019089	chr	997051	+	1.50E-11	13	HVO_RS09935	996959	997312	26	HVO_1090	VNG1071G
TPS_019126	chr	997202	+	0	15	HVO_RS09935	996959	997312	69	HVO_1090	VNG1071G
TPS_019134	chr	997225	+	1.00E-10	31	HVO_RS09935	996959	997312	75	HVO_1090	VNG1071G
TPS_019158	chr	997294	+	9.40E-16	24	HVO_RS09935	996959	997312	95	HVO_1090	VNG1071G
TPS_062247	chr	997565	-	0	11	HVO_RS09940	997547	998305	98	HVO_1091	VNG0166G
TPS_062252	chr	997604	-	0	59	HVO_RS09940	997547	998305	92	HVO_1091	VNG0166G
TPS_062291	chr	997680	-	0	46	HVO_RS09940	997547	998305	82	HVO_1091	VNG0166G
TPS_062336	chr	999960	-	0	0	HVO_RS09955	999411	1000106	21	HVO_1094	VNG1281H
TPS_062367	chr	1000790	-	0	7	HVO_RS09960	1000245	1000799	2	HVO_1095
TPS_019199	chr	1007178	+	0	0	HVO_RS09995	1006980	1007477	40	HVO_1102	VNG0419C
TPS_062472	chr	1008398	-	0	0	HVO_RS10000	1007487	1008407	1	HVO_1103
TPS_019225	chr	1009267	+	0	0	HVO_RS10005	1008781	1009260	101	-
TPS_062483	chr	1009840	-	0	0	HVO_RS10010	1009657	1010955	86	HVO_1106	VNG0059H
TPS_062488	chr	1010945	-	0	1	HVO_RS10010	1009657	1010955	1	HVO_1106	VNG0059H
TPS_062491	chr	1010955	-	0	4	HVO_RS10010	1009657	1010955	0	HVO_1106	VNG0059H
TPS_019266	chr	1011170	+	0	0	HVO_RS10015	1011070	1011480	24	-
TPS_062520	chr	1012292	-	0	4	HVO_RS10020	1011599	1012627	33	HVO_1107	VNG1365C
TPS_062556	chr	1012694	-	3.30E-10	15	HVO_RS10025	1012676	1012900	92	HVO_1108	VNG1366H
TPS_062625	chr	1013899	-	6.60E-14	3	HVO_RS10035	1013275	1014423	46	HVO_1110	VNG1369G
TPS_019275	chr	1014492	+	9.10E-14	8	HVO_RS10040	1014484	1015578	1	HVO_1111	VNG1370G
TPS_019289	chr	1015099	+	0	0	HVO_RS10040	1014484	1015578	56	HVO_1111	VNG1370G
TPS_019393	chr	1018763	+	0	0	HVO_RS10055	1018346	1019044	60	HVO_1114
TPS_062756	chr	1019107	-	0	65	HVO_RS10060	1019071	1019271	82	HVO_1115	VNG2109H
TPS_062778	chr	1019162	-	0	17	HVO_RS10060	1019071	1019271	55	HVO_1115	VNG2109H
TPS_019423	chr	1020426	+	0	18	HVO_RS10070	1019803	1020444	97	HVO_1117
TPS_062937	chr	1020843	-	0	1	HVO_RS10075	1020707	1021228	74	HVO_1119	VNG1637G
TPS_062943	chr	1020893	-	2.50E-10	38	HVO_RS10075	1020707	1021228	64	HVO_1119	VNG1637G
TPS_019559	chr	1022845	+	0	15	HVO_RS10085	1021655	1022863	99	HVO_1121	VNG1184Gm
TPS_019572	chr	1022945	+	0	0	HVO_RS10090	1022943	1023128	1	HVO_1122
TPS_019594	chr	1023008	+	1.80E-10	10	HVO_RS10090	1022943	1023128	35	HVO_1122
TPS_062972	chr	1023214	-	0	1	HVO_RS10095	1023195	1024244	98	HVO_1123	VNG1259G
TPS_062978	chr	1023506	-	0	0	HVO_RS10095	1023195	1024244	70	HVO_1123	VNG1259G
TPS_063013	chr	1025523	-	0	0	HVO_RS10105	1024689	1026173	44	HVO_1125	VNG1097G
TPS_063022	chr	1025977	-	4.30E-11	6	HVO_RS10105	1024689	1026173	13	HVO_1125	VNG1097G
TPS_019665	chr	1029051	+	0	1	HVO_RS10120	1028819	1029697	26	HVO_1128	VNG1093C
TPS_063132	chr	1031576	-	0	9	HVO_RS10135	1031564	1031749	94	HVO_1131	VNG1090H
TPS_063133	chr	1031583	-	0	1	HVO_RS10135	1031564	1031749	90	HVO_1131	VNG1090H
TPS_063137	chr	1031612	-	0	1	HVO_RS10135	1031564	1031749	74	HVO_1131	VNG1090H
TPS_063139	chr	1031628	-	0	9	HVO_RS10135	1031564	1031749	65	HVO_1131	VNG1090H
TPS_063149	chr	1031709	-	0	17	HVO_RS10135	1031564	1031749	22	HVO_1131	VNG1090H
TPS_063152	chr	1031722	-	0	7	HVO_RS10135	1031564	1031749	15	HVO_1131	VNG1090H
TPS_063159	chr	1031741	-	0	3	HVO_RS10135	1031564	1031749	4	HVO_1131	VNG1090H
TPS_063160	chr	1031750	-	0	0	HVO_RS10135	1031564	1031749	-1	HVO_1131	VNG1090H
TPS_063170	chr	1033183	-	0	1	HVO_RS10140	1031858	1033189	0	HVO_1132	VNG1089G
TPS_019690	chr	1033420	+	0	15	HVO_RS10145	1033423	1033728	-1	HVO_1133	VNG1088C
TPS_019700	chr	1033455	+	0	7	HVO_RS10145	1033423	1033728	10	HVO_1133	VNG1088C
TPS_019703	chr	1033505	+	0	1	HVO_RS10145	1033423	1033728	27	HVO_1133	VNG1088C
TPS_019715	chr	1033659	+	0	4	HVO_RS10145	1033423	1033728	77	HVO_1133	VNG1088C
TPS_019716	chr	1033667	+	0	0	HVO_RS10145	1033423	1033728	80	HVO_1133	VNG1088C
TPS_063183	chr	1034018	-	0	6	HVO_RS10150	1033994	1036267	99	HVO_1134	VNG1087C
TPS_063185	chr	1034039	-	0	12	HVO_RS10150	1033994	1036267	98	HVO_1134	VNG1087C
TPS_063190	chr	1034063	-	0	6	HVO_RS10150	1033994	1036267	97	HVO_1134	VNG1087C
TPS_063194	chr	1034081	-	0	20	HVO_RS10150	1033994	1036267	96	HVO_1134	VNG1087C
TPS_063199	chr	1034108	-	0	7	HVO_RS10150	1033994	1036267	95	HVO_1134	VNG1087C
TPS_063207	chr	1034145	-	0	3	HVO_RS10150	1033994	1036267	93	HVO_1134	VNG1087C
TPS_063270	chr	1036198	-	5.70E-12	9	HVO_RS10150	1033994	1036267	3	HVO_1134	VNG1087C
TPS_063274	chr	1036208	-	0	7	HVO_RS10150	1033994	1036267	3	HVO_1134	VNG1087C
TPS_063280	chr	1036270	-	0	3	HVO_RS10150	1033994	1036267	0	HVO_1134	VNG1087C
TPS_063315	chr	1040288	-	0	83	HVO_RS10170	1040246	1041094	95	HVO_1138	VNG0662G
TPS_063355	chr	1040358	-	0	38	HVO_RS10170	1040246	1041094	87	HVO_1138	VNG0662G
TPS_063471	chr	1041464	-	0	61	HVO_RS10175	1041315	1042391	86	HVO_1139	VNG0680G
TPS_063509	chr	1042391	-	0	4	HVO_RS10175	1041315	1042391	0	HVO_1139	VNG0680G
TPS_019793	chr	1042521	+	0	36	HVO_RS10180	1042509	1043651	1	HVO_1140	VNG0679G
TPS_019867	chr	1043582	+	0	68	HVO_RS10180	1042509	1043651	94	HVO_1140	VNG0679G
TPS_063558	chr	1045091	-	0	0	HVO_RS10195	1044422	1045093	0	HVO_1143	VNG0784G
TPS_019948	chr	1045687	+	0	74	HVO_RS10200	1045260	1045706	96	HVO_1144	VNG0786G
TPS_063561	chr	1045820	-	0	5	HVO_RS10205	1045827	1046489	101	-
TPS_063563	chr	1045837	-	1.40E-11	1	HVO_RS10205	1045827	1046489	98	HVO_1145	VNG0787G
TPS_063569	chr	1045861	-	0	17	HVO_RS10205	1045827	1046489	95	HVO_1145	VNG0787G
TPS_063572	chr	1045884	-	0	7	HVO_RS10205	1045827	1046489	91	HVO_1145	VNG0787G
TPS_063597	chr	1045951	-	0	54	HVO_RS10205	1045827	1046489	81	HVO_1145	VNG0787G
TPS_063629	chr	1046040	-	0	48	HVO_RS10205	1045827	1046489	68	HVO_1145	VNG0787G
TPS_063645	chr	1046084	-	0	48	HVO_RS10205	1045827	1046489	61	HVO_1145	VNG0787G
TPS_063692	chr	1046514	-	0	25	HVO_RS10210	1046482	1046724	87	HVO_1146
TPS_063712	chr	1048084	-	0	1	HVO_RS10220	1047847	1048314	49	HVO_1148	VNG0790G
TPS_063724	chr	1048255	-	0	6	HVO_RS10220	1047847	1048314	13	HVO_1148	VNG0790G
TPS_063729	chr	1048285	-	0	5	HVO_RS10220	1047847	1048314	6	HVO_1148	VNG0790G
TPS_063730	chr	1048318	-	0	0	HVO_RS10220	1047847	1048314	-1	HVO_1148	VNG0790G
TPS_020057	chr	1049547	+	0	2	HVO_RS10230	1049190	1049582	91	HVO_1150	VNG0043H
TPS_020062	chr	1049567	+	0	9	HVO_RS10230	1049190	1049582	96	HVO_1150	VNG0043H
TPS_020178	chr	1051651	+	0	1	HVO_RS10240	1050964	1052475	45	HVO_1153
TPS_063754	chr	1056138	-	3.90E-11	1	HVO_RS10270	1055914	1057956	89	HVO_1159
TPS_063758	chr	1058871	-	0	0	HVO_RS10275	1057957	1061259	72	HVO_1160
TPS_063760	chr	1059024	-	0	0	HVO_RS10275	1057957	1061259	68	HVO_1160
TPS_063791	chr	1063686	-	0	13	HVO_RS10300	1063656	1064564	97	HVO_1165
TPS_020311	chr	1065315	+	6.10E-15	0	HVO_RS10315	1065306	1066367	1	HVO_1168	VNG0600C
TPS_020339	chr	1066333	+	0	3	HVO_RS10315	1065306	1066367	97	HVO_1168	VNG0600C
TPS_063848	chr	1067622	-	0	56	HVO_RS10325	1067603	1068031	96	HVO_1170
TPS_063870	chr	1067693	-	0	15	HVO_RS10325	1067603	1068031	79	HVO_1170
TPS_063879	chr	1067725	-	0	11	HVO_RS10325	1067603	1068031	71	HVO_1170
TPS_063890	chr	1067786	-	0	0	HVO_RS10325	1067603	1068031	57	HVO_1170
TPS_063933	chr	1069609	-	0	0	HVO_RS10335	1068963	1069910	32	HVO_1172	VNG0752G
TPS_063935	chr	1069847	-	0	4	HVO_RS10335	1068963	1069910	7	HVO_1172	VNG0752G
TPS_063937	chr	1069880	-	0	0	HVO_RS10335	1068963	1069910	3	HVO_1172	VNG0752G
TPS_063939	chr	1069899	-	0	0	HVO_RS10335	1068963	1069910	1	HVO_1172	VNG0752G
TPS_020394	chr	1070234	+	0	1	HVO_RS10340	1070008	1070550	42	HVO_1173	VNG0755C
TPS_020417	chr	1070643	+	0	10	HVO_RS10345	1070635	1071165	2	HVO_1174	VNG0757G
TPS_020440	chr	1070808	+	0	18	HVO_RS10345	1070635	1071165	33	HVO_1174	VNG0757G
TPS_020524	chr	1072610	+	0	6	HVO_RS10355	1071848	1072603	101	HVO_1177	VNG0761G
TPS_020530	chr	1072774	+	0	0	HVO_RS10360	1072691	1073383	12	HVO_1177	VNG0761G
TPS_020557	chr	1075755	+	0	7	HVO_RS10375	1075523	1076554	23	HVO_1181	VNG0766G
TPS_020588	chr	1076682	+	0	3	HVO_RS10380	1076674	1077132	2	HVO_1182
TPS_020599	chr	1076972	+	0	2	HVO_RS10380	1076674	1077132	65	HVO_1182
TPS_020627	chr	1080615	+	0	3	HVO_RS10410	1080508	1080825	34	HVO_1188
TPS_064097	chr	1080906	-	0	29	HVO_RS10415	1080889	1082415	99	HVO_1189	VNG0771G
TPS_064112	chr	1080937	-	0	73	HVO_RS10415	1080889	1082415	97	HVO_1189	VNG0771G
TPS_064152	chr	1081009	-	0	7	HVO_RS10415	1080889	1082415	92	HVO_1189	VNG0771G
TPS_064159	chr	1081036	-	0	11	HVO_RS10415	1080889	1082415	90	HVO_1189	VNG0771G
TPS_064161	chr	1081046	-	0	1	HVO_RS10415	1080889	1082415	90	HVO_1189	VNG0771G
TPS_064172	chr	1081088	-	0	38	HVO_RS10415	1080889	1082415	87	HVO_1189	VNG0771G
TPS_064177	chr	1081107	-	0	9	HVO_RS10415	1080889	1082415	86	HVO_1189	VNG0771G
TPS_064182	chr	1081147	-	0	14	HVO_RS10415	1080889	1082415	83	HVO_1189	VNG0771G
TPS_064190	chr	1081214	-	0	1	HVO_RS10415	1080889	1082415	79	HVO_1189	VNG0771G
TPS_064196	chr	1081422	-	1.60E-11	0	HVO_RS10415	1080889	1082415	65	HVO_1189	VNG0771G
TPS_020647	chr	1082557	+	0	2	HVO_RS10420	1082548	1083267	1	HVO_1190
TPS_020650	chr	1082568	+	3.30E-14	1	HVO_RS10420	1082548	1083267	3	HVO_1190
TPS_020679	chr	1083225	+	2.30E-15	22	HVO_RS10420	1082548	1083267	94	HVO_1190
TPS_064295	chr	1083317	-	0	29	HVO_RS10425	1083296	1084135	97	HVO_1191	VNG2120G
TPS_064317	chr	1083370	-	1.40E-12	9	HVO_RS10425	1083296	1084135	91	HVO_1191	VNG2120G
TPS_064323	chr	1083390	-	5.80E-11	16	HVO_RS10425	1083296	1084135	89	HVO_1191	VNG2120G
TPS_064335	chr	1083419	-	0	15	HVO_RS10425	1083296	1084135	85	HVO_1191	VNG2120G
TPS_064339	chr	1083431	-	4.30E-13	5	HVO_RS10425	1083296	1084135	84	HVO_1191	VNG2120G
TPS_064347	chr	1083457	-	0	49	HVO_RS10425	1083296	1084135	81	HVO_1191	VNG2120G
TPS_064396	chr	1088885	-	0	2	HVO_RS10455	1088887	1089684	100	-
TPS_064414	chr	1089554	-	0	0	HVO_RS10455	1088887	1089684	16	HVO_1197	VNG0772a
TPS_064415	chr	1090143	-	0	7	HVO_RS10460	1089724	1090161	4	HVO_1198
TPS_020741	chr	1090319	+	0	6	HVO_RS10465	1090314	1091456	0	HVO_1199	VNG0775G
TPS_020746	chr	1090333	+	3.80E-12	4	HVO_RS10465	1090314	1091456	2	HVO_1199	VNG0775G
TPS_020791	chr	1091438	+	6.50E-13	25	HVO_RS10465	1090314	1091456	98	HVO_1199	VNG0775G
TPS_064436	chr	1091507	-	0	15	HVO_RS10470	1091481	1091936	94	HVO_1200
TPS_064473	chr	1091663	-	0	44	HVO_RS10470	1091481	1091936	60	HVO_1200
TPS_020822	chr	1092262	+	6.60E-10	1	HVO_RS10475	1092259	1094385	0	HVO_1201
TPS_020826	chr	1093405	+	8.50E-13	0	HVO_RS10475	1092259	1094385	54	HVO_1201
TPS_064531	chr	1098082	-	4.70E-12	0	HVO_RS10495	1097038	1098225	12	HVO_1206	VNG0969H
TPS_064558	chr	1098761	-	5.70E-13	8	HVO_RS10505	1098739	1099401	97	HVO_1208	VNG0978H
TPS_064597	chr	1098900	-	0	23	HVO_RS10505	1098739	1099401	76	HVO_1208	VNG0978H
TPS_064613	chr	1098961	-	1.30E-10	18	HVO_RS10505	1098739	1099401	66	HVO_1208	VNG0978H
TPS_020856	chr	1099530	+	0	1	HVO_RS10510	1099534	1099872	-1	HVO_1209	VNG0943C
TPS_020860	chr	1099554	+	0	9	HVO_RS10510	1099534	1099872	6	HVO_1209	VNG0943C
TPS_020914	chr	1099820	+	0	39	HVO_RS10510	1099534	1099872	85	HVO_1209	VNG0943C
TPS_020923	chr	1100120	+	0	0	HVO_RS10515	1100086	1100727	5	HVO_1210	VNG1008G
TPS_020926	chr	1100775	+	0	1	HVO_RS10520	1100738	1101400	6	HVO_1211	VNG0962G
TPS_020937	chr	1101278	+	3.80E-11	0	HVO_RS10520	1100738	1101400	82	HVO_1211	VNG0962G
TPS_064644	chr	1101738	-	0	33	HVO_RS10525	1101720	1102460	98	HVO_1212
TPS_064671	chr	1101787	-	0	38	HVO_RS10525	1101720	1102460	91	HVO_1212
TPS_064684	chr	1101828	-	1.20E-10	15	HVO_RS10525	1101720	1102460	85	HVO_1212
TPS_064743	chr	1102467	-	0	15	HVO_RS10525	1101720	1102460	-1	HVO_1212
TPS_020967	chr	1105170	+	5.00E-13	0	HVO_RS10545	1105077	1105826	12	HVO_1216	VNG0950Gm
TPS_021010	chr	1116291	+	0	0	HVO_RS10590	1116184	1116657	23	HVO_1225	VNG0942G
TPS_021050	chr	1117707	+	0	2	HVO_RS10600	1117313	1118905	25	HVO_1227
TPS_021055	chr	1118120	+	0	2	HVO_RS10600	1117313	1118905	51	HVO_1227
TPS_021112	chr	1121286	+	6.80E-14	39	HVO_RS10605	1118978	1121443	94	HVO_1228	VNG0249G
TPS_021223	chr	1122939	+	0	0	HVO_RS10615	1122941	1123435	0	HVO_1231
TPS_021229	chr	1124314	+	0	0	HVO_RS10625	1124201	1124395	58	HVO_1233
TPS_064863	chr	1126318	-	0	0	HVO_RS10635	1126063	1126857	68	HVO_1235	VNG1769Cm
TPS_021235	chr	1129783	+	8.00E-10	1	HVO_RS10650	1129774	1130748	1	HVO_1238
TPS_021244	chr	1129975	+	0	2	HVO_RS10650	1129774	1130748	21	HVO_1238
TPS_021252	chr	1130604	+	6.30E-15	1	HVO_RS10650	1129774	1130748	85	HVO_1238
TPS_021255	chr	1130801	+	0	1	HVO_RS10655	1130792	1131286	2	-
TPS_064908	chr	1132474	-	9.60E-12	32	HVO_RS10660	1131262	1132479	0	HVO_1239	VNG2419C
TPS_064988	chr	1133475	-	0	12	HVO_RS10665	1132536	1133597	11	HVO_1240	VNG0914H
TPS_065027	chr	1134083	-	0	8	HVO_RS10670	1133594	1134265	27	HVO_1241	VNG0152G
TPS_065033	chr	1134114	-	9.30E-12	18	HVO_RS10670	1133594	1134265	23	HVO_1241	VNG0152G
TPS_065051	chr	1134166	-	1.60E-12	17	HVO_RS10670	1133594	1134265	15	HVO_1241	VNG0152G
TPS_021335	chr	1135612	+	0	14	HVO_RS10675	1134411	1135709	93	HVO_1242	VNG0798H
TPS_065075	chr	1135872	-	0	1	HVO_RS10680	1135740	1136432	81	HVO_1243	VNG0150H
TPS_065093	chr	1137227	-	5.60E-14	2	HVO_RS10690	1137170	1137853	92	HVO_1245	VNG2282C
TPS_065132	chr	1138685	-	2.20E-10	1	HVO_RS10700	1138428	1139003	55	HVO_1247
TPS_021361	chr	1139202	+	0	2	HVO_RS10705	1139167	1139376	17	HVO_1248	VNG1289H
TPS_021365	chr	1139478	+	0	0	HVO_RS10710	1139413	1139841	15	HVO_1249	VNG1287C
TPS_021477	chr	1141187	+	0	40	HVO_RS10725	1141152	1141349	18	HVO_1252
TPS_021517	chr	1141309	+	0	24	HVO_RS10725	1141152	1141349	80	HVO_1252
TPS_065171	chr	1142800	-	0	1	HVO_RS10735	1142179	1143417	50	HVO_1255	VNG2429G
TPS_065174	chr	1143407	-	0	1	HVO_RS10735	1142179	1143417	1	HVO_1255	VNG2429G
TPS_065217	chr	1146960	-	0	1	HVO_RS10755	1146332	1146955	-1	HVO_1260
TPS_065217	chr	1146960	-	0	1	HVO_RS10760	1146952	1149408	100	HVO_1260
TPS_065218	chr	1146969	-	0	0	HVO_RS10760	1146952	1149408	99	HVO_1260
TPS_065222	chr	1151156	-	0	0	HVO_RS10765	1149408	1151204	3	HVO_1261
TPS_065224	chr	1151204	-	0	0	HVO_RS10765	1149408	1151204	0	HVO_1261
TPS_021608	chr	1154999	+	5.90E-11	1	HVO_RS10790	1154802	1155953	17	HVO_1266
TPS_021628	chr	1155839	+	0	43	HVO_RS10790	1154802	1155953	90	HVO_1266
TPS_021655	chr	1155925	+	3.00E-11	53	HVO_RS10790	1154802	1155953	98	HVO_1266
TPS_021675	chr	1157252	+	0	52	HVO_RS10800	1156643	1157356	85	HVO_1268	VNG0339H
TPS_065299	chr	1159959	-	3.60E-10	8	HVO_RS10810	1159897	1160487	89	HVO_1271	VNG0917G
TPS_065318	chr	1160107	-	0	24	HVO_RS10810	1159897	1160487	64	HVO_1271	VNG0917G
TPS_065325	chr	1160137	-	0	7	HVO_RS10810	1159897	1160487	59	HVO_1271	VNG0917G
TPS_065337	chr	1160283	-	0	0	HVO_RS10810	1159897	1160487	35	HVO_1271	VNG0917G
TPS_065341	chr	1160476	-	0	0	HVO_RS10810	1159897	1160487	2	HVO_1271	VNG0917G
TPS_065342	chr	1160491	-	0	0	HVO_RS10810	1159897	1160487	-1	HVO_1271	VNG0917G
TPS_065350	chr	1161266	-	0	0	HVO_RS10815	1160641	1161729	43	HVO_1272
TPS_065351	chr	1161346	-	0	2	HVO_RS10815	1160641	1161729	35	HVO_1272
TPS_065355	chr	1161400	-	0	0	HVO_RS10815	1160641	1161729	30	HVO_1272
TPS_065375	chr	1162989	-	0	0	HVO_RS10820	1161871	1163367	25	HVO_1273	VNG1001G
TPS_021765	chr	1163803	+	0	3	HVO_RS10825	1163765	1163962	19	HVO_1273A
TPS_021766	chr	1163811	+	0	1	HVO_RS10825	1163765	1163962	23	HVO_1273A
TPS_021769	chr	1163834	+	0	0	HVO_RS10825	1163765	1163962	35	HVO_1273A
TPS_021771	chr	1163852	+	0	6	HVO_RS10825	1163765	1163962	44	HVO_1273A
TPS_021773	chr	1163876	+	0	0	HVO_RS10825	1163765	1163962	56	HVO_1273A
TPS_021774	chr	1163885	+	0	0	HVO_RS10825	1163765	1163962	61	HVO_1273A
TPS_021779	chr	1163931	+	0	0	HVO_RS10825	1163765	1163962	84	HVO_1273A
TPS_021783	chr	1163944	+	0	7	HVO_RS10825	1163765	1163962	91	HVO_1273A
TPS_021791	chr	1164046	+	0	1	HVO_RS10830	1164047	1164931	0	HVO_1274	VNG1002H
TPS_021839	chr	1164871	+	0	90	HVO_RS10830	1164047	1164931	93	HVO_1274	VNG1002H
TPS_021860	chr	1164932	+	0	10	HVO_RS10830	1164047	1164931	100	HVO_1275
TPS_021866	chr	1164992	+	0	7	HVO_RS10835	1164974	1165360	5	HVO_1275
TPS_021872	chr	1165011	+	0	2	HVO_RS10835	1164974	1165360	10	HVO_1275
TPS_065427	chr	1170096	-	0	0	HVO_RS10870	1170083	1171081	99	HVO_1283	VNG1023C
TPS_065433	chr	1170175	-	0	3	HVO_RS10870	1170083	1171081	91	HVO_1283	VNG1023C
TPS_065463	chr	1170942	-	0	2	HVO_RS10870	1170083	1171081	14	HVO_1283	VNG1023C
TPS_065496	chr	1171697	-	1.30E-10	7	HVO_RS10875	1171085	1171870	22	HVO_1284	VNG1011Cm
TPS_021951	chr	1173042	+	9.10E-11	6	HVO_RS10885	1172274	1173056	98	HVO_1286	VNG0882Gm
TPS_021976	chr	1173660	+	0	1	HVO_RS10890	1173162	1173758	84	HVO_1287
TPS_065539	chr	1174101	-	0	58	HVO_RS10895	1174083	1174481	95	HVO_1289
TPS_065562	chr	1174173	-	0	0	HVO_RS10895	1174083	1174481	77	HVO_1289
TPS_065578	chr	1174251	-	0	15	HVO_RS10895	1174083	1174481	58	HVO_1289
TPS_065590	chr	1174294	-	0	9	HVO_RS10895	1174083	1174481	47	HVO_1289
TPS_065595	chr	1174306	-	0	4	HVO_RS10895	1174083	1174481	44	HVO_1289
TPS_065612	chr	1174483	-	0	4	HVO_RS10895	1174083	1174481	-1	HVO_1289
TPS_022030	chr	1176199	+	1.00E-10	5	HVO_RS10905	1175604	1176335	81	HVO_1291	VNG1037G
TPS_022049	chr	1176393	+	0	1	HVO_RS10910	1176399	1176776	-2	HVO_1292
TPS_022083	chr	1179105	+	2.00E-14	4	HVO_RS10925	1179103	1180188	0	HVO_1295	VNG1033G
TPS_022093	chr	1180254	+	4.80E-13	2	HVO_RS10930	1180185	1180694	14	HVO_1296	VNG1031C
TPS_022116	chr	1182579	+	2.30E-12	0	HVO_RS10945	1181816	1183234	54	HVO_1298
TPS_022117	chr	1183303	+	0	0	HVO_RS20130	1183305	1183826	0	HVO_1299	VNG1029C
TPS_022118	chr	1183314	+	0	2	HVO_RS20130	1183305	1183826	2	HVO_1299	VNG1029C
TPS_022133	chr	1183602	+	9.30E-11	18	HVO_RS20130	1183305	1183826	57	HVO_1299	VNG1029C
TPS_022165	chr	1183682	+	0	38	HVO_RS20130	1183305	1183826	72	HVO_1299	VNG1029C
TPS_022172	chr	1183697	+	0	10	HVO_RS20130	1183305	1183826	75	HVO_1299	VNG1029C
TPS_022187	chr	1183732	+	0	26	HVO_RS20130	1183305	1183826	82	HVO_1299	VNG1029C
TPS_022213	chr	1183808	+	0	4	HVO_RS20130	1183305	1183826	97	HVO_1299	VNG1029C
TPS_022230	chr	1184558	+	7.40E-15	10	HVO_RS10960	1183977	1184621	90	HVO_1300	VNG1027G
TPS_022233	chr	1184590	+	0	27	HVO_RS10960	1183977	1184621	95	HVO_1300	VNG1027G
TPS_022249	chr	1184627	+	0	3	HVO_RS10960	1183977	1184621	101	-
TPS_065654	chr	1184744	-	2.90E-11	11	HVO_RS10965	1184666	1186432	96	HVO_1301
TPS_065663	chr	1184790	-	0	0	HVO_RS10965	1184666	1186432	93	HVO_1301
TPS_065710	chr	1186381	-	6.40E-10	10	HVO_RS10965	1184666	1186432	3	HVO_1301
TPS_065720	chr	1186425	-	0	7	HVO_RS10965	1184666	1186432	0	HVO_1301
TPS_065722	chr	1186434	-	0	2	HVO_RS10965	1184666	1186432	0	HVO_1301
TPS_065750	chr	1188461	-	0	0	HVO_RS10980	1188454	1189392	99	HVO_1304	VNG1125G
TPS_065752	chr	1188472	-	0	14	HVO_RS10980	1188454	1189392	98	HVO_1304	VNG1125G
TPS_065757	chr	1188496	-	0	22	HVO_RS10980	1188454	1189392	96	HVO_1304	VNG1125G
TPS_065774	chr	1188540	-	0	23	HVO_RS10980	1188454	1189392	91	HVO_1304	VNG1125G
TPS_065782	chr	1188559	-	0	5	HVO_RS10980	1188454	1189392	89	HVO_1304	VNG1125G
TPS_065785	chr	1188569	-	0	10	HVO_RS10980	1188454	1189392	88	HVO_1304	VNG1125G
TPS_065792	chr	1188596	-	0	3	HVO_RS10980	1188454	1189392	85	HVO_1304	VNG1125G
TPS_065812	chr	1188694	-	0	24	HVO_RS10980	1188454	1189392	74	HVO_1304	VNG1125G
TPS_065817	chr	1188719	-	0	3	HVO_RS10980	1188454	1189392	72	HVO_1304	VNG1125G
TPS_065820	chr	1188766	-	0	5	HVO_RS10980	1188454	1189392	67	HVO_1304	VNG1125G
TPS_065826	chr	1188873	-	0	3	HVO_RS10980	1188454	1189392	55	HVO_1304	VNG1125G
TPS_065862	chr	1189414	-	0	1	HVO_RS10985	1189396	1191291	99	HVO_1305	VNG1128G
TPS_065863	chr	1189433	-	2.20E-13	0	HVO_RS10985	1189396	1191291	98	HVO_1305	VNG1128G
TPS_065876	chr	1189511	-	0	1	HVO_RS10985	1189396	1191291	94	HVO_1305	VNG1128G
TPS_065885	chr	1189593	-	0	8	HVO_RS10985	1189396	1191291	90	HVO_1305	VNG1128G
TPS_065894	chr	1189645	-	0	19	HVO_RS10985	1189396	1191291	87	HVO_1305	VNG1128G
TPS_065930	chr	1189843	-	0	2	HVO_RS10985	1189396	1191291	76	HVO_1305	VNG1128G
TPS_065960	chr	1190255	-	0	0	HVO_RS10985	1189396	1191291	55	HVO_1305	VNG1128G
TPS_065999	chr	1191137	-	0	0	HVO_RS10985	1189396	1191291	8	HVO_1305	VNG1128G
TPS_066000	chr	1191178	-	0	7	HVO_RS10985	1189396	1191291	6	HVO_1305	VNG1128G
TPS_066003	chr	1191276	-	0	0	HVO_RS10985	1189396	1191291	1	HVO_1305	VNG1128G
TPS_066008	chr	1191299	-	0	5	HVO_RS10985	1189396	1191291	0	HVO_1305	VNG1128G
TPS_066012	chr	1192649	-	0	0	HVO_RS10990	1191491	1192648	0	HVO_1306	VNG1230G
TPS_066014	chr	1193383	-	3.80E-11	0	HVO_RS11000	1193274	1193594	66	-
TPS_022313	chr	1196350	+	7.60E-14	7	HVO_RS11010	1195278	1196453	91	HVO_1309	VNG1233G
TPS_066071	chr	1196999	-	0	1	HVO_RS11015	1196487	1197008	2	HVO_1310
TPS_066106	chr	1202029	-	0	15	HVO_RS11045	1201909	1202355	73	HVO_1317
TPS_066112	chr	1202052	-	8.00E-11	6	HVO_RS11045	1201909	1202355	68	HVO_1317
TPS_066119	chr	1204474	-	0	0	HVO_RS11065	1204459	1204770	95	HVO_1322	VNG1244C
TPS_066120	chr	1204487	-	0	0	HVO_RS11065	1204459	1204770	91	HVO_1322	VNG1244C
TPS_066121	chr	1204504	-	0	0	HVO_RS11065	1204459	1204770	86	HVO_1322	VNG1244C
TPS_022412	chr	1205793	+	0	0	HVO_RS11075	1205784	1206212	2	HVO_1324	VNG1246H
TPS_022439	chr	1211290	+	0	1	HVO_RS11110	1210934	1211335	89	HVO_1331
TPS_022446	chr	1211426	+	0	0	HVO_RS11115	1211427	1211816	0	HVO_1332
TPS_022447	chr	1211436	+	0	0	HVO_RS11115	1211427	1211816	2	HVO_1332
TPS_066177	chr	1216029	-	0	2	HVO_RS11135	1215368	1216150	15	HVO_1336	VNG1252G
TPS_066191	chr	1217713	-	2.00E-12	0	HVO_RS11140	1216155	1218026	17	HVO_1337	VNG1253C
TPS_066201	chr	1218720	-	0	0	HVO_RS11145	1218023	1219306	46	HVO_1338	VNG1255C
TPS_066209	chr	1219293	-	0	19	HVO_RS11145	1218023	1219306	1	HVO_1338	VNG1255C
TPS_022494	chr	1221860	+	0	10	HVO_RS11165	1221860	1222195	0	HVO_1342
TPS_022504	chr	1222766	+	0	7	HVO_RS11175	1222761	1223477	1	HVO_1344	VNG1276C
TPS_022598	chr	1223415	+	0	37	HVO_RS11175	1222761	1223477	91	HVO_1344	VNG1276C
TPS_022614	chr	1223450	+	0	39	HVO_RS11175	1222761	1223477	96	HVO_1344	VNG1276C
TPS_066246	chr	1223523	-	0	1	HVO_RS11180	1223505	1223834	95	HVO_1345
TPS_066250	chr	1223819	-	0	7	HVO_RS11180	1223505	1223834	5	HVO_1345
TPS_022648	chr	1225359	+	0	26	HVO_RS11185	1224075	1225376	99	HVO_1346	VNG1275Gm
TPS_022717	chr	1229032	+	0	17	HVO_RS11205	1228716	1229099	83	HVO_1350
TPS_022726	chr	1229214	+	0	0	HVO_RS11210	1229187	1231541	1	HVO_1351	VNG1383G
TPS_022730	chr	1229232	+	0	8	HVO_RS11210	1229187	1231541	2	HVO_1351	VNG1383G
TPS_022740	chr	1229285	+	0	13	HVO_RS11210	1229187	1231541	4	HVO_1351	VNG1383G
TPS_022744	chr	1229317	+	0	3	HVO_RS11210	1229187	1231541	6	HVO_1351	VNG1383G
TPS_066268	chr	1231778	-	4.90E-11	5	HVO_RS11215	1231593	1231781	2	HVO_1352
TPS_022784	chr	1232032	+	0	33	HVO_RS11220	1232031	1232252	0	HVO_1353
TPS_022806	chr	1232104	+	0	0	HVO_RS11220	1232031	1232252	33	HVO_1353
TPS_022879	chr	1236663	+	1.90E-11	15	HVO_RS11240	1236660	1238408	0	HVO_1357	VNG0996G
TPS_022921	chr	1237027	+	3.10E-14	13	HVO_RS11240	1236660	1238408	21	HVO_1357	VNG0996G
TPS_066349	chr	1238456	-	0	2	HVO_RS11245	1238438	1238830	95	HVO_1358
TPS_066365	chr	1238544	-	0	0	HVO_RS11245	1238438	1238830	73	HVO_1358
TPS_066394	chr	1238714	-	0	0	HVO_RS11245	1238438	1238830	30	HVO_1358
TPS_066397	chr	1238735	-	0	2	HVO_RS11245	1238438	1238830	24	HVO_1358
TPS_066406	chr	1239093	-	0	10	HVO_RS11250	1238925	1239131	18	HVO_1359	VNG1865H
TPS_066440	chr	1245673	-	0	1	HVO_RS11290	1244879	1245682	1	HVO_1368	VNG1340C
TPS_066449	chr	1245910	-	4.40E-11	13	HVO_RS11295	1245842	1246504	90	HVO_1369	VNG0533H
TPS_066529	chr	1246728	-	0	12	HVO_RS11300	1246610	1247944	91	HVO_1370
TPS_066589	chr	1249814	-	0	0	HVO_RS11315	1249714	1250865	91	HVO_1373	VNG0371G
TPS_066596	chr	1250103	-	0	1	HVO_RS11315	1249714	1250865	66	HVO_1373	VNG0371G
TPS_066628	chr	1251178	-	0	10	HVO_RS11320	1250956	1252617	87	HVO_1374
TPS_023089	chr	1255098	+	0	4	HVO_RS11335	1255092	1255466	2	HVO_1377	VNG2432C
TPS_023121	chr	1255625	+	6.50E-15	2	HVO_RS11340	1255474	1255854	40	HVO_1378
TPS_023126	chr	1255642	+	0	16	HVO_RS11340	1255474	1255854	44	HVO_1378
TPS_023192	chr	1260203	+	0	34	HVO_RS11365	1259511	1260236	95	HVO_1383	VNG0425G
TPS_066726	chr	1261039	-	0	0	HVO_RS11375	1260973	1261293	79	HVO_1385	VNG0426G
TPS_066727	chr	1261087	-	0	0	HVO_RS11375	1260973	1261293	64	HVO_1385	VNG0426G
TPS_066729	chr	1261615	-	0	1	HVO_RS11380	1261387	1261644	11	HVO_1386
TPS_023219	chr	1262645	+	0	3	HVO_RS11390	1262636	1263136	2	HVO_1388	VNG0429H
TPS_066804	chr	1264958	-	0	13	HVO_RS11405	1264940	1265395	96	HVO_1391	VNG0431G
TPS_066830	chr	1265024	-	0	51	HVO_RS11405	1264940	1265395	82	HVO_1391	VNG0431G
TPS_066844	chr	1265125	-	0	4	HVO_RS11405	1264940	1265395	59	HVO_1391	VNG0431G
TPS_066856	chr	1265147	-	0	12	HVO_RS11405	1264940	1265395	55	HVO_1391	VNG0431G
TPS_066866	chr	1265220	-	0	7	HVO_RS11405	1264940	1265395	38	HVO_1391	VNG0431G
TPS_066867	chr	1265232	-	0	0	HVO_RS11405	1264940	1265395	36	HVO_1391	VNG0431G
TPS_066869	chr	1265246	-	0	8	HVO_RS11405	1264940	1265395	33	HVO_1391	VNG0431G
TPS_066879	chr	1265311	-	0	1	HVO_RS11405	1264940	1265395	18	HVO_1391	VNG0431G
TPS_066886	chr	1265387	-	0	2	HVO_RS11405	1264940	1265395	2	HVO_1391	VNG0431G
TPS_023248	chr	1265652	+	0	0	HVO_RS11410	1265555	1265884	29	HVO_1392	VNG0433C
TPS_023250	chr	1265708	+	0	2	HVO_RS11410	1265555	1265884	47	HVO_1392	VNG0433C
TPS_023252	chr	1265721	+	0	1	HVO_RS11410	1265555	1265884	50	HVO_1392	VNG0433C
TPS_023270	chr	1265865	+	0	8	HVO_RS11410	1265555	1265884	94	HVO_1392	VNG0433C
TPS_023304	chr	1269153	+	1.80E-14	23	HVO_RS11425	1267888	1269171	99	HVO_1395	VNG0437C
TPS_023312	chr	1269309	+	0	3	HVO_RS11430	1269301	1270497	1	HVO_1397
TPS_066961	chr	1270499	-	0	0	HVO_RS11435	1270472	1271887	98	HVO_1396	VNG0439C
TPS_066963	chr	1270517	-	5.90E-11	12	HVO_RS11435	1270472	1271887	97	HVO_1396	VNG0439C
TPS_066976	chr	1270571	-	0	23	HVO_RS11435	1270472	1271887	93	HVO_1396	VNG0439C
TPS_066996	chr	1270620	-	0	19	HVO_RS11435	1270472	1271887	90	HVO_1396	VNG0439C
TPS_067004	chr	1270668	-	0	6	HVO_RS11435	1270472	1271887	86	HVO_1396	VNG0439C
TPS_067007	chr	1270704	-	0	2	HVO_RS11435	1270472	1271887	84	HVO_1396	VNG0439C
TPS_067069	chr	1273750	-	0	7	HVO_RS11445	1273127	1274395	51	HVO_1399	VNG0898G
TPS_067078	chr	1274185	-	0	4	HVO_RS11445	1273127	1274395	17	HVO_1399	VNG0898G
TPS_067092	chr	1275211	-	2.90E-10	0	HVO_RS11450	1274392	1275951	47	HVO_1400	VNG0901G
TPS_067111	chr	1276260	-	0	4	HVO_RS11455	1276175	1277308	92	HVO_1401	VNG0903C
TPS_067115	chr	1276286	-	0	6	HVO_RS11455	1276175	1277308	90	HVO_1401	VNG0903C
TPS_067126	chr	1276404	-	0	3	HVO_RS11455	1276175	1277308	80	HVO_1401	VNG0903C
TPS_067133	chr	1276470	-	0	0	HVO_RS11455	1276175	1277308	74	HVO_1401	VNG0903C
TPS_023380	chr	1279295	+	7.70E-12	19	HVO_RS11465	1279029	1279313	94	HVO_1403
TPS_067199	chr	1279988	-	0	0	HVO_RS11475	1279645	1280088	23	HVO_1405	VNG1656H
TPS_023457	chr	1286371	+	0	0	HVO_RS11515	1286362	1287495	1	HVO_1413
TPS_023467	chr	1288713	+	5.60E-10	0	HVO_RS11520	1287661	1289370	62	HVO_1414
TPS_023476	chr	1289372	+	7.10E-10	12	HVO_RS11520	1287661	1289370	100	HVO_1415
TPS_067271	chr	1293085	-	0	0	HVO_RS11540	1291746	1293083	0	HVO_1417
TPS_023496	chr	1293710	+	0	1	HVO_RS11545	1293349	1294026	53	HVO_1419	VNG0113H
TPS_023559	chr	1298003	+	0	7	HVO_RS20140	1297044	1298123	89	HVO_1424
TPS_023561	chr	1298029	+	0	10	HVO_RS20140	1297044	1298123	91	HVO_1424
TPS_067340	chr	1299028	-	0	0	HVO_RS11575	1298230	1299027	0	HVO_1425
TPS_067345	chr	1299525	-	0	6	HVO_RS11580	1299309	1300286	78	HVO_1426
TPS_067355	chr	1304620	-	9.00E-12	0	HVO_RS11610	1304490	1304843	63	HVO_1433
TPS_067358	chr	1304817	-	2.90E-12	0	HVO_RS11610	1304490	1304843	7	HVO_1433
TPS_023660	chr	1308704	+	1.60E-13	6	HVO_RS11635	1308698	1309309	1	HVO_1437	VNG0609C
TPS_023676	chr	1308805	+	0	40	HVO_RS11635	1308698	1309309	18	HVO_1437	VNG0609C
TPS_023688	chr	1308839	+	0	12	HVO_RS11635	1308698	1309309	23	HVO_1437	VNG0609C
TPS_023700	chr	1308880	+	0	32	HVO_RS11635	1308698	1309309	30	HVO_1437	VNG0609C
TPS_023720	chr	1308927	+	0	35	HVO_RS11635	1308698	1309309	37	HVO_1437	VNG0609C
TPS_023737	chr	1308993	+	0	0	HVO_RS11635	1308698	1309309	48	HVO_1437	VNG0609C
TPS_023744	chr	1309146	+	3.00E-12	6	HVO_RS11635	1308698	1309309	73	HVO_1437	VNG0609C
TPS_023746	chr	1309164	+	0	5	HVO_RS11635	1308698	1309309	76	HVO_1437	VNG0609C
TPS_067452	chr	1309928	-	3.60E-10	6	HVO_RS11645	1309882	1310862	95	HVO_1439	VNG0606G
TPS_067474	chr	1310853	-	0	0	HVO_RS11645	1309882	1310862	1	HVO_1439	VNG0606G
TPS_067499	chr	1315636	-	0	0	HVO_RS11670	1315527	1316387	87	HVO_1444	VNG0681G
TPS_023815	chr	1318390	+	0	10	HVO_RS11680	1317778	1318671	69	HVO_1446	VNG0684G
TPS_023834	chr	1318514	+	0	0	HVO_RS11680	1317778	1318671	82	HVO_1446	VNG0684G
TPS_023838	chr	1318597	+	5.30E-15	1	HVO_RS11680	1317778	1318671	92	HVO_1446	VNG0684G
TPS_067540	chr	1322121	-	1.10E-10	5	HVO_RS11700	1321660	1322130	2	HVO_1450	VNG0626G
TPS_023979	chr	1323772	+	2.40E-12	0	HVO_RS11710	1323707	1324546	8	HVO_1452	VNG0627G
TPS_023997	chr	1324443	+	0	24	HVO_RS11710	1323707	1324546	88	HVO_1452	VNG0627G
TPS_024001	chr	1324463	+	1.60E-10	4	HVO_RS11710	1323707	1324546	90	HVO_1452	VNG0627G
TPS_024009	chr	1324504	+	2.90E-12	4	HVO_RS11710	1323707	1324546	95	HVO_1452	VNG0627G
TPS_024014	chr	1324524	+	4.10E-13	9	HVO_RS11710	1323707	1324546	97	HVO_1452	VNG0627G
TPS_024019	chr	1324542	+	7.80E-10	10	HVO_RS11710	1323707	1324546	100	HVO_1452	VNG0627G
TPS_024025	chr	1324701	+	4.30E-10	0	HVO_RS11715	1324709	1325962	-1	HVO_1453	VNG0628G
TPS_024064	chr	1325943	+	8.90E-12	1	HVO_RS11715	1324709	1325962	98	HVO_1453	VNG0628G
TPS_024077	chr	1326690	+	1.40E-10	2	HVO_RS11720	1326226	1327140	51	HVO_1454
TPS_024086	chr	1327233	+	1.50E-10	17	HVO_RS11725	1327137	1327604	21	HVO_1455
TPS_024163	chr	1327505	+	0	54	HVO_RS11725	1327137	1327604	79	HVO_1455
TPS_067596	chr	1330656	-	4.20E-13	12	HVO_RS11740	1330658	1331374	100	HVO_1458
TPS_067648	chr	1335860	-	0	6	HVO_RS11765	1335454	1336671	67	HVO_1464	VNG2549C
TPS_067678	chr	1338878	-	0	1	HVO_RS11785	1338855	1339379	96	HVO_1468
TPS_067685	chr	1339226	-	0	0	HVO_RS11785	1338855	1339379	29	HVO_1468
TPS_067704	chr	1342624	-	0	1	HVO_RS11795	1341301	1342632	1	HVO_1470	VNG1083G
TPS_024263	chr	1343587	+	0	4	HVO_RS11805	1343584	1343796	1	HVO_1472	VNG1085H
TPS_024271	chr	1344079	+	0	23	HVO_RS11810	1343855	1344133	81	HVO_1473	VNG1086C
TPS_024277	chr	1344115	+	0	22	HVO_RS11810	1343855	1344133	94	HVO_1473	VNG1086C
TPS_067751	chr	1347024	-	0	0	HVO_RS11825	1346626	1347021	-1	HVO_1476
TPS_067774	chr	1348251	-	0	1	HVO_RS11830	1347266	1348249	0	HVO_1477	VNG1794C
TPS_024358	chr	1349239	+	0	33	HVO_RS11835	1348391	1349344	89	HVO_1478	VNG0254G
TPS_024370	chr	1349277	+	7.30E-10	16	HVO_RS11835	1348391	1349344	93	HVO_1478	VNG0254G
TPS_024392	chr	1349326	+	0	35	HVO_RS11835	1348391	1349344	98	HVO_1478	VNG0254G
TPS_024395	chr	1349335	+	2.70E-10	7	HVO_RS11835	1348391	1349344	99	HVO_1478	VNG0254G
TPS_024448	chr	1351932	+	0	30	HVO_RS11850	1351477	1351968	93	HVO_1481
TPS_024484	chr	1352066	+	0	4	HVO_RS11855	1352076	1352402	-3	HVO_1482	VNG0438G
TPS_024487	chr	1352075	+	0	31	HVO_RS11855	1352076	1352402	0	HVO_1482	VNG0438G
TPS_024512	chr	1352131	+	0	16	HVO_RS11855	1352076	1352402	17	HVO_1482	VNG0438G
TPS_024526	chr	1352393	+	0	21	HVO_RS11855	1352076	1352402	97	HVO_1482	VNG0438G
TPS_067811	chr	1354709	-	4.10E-13	0	HVO_RS11865	1353372	1355135	24	HVO_1484	VNG1505G
TPS_067843	chr	1358017	-	0	4	HVO_RS11885	1358000	1359238	99	HVO_1488	VNG0442G
TPS_067860	chr	1358052	-	0	34	HVO_RS11885	1358000	1359238	96	HVO_1488	VNG0442G
TPS_067871	chr	1358092	-	0	17	HVO_RS11885	1358000	1359238	93	HVO_1488	VNG0442G
TPS_067890	chr	1358153	-	0	15	HVO_RS11885	1358000	1359238	88	HVO_1488	VNG0442G
TPS_067911	chr	1358229	-	0	19	HVO_RS11885	1358000	1359238	82	HVO_1488	VNG0442G
TPS_067915	chr	1358262	-	0	6	HVO_RS11885	1358000	1359238	79	HVO_1488	VNG0442G
TPS_068009	chr	1363819	-	0	0	HVO_RS11910	1363070	1364062	24	HVO_1494
TPS_068061	chr	1367608	-	0	1	HVO_RS11935	1367180	1368307	62	HVO_1499
TPS_068072	chr	1368155	-	0	0	HVO_RS11935	1367180	1368307	13	HVO_1499
TPS_068086	chr	1368295	-	2.90E-13	0	HVO_RS11935	1367180	1368307	1	HVO_1499
TPS_068091	chr	1368315	-	3.90E-12	1	HVO_RS11935	1367180	1368307	-1	HVO_1499
TPS_068101	chr	1370054	-	0	1	HVO_RS11945	1369327	1370094	5	HVO_1501
TPS_068181	chr	1378493	-	0	0	HVO_RS11985	1377383	1378522	3	HVO_1510
TPS_024637	chr	1379000	+	0	5	HVO_RS11990	1378985	1379272	5	HVO_1512	VNG1046H
TPS_024639	chr	1379042	+	0	0	HVO_RS11990	1378985	1379272	20	HVO_1512	VNG1046H
TPS_024652	chr	1380233	+	0	0	HVO_RS12000	1380074	1380610	30	HVO_1514	VNG2461H
TPS_068246	chr	1381409	-	0	23	HVO_RS12015	1381400	1382311	99	HVO_1517	VNG1053G
TPS_068296	chr	1382313	-	0	0	HVO_RS12015	1381400	1382311	0	HVO_1517	VNG1053G
TPS_024690	chr	1383031	+	0	9	HVO_RS12020	1383031	1384200	0	HVO_1519	VNG0112H
TPS_024691	chr	1383040	+	0	0	HVO_RS12020	1383031	1384200	1	HVO_1519	VNG0112H
TPS_024695	chr	1383496	+	0	0	HVO_RS12020	1383031	1384200	40	HVO_1519	VNG0112H
TPS_068345	chr	1385790	-	0	0	HVO_RS20145	1385553	1386272	67	HVO_1522	VNG1065C
TPS_068348	chr	1385982	-	0	0	HVO_RS20145	1385553	1386272	40	HVO_1522	VNG1065C
TPS_068350	chr	1386281	-	0	6	HVO_RS20145	1385553	1386272	-1	HVO_1522	VNG1065C
TPS_068355	chr	1386457	-	0	0	HVO_RS20150	1386375	1387490	93	HVO_1523	VNG1058H
TPS_068367	chr	1387251	-	0	0	HVO_RS20150	1386375	1387490	21	HVO_1523	VNG1058H
TPS_068368	chr	1387265	-	0	0	HVO_RS20150	1386375	1387490	20	HVO_1523	VNG1058H
TPS_068370	chr	1387316	-	0	1	HVO_RS20150	1386375	1387490	16	HVO_1523	VNG1058H
TPS_068382	chr	1387838	-	0	0	HVO_RS20155	1387487	1388401	62	HVO_1523A
TPS_068383	chr	1387879	-	0	0	HVO_RS20155	1387487	1388401	57	HVO_1523A
TPS_068384	chr	1389535	-	0	0	HVO_RS20160	1388454	1389884	24	HVO_1524	VNG1054G
TPS_068388	chr	1391158	-	0	4	HVO_RS12030	1390102	1391268	9	HVO_1525	VNG0112H
TPS_068394	chr	1391268	-	0	10	HVO_RS12030	1390102	1391268	0	HVO_1525	VNG0112H
TPS_068395	chr	1391277	-	0	0	HVO_RS12030	1390102	1391268	-1	HVO_1525	VNG0112H
TPS_024755	chr	1391466	+	0	8	HVO_RS20165	1391458	1392831	1	HVO_1526
TPS_068467	chr	1394819	-	0	20	HVO_RS12045	1394676	1395617	85	HVO_1529	VNG1067G
TPS_068475	chr	1394881	-	0	19	HVO_RS12045	1394676	1395617	78	HVO_1529	VNG1067G
TPS_068482	chr	1394907	-	5.30E-10	7	HVO_RS12045	1394676	1395617	75	HVO_1529	VNG1067G
TPS_024815	chr	1395733	+	0	2	HVO_RS12050	1395734	1398898	0	HVO_1530	VNG1068G
TPS_024839	chr	1395821	+	0	12	HVO_RS12050	1395734	1398898	3	HVO_1530	VNG1068G
TPS_024840	chr	1395830	+	0	10	HVO_RS12050	1395734	1398898	3	HVO_1530	VNG1068G
TPS_024856	chr	1395886	+	0	11	HVO_RS12050	1395734	1398898	5	HVO_1530	VNG1068G
TPS_024906	chr	1396399	+	0	2	HVO_RS12050	1395734	1398898	21	HVO_1530	VNG1068G
TPS_024965	chr	1397090	+	2.30E-12	0	HVO_RS12050	1395734	1398898	43	HVO_1530	VNG1068G
TPS_025003	chr	1397611	+	2.20E-10	3	HVO_RS12050	1395734	1398898	59	HVO_1530	VNG1068G
TPS_025067	chr	1398829	+	0	57	HVO_RS12050	1395734	1398898	98	HVO_1530	VNG1068G
TPS_068504	chr	1399074	-	0	7	HVO_RS12055	1399056	1400348	99	HVO_1531	VNG1048G
TPS_068522	chr	1400349	-	0	0	HVO_RS12055	1399056	1400348	0	HVO_1531	VNG1048G
TPS_025135	chr	1401434	+	0	12	HVO_RS12060	1400470	1401438	100	HVO_1532	VNG1069C
TPS_068543	chr	1402378	-	0	3	HVO_RS12065	1401868	1402422	8	HVO_1534
TPS_068558	chr	1402892	-	1.90E-11	0	HVO_RS12075	1402837	1403517	92	HVO_1536	VNG0718C
TPS_068572	chr	1403499	-	6.40E-10	16	HVO_RS12075	1402837	1403517	3	HVO_1536	VNG0718C
TPS_025208	chr	1405180	+	4.70E-13	1	HVO_RS12085	1405185	1406945	0	HVO_1538	VNG1969G
TPS_025221	chr	1409154	+	0	0	HVO_RS12095	1408197	1409507	73	HVO_1540	VNG1972G
TPS_025222	chr	1409913	+	0	2	HVO_RS12100	1409871	1411403	3	HVO_1541	VNG1967G
TPS_025228	chr	1410479	+	0	6	HVO_RS12100	1409871	1411403	40	HVO_1541	VNG1967G
TPS_025234	chr	1410722	+	0	0	HVO_RS12100	1409871	1411403	56	HVO_1541	VNG1967G
TPS_025258	chr	1412379	+	0	4	HVO_RS12105	1411407	1412471	91	HVO_1542	VNG1965H
TPS_025266	chr	1412433	+	0	9	HVO_RS12105	1411407	1412471	96	HVO_1542	VNG1965H
TPS_025268	chr	1412452	+	0	3	HVO_RS12105	1411407	1412471	98	HVO_1542	VNG1965H
TPS_068607	chr	1412921	-	0	12	HVO_RS12115	1412928	1413314	102	-
TPS_068613	chr	1412946	-	0	4	HVO_RS12115	1412928	1413314	95	HVO_1544
TPS_068634	chr	1413020	-	5.80E-12	28	HVO_RS12115	1412928	1413314	76	HVO_1544
TPS_068673	chr	1413889	-	3.10E-11	2	HVO_RS12120	1413311	1414009	17	HVO_1545
TPS_068694	chr	1414000	-	8.50E-13	15	HVO_RS12120	1413311	1414009	1	HVO_1545
TPS_068706	chr	1414151	-	0	16	HVO_RS12125	1414133	1415131	98	HVO_1546
TPS_068711	chr	1414168	-	3.90E-11	6	HVO_RS12125	1414133	1415131	96	HVO_1546
TPS_068716	chr	1414380	-	6.10E-10	1	HVO_RS12125	1414133	1415131	75	HVO_1546
TPS_068774	chr	1415120	-	8.40E-10	23	HVO_RS12125	1414133	1415131	1	HVO_1546
TPS_068800	chr	1415741	-	2.00E-11	0	HVO_RS12130	1415297	1418428	86	HVO_1547	VNG2190G
TPS_068832	chr	1418306	-	1.70E-11	1	HVO_RS12130	1415297	1418428	4	HVO_1547	VNG2190G
TPS_068846	chr	1419371	-	0	0	HVO_RS12135	1418809	1419417	8	HVO_1548
TPS_025306	chr	1423136	+	0	10	HVO_RS12165	1423128	1424813	0	HVO_1554	VNG0874G
TPS_068881	chr	1425649	-	0	14	HVO_RS12175	1425648	1425884	100	HVO_1556
TPS_068885	chr	1425664	-	0	5	HVO_RS12175	1425648	1425884	93	HVO_1556
TPS_068889	chr	1425680	-	0	5	HVO_RS12175	1425648	1425884	86	HVO_1556
TPS_068903	chr	1425888	-	0	0	HVO_RS12175	1425648	1425884	-2	HVO_1556
TPS_068948	chr	1429332	-	0	9	HVO_RS12195	1429308	1429667	93	HVO_1560	VNG0879C
TPS_068951	chr	1429353	-	0	9	HVO_RS12195	1429308	1429667	87	HVO_1560	VNG0879C
TPS_068960	chr	1429395	-	0	13	HVO_RS12195	1429308	1429667	76	HVO_1560	VNG0879C
TPS_068969	chr	1429426	-	0	33	HVO_RS12195	1429308	1429667	67	HVO_1560	VNG0879C
TPS_068988	chr	1429565	-	0	3	HVO_RS12195	1429308	1429667	28	HVO_1560	VNG0879C
TPS_068995	chr	1429659	-	0	4	HVO_RS12195	1429308	1429667	2	HVO_1560	VNG0879C
TPS_025368	chr	1430757	+	0	6	HVO_RS12200	1430347	1431078	56	HVO_1562	VNG0880G
TPS_025382	chr	1430844	+	0	24	HVO_RS12200	1430347	1431078	68	HVO_1562	VNG0880G
TPS_025394	chr	1430889	+	0	30	HVO_RS12200	1430347	1431078	74	HVO_1562	VNG0880G
TPS_025402	chr	1430915	+	0	28	HVO_RS12200	1430347	1431078	78	HVO_1562	VNG0880G
TPS_025455	chr	1431032	+	0	93	HVO_RS12200	1430347	1431078	94	HVO_1562	VNG0880G
TPS_025466	chr	1431060	+	0	11	HVO_RS12200	1430347	1431078	98	HVO_1562	VNG0880G
TPS_069061	chr	1431236	-	0	53	HVO_RS12205	1431219	1431596	95	HVO_1563
TPS_069082	chr	1431329	-	0	0	HVO_RS12205	1431219	1431596	71	HVO_1563
TPS_069114	chr	1431587	-	0	1	HVO_RS12205	1431219	1431596	2	HVO_1563
TPS_069135	chr	1432857	-	8.60E-10	2	HVO_RS12210	1431708	1433237	25	HVO_1564
TPS_069146	chr	1433237	-	0	0	HVO_RS12210	1431708	1433237	0	HVO_1564
TPS_025501	chr	1435672	+	2.10E-12	11	HVO_RS12225	1435666	1436373	1	HVO_1567	VNG0883H
TPS_025511	chr	1436197	+	0	1	HVO_RS12225	1435666	1436373	75	HVO_1567	VNG0883H
TPS_025521	chr	1437408	+	0	2	HVO_RS12235	1437398	1437616	5	HVO_1569
TPS_025526	chr	1437605	+	0	1	HVO_RS12235	1437398	1437616	95	HVO_1569
TPS_069172	chr	1437662	-	0	7	HVO_RS12240	1437643	1438743	98	HVO_1570	VNG0884G
TPS_069185	chr	1437702	-	3.60E-15	15	HVO_RS12240	1437643	1438743	95	HVO_1570	VNG0884G
TPS_069203	chr	1437763	-	0	51	HVO_RS12240	1437643	1438743	89	HVO_1570	VNG0884G
TPS_069221	chr	1437818	-	8.40E-10	0	HVO_RS12240	1437643	1438743	84	HVO_1570	VNG0884G
TPS_069240	chr	1438000	-	0	3	HVO_RS12240	1437643	1438743	68	HVO_1570	VNG0884G
TPS_069253	chr	1438445	-	9.20E-10	4	HVO_RS12240	1437643	1438743	27	HVO_1570	VNG0884G
TPS_025543	chr	1441391	+	0	14	HVO_RS12250	1441393	1443312	0	HVO_1572	VNG0887G
TPS_025595	chr	1443134	+	0	4	HVO_RS12250	1441393	1443312	91	HVO_1572	VNG0887G
TPS_025610	chr	1443397	+	0	0	HVO_RS12255	1443314	1445902	3	HVO_1573	VNG0889G
TPS_025612	chr	1443433	+	0	3	HVO_RS12255	1443314	1445902	5	HVO_1573	VNG0889G
TPS_025638	chr	1443867	+	0	1	HVO_RS12255	1443314	1445902	21	HVO_1573	VNG0889G
TPS_025707	chr	1445686	+	4.90E-10	5	HVO_RS12255	1443314	1445902	92	HVO_1573	VNG0889G
TPS_025736	chr	1445787	+	2.10E-10	24	HVO_RS12255	1443314	1445902	96	HVO_1573	VNG0889G
TPS_025752	chr	1445827	+	0	19	HVO_RS12255	1443314	1445902	97	HVO_1573	VNG0889G
TPS_025765	chr	1445883	+	0	9	HVO_RS12255	1443314	1445902	99	HVO_1573	VNG0889G
TPS_025769	chr	1446013	+	0	2	HVO_RS12260	1446004	1446420	2	-
TPS_025772	chr	1446023	+	0	1	HVO_RS12260	1446004	1446420	5	-
TPS_025791	chr	1446359	+	8.90E-13	1	HVO_RS12260	1446004	1446420	85	-
TPS_069338	chr	1446443	-	0	17	HVO_RS12265	1446425	1446895	96	HVO_1574
TPS_069353	chr	1446470	-	2.10E-11	6	HVO_RS12265	1446425	1446895	90	HVO_1574
TPS_069363	chr	1446837	-	0	2	HVO_RS12265	1446425	1446895	12	HVO_1574
TPS_069378	chr	1447774	-	0	26	HVO_RS12270	1446895	1447794	2	HVO_1575	VNG1209G
TPS_069410	chr	1447926	-	0	29	HVO_RS12275	1447899	1448819	97	HVO_1576	VNG0065G
TPS_069466	chr	1448317	-	9.00E-11	7	HVO_RS12275	1447899	1448819	55	HVO_1576	VNG0065G
TPS_025819	chr	1449000	+	0	21	HVO_RS12280	1448985	1449518	3	HVO_1577	VNG0890G
TPS_025836	chr	1449042	+	0	26	HVO_RS12280	1448985	1449518	11	HVO_1577	VNG0890G
TPS_025890	chr	1449217	+	0	5	HVO_RS12280	1448985	1449518	44	HVO_1577	VNG0890G
TPS_025892	chr	1449229	+	0	8	HVO_RS12280	1448985	1449518	46	HVO_1577	VNG0890G
TPS_025898	chr	1449257	+	2.10E-10	3	HVO_RS12280	1448985	1449518	51	HVO_1577	VNG0890G
TPS_025906	chr	1449307	+	0	18	HVO_RS12280	1448985	1449518	60	HVO_1577	VNG0890G
TPS_025927	chr	1449371	+	0	74	HVO_RS12280	1448985	1449518	72	HVO_1577	VNG0890G
TPS_025954	chr	1449449	+	0	17	HVO_RS12280	1448985	1449518	87	HVO_1577	VNG0890G
TPS_025966	chr	1449482	+	0	25	HVO_RS12280	1448985	1449518	93	HVO_1577	VNG0890G
TPS_069504	chr	1449771	-	0	2	HVO_RS12285	1449766	1450959	100	HVO_1578	VNG0891G
TPS_069509	chr	1449785	-	0	20	HVO_RS12285	1449766	1450959	98	HVO_1578	VNG0891G
TPS_069520	chr	1449834	-	0	0	HVO_RS12285	1449766	1450959	94	HVO_1578	VNG0891G
TPS_069608	chr	1450932	-	0	25	HVO_RS12285	1449766	1450959	2	HVO_1578	VNG0891G
TPS_026001	chr	1453677	+	0	10	HVO_RS12305	1453668	1453922	4	HVO_1582
TPS_026008	chr	1454028	+	0	0	HVO_RS12310	1454019	1454288	3	HVO_1583	VNG0737H
TPS_026038	chr	1454245	+	3.60E-10	6	HVO_RS12310	1454019	1454288	84	HVO_1583	VNG0737H
TPS_026051	chr	1455016	+	1.00E-14	6	HVO_RS12320	1455006	1457012	0	HVO_1585	VNG0484G
TPS_026055	chr	1455035	+	0	16	HVO_RS12320	1455006	1457012	1	HVO_1585	VNG0484G
TPS_026060	chr	1455117	+	9.00E-12	9	HVO_RS12320	1455006	1457012	6	HVO_1585	VNG0484G
TPS_026073	chr	1455448	+	3.30E-10	2	HVO_RS12320	1455006	1457012	22	HVO_1585	VNG0484G
TPS_026079	chr	1455896	+	1.70E-11	0	HVO_RS12320	1455006	1457012	44	HVO_1585	VNG0484G
TPS_026089	chr	1456080	+	0	0	HVO_RS12320	1455006	1457012	54	HVO_1585	VNG0484G
TPS_069743	chr	1459303	-	1.50E-11	29	HVO_RS12335	1459300	1459620	99	HVO_1588	VNG1326H
TPS_069783	chr	1459691	-	4.50E-15	16	HVO_RS12340	1459673	1460830	98	HVO_1589	VNG0489G
TPS_069793	chr	1459719	-	0	48	HVO_RS12340	1459673	1460830	96	HVO_1589	VNG0489G
TPS_069868	chr	1460973	-	0	53	HVO_RS12345	1460975	1462852	100	HVO_1589	VNG0489G
TPS_069905	chr	1461046	-	0	23	HVO_RS12345	1460975	1462852	96	HVO_1590	VNG0491G
TPS_069908	chr	1461814	-	0	0	HVO_RS12345	1460975	1462852	55	HVO_1590	VNG0491G
TPS_069914	chr	1462595	-	0	1	HVO_RS12345	1460975	1462852	14	HVO_1590	VNG0491G
TPS_069928	chr	1462807	-	0	0	HVO_RS12345	1460975	1462852	2	HVO_1590	VNG0491G
TPS_069930	chr	1462828	-	0	0	HVO_RS12345	1460975	1462852	1	HVO_1590	VNG0491G
TPS_069932	chr	1462837	-	0	10	HVO_RS12345	1460975	1462852	1	HVO_1590	VNG0491G
TPS_069937	chr	1462855	-	0	0	HVO_RS12345	1460975	1462852	0	HVO_1590	VNG0491G
TPS_069992	chr	1464791	-	0	27	HVO_RS12360	1464784	1465530	99	HVO_1593	VNG0500G
TPS_070017	chr	1465521	-	0	14	HVO_RS12360	1464784	1465530	1	HVO_1593	VNG0500G
TPS_026130	chr	1465715	+	1.20E-11	3	HVO_RS12365	1465704	1466645	1	HVO_1594	VNG0499G
TPS_026150	chr	1466808	+	8.00E-12	1	HVO_RS12370	1466642	1467178	31	HVO_1595	VNG0498C
TPS_026158	chr	1467086	+	0	29	HVO_RS12370	1466642	1467178	83	HVO_1595	VNG0498C
TPS_026184	chr	1467160	+	0	30	HVO_RS12370	1466642	1467178	97	HVO_1595	VNG0498C
TPS_070028	chr	1467261	-	0	0	HVO_RS12375	1467212	1468714	97	HVO_1596
TPS_070070	chr	1470619	-	0	0	HVO_RS12385	1469248	1470627	1	HVO_1598
TPS_026281	chr	1475658	+	0	17	HVO_RS12415	1475645	1477207	1	HVO_1605	VNG1985C
TPS_070124	chr	1477641	-	2.10E-14	10	HVO_RS12420	1477228	1477647	1	HVO_1606
TPS_026326	chr	1477727	+	0	22	HVO_RS12425	1477729	1477974	-1	HVO_1607
TPS_026364	chr	1477916	+	2.10E-11	1	HVO_RS12425	1477729	1477974	76	HVO_1607
TPS_070139	chr	1479475	-	0	7	HVO_RS12435	1479457	1480329	98	HVO_1609
TPS_070183	chr	1480821	-	0	10	HVO_RS12440	1480452	1481303	57	HVO_1610	VNG0507C
TPS_070185	chr	1480845	-	0	1	HVO_RS12440	1480452	1481303	54	HVO_1610	VNG0507C
TPS_070186	chr	1480870	-	0	0	HVO_RS12440	1480452	1481303	51	HVO_1610	VNG0507C
TPS_070193	chr	1481097	-	0	1	HVO_RS12440	1480452	1481303	24	HVO_1610	VNG0507C
TPS_070194	chr	1481293	-	0	1	HVO_RS12440	1480452	1481303	1	HVO_1610	VNG0507C
TPS_070205	chr	1481760	-	0	1	HVO_RS12450	1481749	1482207	98	HVO_1612
TPS_026424	chr	1485069	+	0	20	HVO_RS12470	1484423	1485127	92	HVO_1616	VNG0686C
TPS_026426	chr	1485083	+	0	6	HVO_RS12470	1484423	1485127	94	HVO_1616	VNG0686C
TPS_026486	chr	1487963	+	2.10E-11	1	HVO_RS12480	1486932	1487981	98	HVO_1620	VNG0838G
TPS_026492	chr	1488619	+	0	0	HVO_RS12490	1488625	1489245	-1	HVO_1622
TPS_070281	chr	1490295	-	0	12	HVO_RS12500	1490257	1491153	96	HVO_1623	VNG0847H
TPS_070289	chr	1490336	-	0	5	HVO_RS12500	1490257	1491153	91	HVO_1623	VNG0847H
TPS_070295	chr	1490350	-	0	9	HVO_RS12500	1490257	1491153	90	HVO_1623	VNG0847H
TPS_070319	chr	1490451	-	3.90E-11	2	HVO_RS12500	1490257	1491153	78	HVO_1623	VNG0847H
TPS_070357	chr	1491127	-	0	11	HVO_RS12500	1490257	1491153	3	HVO_1623	VNG0847H
TPS_070444	chr	1494174	-	5.50E-11	9	HVO_RS12510	1493347	1494180	1	HVO_1626	VNG0851C
TPS_070467	chr	1496733	-	0	0	HVO_RS12520	1495136	1496731	0	HVO_1629
TPS_070476	chr	1497281	-	0	3	HVO_RS12525	1496811	1497290	2	HVO_1630
TPS_070504	chr	1497471	-	0	10	HVO_RS12530	1497454	1498488	98	HVO_1631	VNG0854C
TPS_070534	chr	1498490	-	1.90E-11	0	HVO_RS12530	1497454	1498488	0	HVO_1631	VNG0854C
TPS_026516	chr	1499399	+	0	1	HVO_RS12540	1499389	1499763	3	HVO_1633	VNG0853C
TPS_026525	chr	1499431	+	0	30	HVO_RS12540	1499389	1499763	11	HVO_1633	VNG0853C
TPS_026541	chr	1499493	+	0	47	HVO_RS12540	1499389	1499763	28	HVO_1633	VNG0853C
TPS_026582	chr	1499708	+	4.00E-10	11	HVO_RS12540	1499389	1499763	85	HVO_1633	VNG0853C
TPS_026592	chr	1499745	+	0	0	HVO_RS12540	1499389	1499763	95	HVO_1633	VNG0853C
TPS_070576	chr	1501527	-	0	81	HVO_RS12560	1501509	1502429	98	HVO_1637	VNG1294G
TPS_070626	chr	1501620	-	1.10E-11	12	HVO_RS12560	1501509	1502429	88	HVO_1637	VNG1294G
TPS_070634	chr	1502055	-	0	0	HVO_RS12560	1501509	1502429	41	HVO_1637	VNG1294G
TPS_070641	chr	1502420	-	0	0	HVO_RS12560	1501509	1502429	1	HVO_1637	VNG1294G
TPS_070655	chr	1509852	-	0	6	HVO_RS12610	1509221	1510012	20	HVO_1646
TPS_070657	chr	1509997	-	0	3	HVO_RS12610	1509221	1510012	2	HVO_1646
TPS_070670	chr	1510742	-	0	12	HVO_RS12615	1510223	1510738	-1	HVO_1647
TPS_026662	chr	1511536	+	0	0	HVO_RS12625	1511538	1512746	0	HVO_1649	VNG1297C
TPS_026716	chr	1512699	+	0	81	HVO_RS12625	1511538	1512746	96	HVO_1649	VNG1297C
TPS_026728	chr	1512728	+	0	15	HVO_RS12625	1511538	1512746	99	HVO_1649	VNG1297C
TPS_026729	chr	1512739	+	0	4	HVO_RS12625	1511538	1512746	99	HVO_1649	VNG1297C
TPS_070680	chr	1512834	-	0	10	HVO_RS12630	1512818	1515316	99	HVO_1650
TPS_070725	chr	1514557	-	0	10	HVO_RS12630	1512818	1515316	30	HVO_1650
TPS_070743	chr	1515321	-	0	0	HVO_RS12630	1512818	1515316	0	HVO_1650
TPS_026750	chr	1515638	+	0	0	HVO_RS12635	1515581	1516756	5	HVO_1651	VNG1299C
TPS_026773	chr	1517041	+	0	0	HVO_RS12640	1516953	1517207	35	HVO_1652
TPS_026774	chr	1517075	+	0	2	HVO_RS12640	1516953	1517207	48	HVO_1652
TPS_026776	chr	1517093	+	0	0	HVO_RS12640	1516953	1517207	55	HVO_1652
TPS_026777	chr	1517121	+	0	0	HVO_RS12640	1516953	1517207	66	HVO_1652
TPS_070759	chr	1518086	-	0	0	HVO_RS12650	1517723	1518643	61	HVO_1654	VNG1301G
TPS_026790	chr	1518797	+	1.10E-10	0	HVO_RS12655	1518788	1519168	2	HVO_1655	VNG1302H
TPS_070771	chr	1521288	-	0	2	HVO_RS12660	1519205	1521316	1	HVO_1656	VNG1303C
TPS_070775	chr	1521298	-	0	2	HVO_RS12660	1519205	1521316	1	HVO_1656	VNG1303C
TPS_070777	chr	1521307	-	0	1	HVO_RS12660	1519205	1521316	0	HVO_1656	VNG1303C
TPS_070843	chr	1523954	-	0	8	HVO_RS12675	1523528	1524424	52	HVO_1659	VNG1388H
TPS_070872	chr	1524831	-	0	0	HVO_RS12680	1524426	1525235	50	HVO_1660	VNG1389C
TPS_070894	chr	1525227	-	0	17	HVO_RS12680	1524426	1525235	1	HVO_1660	VNG1389C
TPS_070906	chr	1525716	-	0	0	HVO_RS12685	1525352	1525714	-1	HVO_1661
TPS_070935	chr	1527239	-	0	1	HVO_RS12710	1527009	1527509	54	HVO_1666	VNG1390a
TPS_070948	chr	1527860	-	0	1	HVO_RS12715	1527627	1528091	50	HVO_1667	VNG1394H
TPS_070950	chr	1528276	-	0	0	HVO_RS12720	1528159	1529235	89	HVO_1668	VNG1397C
TPS_070951	chr	1528290	-	0	0	HVO_RS12720	1528159	1529235	88	HVO_1668	VNG1397C
TPS_070952	chr	1528340	-	0	0	HVO_RS12720	1528159	1529235	83	HVO_1668	VNG1397C
TPS_070956	chr	1528827	-	6.20E-10	0	HVO_RS12720	1528159	1529235	38	HVO_1668	VNG1397C
TPS_070968	chr	1529212	-	0	7	HVO_RS12720	1528159	1529235	2	HVO_1668	VNG1397C
TPS_026900	chr	1532086	+	2.20E-10	9	HVO_RS12745	1532081	1532731	1	HVO_1673
TPS_026984	chr	1532635	+	2.30E-10	28	HVO_RS12745	1532081	1532731	85	HVO_1673
TPS_027012	chr	1532713	+	0	26	HVO_RS12745	1532081	1532731	97	HVO_1673
TPS_027051	chr	1534145	+	0	9	HVO_RS12755	1534149	1535147	0	HVO_1676
TPS_027056	chr	1534161	+	0	0	HVO_RS12755	1534149	1535147	1	HVO_1676
TPS_027059	chr	1534232	+	0	0	HVO_RS12755	1534149	1535147	8	HVO_1676
TPS_027079	chr	1535093	+	0	27	HVO_RS12755	1534149	1535147	95	HVO_1676
TPS_027087	chr	1535123	+	0	15	HVO_RS12755	1534149	1535147	98	HVO_1676
TPS_027097	chr	1535265	+	0	3	HVO_RS12760	1535246	1535425	11	HVO_1677	VNG1261H
TPS_027100	chr	1535275	+	0	2	HVO_RS12760	1535246	1535425	16	HVO_1677	VNG1261H
TPS_027103	chr	1535292	+	0	0	HVO_RS12760	1535246	1535425	26	HVO_1677	VNG1261H
TPS_027104	chr	1536205	+	0	0	HVO_RS12770	1536158	1536394	20	HVO_1679	VNG1263C
TPS_027105	chr	1536215	+	0	0	HVO_RS12770	1536158	1536394	24	HVO_1679	VNG1263C
TPS_027112	chr	1536241	+	0	23	HVO_RS12770	1536158	1536394	35	HVO_1679	VNG1263C
TPS_027115	chr	1536255	+	0	0	HVO_RS12770	1536158	1536394	41	HVO_1679	VNG1263C
TPS_027119	chr	1536274	+	0	17	HVO_RS12770	1536158	1536394	49	HVO_1679	VNG1263C
TPS_027124	chr	1536289	+	0	3	HVO_RS12770	1536158	1536394	56	HVO_1679	VNG1263C
TPS_027127	chr	1536304	+	0	3	HVO_RS12770	1536158	1536394	62	HVO_1679	VNG1263C
TPS_027139	chr	1536340	+	0	22	HVO_RS12770	1536158	1536394	77	HVO_1679	VNG1263C
TPS_027140	chr	1536376	+	0	0	HVO_RS12770	1536158	1536394	92	HVO_1679	VNG1263C
TPS_071096	chr	1536578	-	0	44	HVO_RS12775	1536560	1537000	96	HVO_1680	VNG1264C
TPS_071143	chr	1536874	-	0	6	HVO_RS12775	1536560	1537000	29	HVO_1680	VNG1264C
TPS_071169	chr	1536980	-	0	39	HVO_RS12775	1536560	1537000	5	HVO_1680	VNG1264C
TPS_071174	chr	1536995	-	0	8	HVO_RS12775	1536560	1537000	1	HVO_1680	VNG1264C
TPS_071192	chr	1538437	-	0	1	HVO_RS12785	1538090	1538830	53	HVO_1682
TPS_027217	chr	1542157	+	0	3	HVO_RS12795	1540595	1542526	81	HVO_1684	VNG1835G
TPS_027218	chr	1542182	+	0	2	HVO_RS12795	1540595	1542526	82	HVO_1684	VNG1835G
TPS_027312	chr	1542511	+	0	97	HVO_RS12795	1540595	1542526	99	HVO_1684	VNG1835G
[truncated: 1,516 more rows]
