# Supplementary material for: Halobacterium salinarum and Haloferax volcanii Comparative Transcriptomics Reveals Conserved Transcriptional Processing Sites
Source: Genes (Basel). 2021 Jun 30;12(7):1018. doi: 10.3390/genes12071018 (PMC8303175; doi:10.3390/genes12071018)
Supplement: Supplementary file 1 [file genes-12-01018-s001.zip › Amr_et_al_genes_2021_v39-zipfile/Table_S13__conserved_TPS_riboseq.tsv]

Chromosome	Start	End	Strand	Name
chr	2605	2605	forward	TPS_37_1 | 2605
chr	34642	34642	forward	TPS_8058_1 | 34642
chr	39602	39602	forward	TPS_8086_1 | 39602
chr	39630	39630	forward	TPS_8087_1 | 39630
chr	40882	40882	forward	TPS_8095_1 | 40882
chr	40904	40904	forward	TPS_8097_1 | 40904
chr	82541	82541	forward	TPS_561_1 | 82541
chr	166201	166201	forward	TPS_8653_1 | 166201
chr	166238	166238	forward	TPS_8655_1 | 166238
chr	166245	166245	forward	TPS_8656_1 | 166245
chr	166297	166297	forward	TPS_8657_1 | 166297
chr	166331	166331	forward	TPS_8658_1 | 166331
chr	207877	207877	forward	TPS_8801_1 | 207877
chr	210651	210651	forward	TPS_8822_1 | 210651
chr	210663	210663	forward	TPS_8823_1 | 210663
chr	210771	210771	forward	TPS_8824_1 | 210771
chr	210784	210784	forward	TPS_8825_1 | 210784
chr	210829	210829	forward	TPS_8826_1 | 210829
chr	211099	211099	forward	TPS_1095_1 | 211099
chr	233131	233131	forward	TPS_1243_1 | 233131
chr	246218	246218	forward	TPS_8936_1 | 246218
chr	251886	251886	forward	TPS_8968_1 | 251886
chr	251933	251933	forward	TPS_8971_1 | 251933
chr	251993	251993	forward	TPS_8973_1 | 251993
chr	252027	252027	forward	TPS_8974_1 | 252027
chr	272467	272467	forward	TPS_9082_1 | 272467
chr	304451	304451	forward	TPS_9217_1 | 304451
chr	309191	309191	forward	TPS_9276_1 | 309191
chr	309212	309212	forward	TPS_9277_1 | 309212
chr	309811	309811	forward	TPS_1502_1 | 309811
chr	309820	309820	forward	TPS_1503_1 | 309820
chr	319255	319255	forward	TPS_1531_1 | 319255
chr	333834	333834	forward	TPS_9351_1 | 333834
chr	380586	380586	forward	TPS_9571_1 | 380586
chr	382435	382435	forward	TPS_9581_1 | 382435
chr	382445	382445	forward	TPS_9582_1 | 382445
chr	394319	394319	forward	TPS_9612_1 | 394319
chr	395450	395450	forward	TPS_9619_1 | 395450
chr	404903	404903	forward	TPS_1720_1 | 404903
chr	405868	405868	forward	TPS_1736_1 | 405868
chr	408457	408457	forward	TPS_1783_1 | 408457
chr	408474	408474	forward	TPS_1784_1 | 408474
chr	422638	422638	forward	TPS_9741_1 | 422638
chr	445523	445523	forward	TPS_9840_1 | 445523
chr	446637	446637	forward	TPS_9859_1 | 446637
chr	448309	448309	forward	TPS_9891_1 | 448309
chr	450472	450472	forward	TPS_1922_1 | 450472
chr	481010	481010	forward	TPS_10016_1 | 481010
chr	492255	492255	forward	TPS_2073_1 | 492255
chr	516973	516973	forward	TPS_10142_1 | 516973
chr	546072	546072	forward	TPS_2341_1 | 546072
chr	546087	546087	forward	TPS_2343_1 | 546087
chr	573251	573251	forward	TPS_2419_1 | 573251
chr	580508	580508	forward	TPS_10375_1 | 580508
chr	624621	624621	forward	TPS_10513_1 | 624621
chr	654138	654138	forward	TPS_10626_1 | 654138
chr	677159	677159	forward	TPS_2755_1 | 677159
chr	700715	700715	forward	TPS_10723_1 | 700715
chr	701957	701957	forward	TPS_10731_1 | 701957
chr	787751	787751	forward	TPS_11250_1 | 787751
chr	798058	798058	forward	TPS_11290_1 | 798058
chr	815317	815317	forward	TPS_3400_1 | 815317
chr	817253	817253	forward	TPS_3405_1 | 817253
chr	832033	832033	forward	TPS_3427_1 | 832033
chr	834486	834486	forward	TPS_3452_1 | 834486
chr	835854	835854	forward	TPS_3461_1 | 835854
chr	845526	845526	forward	TPS_11508_1 | 845526
chr	847083	847083	forward	TPS_11533_1 | 847083
chr	847794	847794	forward	TPS_11549_1 | 847794
chr	848181	848181	forward	TPS_3484_1 | 848181
chr	850395	850395	forward	TPS_3506_1 | 850395
chr	850482	850482	forward	TPS_3511_1 | 850482
chr	858546	858546	forward	TPS_11624_1 | 858546
chr	865472	865472	forward	TPS_3559_1 | 865472
chr	882790	882790	forward	TPS_11675_1 | 882790
chr	884470	884470	forward	TPS_11678_1 | 884470
chr	947153	947153	forward	TPS_11888_1 | 947153
chr	950842	950842	forward	TPS_3843_1 | 950842
chr	951323	951323	forward	TPS_11921_1 | 951323
chr	958771	958771	forward	TPS_11947_1 | 958771
chr	966638	966638	forward	TPS_11980_1 | 966638
chr	1014290	1014290	forward	TPS_12113_1 | 1014290
chr	1051252	1051252	forward	TPS_12249_1 | 1051252
chr	1051396	1051396	forward	TPS_12255_1 | 1051396
chr	1051419	1051419	forward	TPS_12256_1 | 1051419
chr	1141079	1141079	forward	TPS_4465_1 | 1141079
chr	1196881	1196881	forward	TPS_12725_1 | 1196881
chr	1219835	1219835	forward	TPS_4744_1 | 1219835
chr	1244546	1244546	forward	TPS_4890_1 | 1244546
chr	1244809	1244809	forward	TPS_4895_1 | 1244809
chr	1244845	1244845	forward	TPS_4896_1 | 1244845
chr	1248689	1248689	forward	TPS_4922_1 | 1248689
chr	1267022	1267022	forward	TPS_5000_1 | 1267022
chr	1313424	1313424	forward	TPS_13061_1 | 1313424
chr	1335465	1335465	forward	TPS_5207_1 | 1335465
chr	1339805	1339805	forward	TPS_5251_1 | 1339805
chr	1341051	1341051	forward	TPS_5262_1 | 1341051
chr	1344059	1344059	forward	TPS_13237_1 | 1344059
chr	1360324	1360324	forward	TPS_5334_1 | 1360324
chr	1378050	1378050	forward	TPS_5366_1 | 1378050
chr	1425586	1425586	forward	TPS_5535_1 | 1425586
chr	1467028	1467028	forward	TPS_13668_1 | 1467028
chr	1480795	1480795	forward	TPS_13796_1 | 1480795
chr	1488349	1488349	forward	TPS_13845_1 | 1488349
chr	1492938	1492938	forward	TPS_5694_1 | 1492938
chr	1496419	1496419	forward	TPS_13877_1 | 1496419
chr	1508887	1508887	forward	TPS_13931_1 | 1508887
chr	1510240	1510240	forward	TPS_13950_1 | 1510240
chr	1536769	1536769	forward	TPS_14056_1 | 1536769
chr	1546031	1546031	forward	TPS_5834_1 | 1546031
chr	1558263	1558263	forward	TPS_5918_1 | 1558263
chr	1559919	1559919	forward	TPS_14238_1 | 1559919
chr	1572860	1572860	forward	TPS_14319_1 | 1572860
chr	1576154	1576154	forward	TPS_14347_1 | 1576154
chr	1576904	1576904	forward	TPS_14360_1 | 1576904
chr	1577777	1577777	forward	TPS_14375_1 | 1577777
chr	1577788	1577788	forward	TPS_14376_1 | 1577788
chr	1580372	1580372	forward	TPS_5970_1 | 1580372
chr	1585719	1585719	forward	TPS_6015_1 | 1585719
chr	1594202	1594202	forward	TPS_6047_1 | 1594202
chr	1594560	1594560	forward	TPS_6049_1 | 1594560
chr	1595134	1595134	forward	TPS_6052_1 | 1595134
chr	1647371	1647371	forward	TPS_6240_1 | 1647371
chr	1651225	1651225	forward	TPS_6273_1 | 1651225
chr	1655881	1655881	forward	TPS_14625_1 | 1655881
chr	1656084	1656084	forward	TPS_14630_1 | 1656084
chr	1657716	1657716	forward	TPS_14641_1 | 1657716
chr	1663110	1663110	forward	TPS_14672_1 | 1663110
chr	1678713	1678713	forward	TPS_14733_1 | 1678713
chr	1691264	1691264	forward	TPS_6393_1 | 1691264
chr	1693189	1693189	forward	TPS_14799_1 | 1693189
chr	1745801	1745801	forward	TPS_6563_1 | 1745801
chr	1757393	1757393	forward	TPS_15097_1 | 1757393
chr	1757527	1757527	forward	TPS_15102_1 | 1757527
chr	1757620	1757620	forward	TPS_15103_1 | 1757620
chr	1762883	1762883	forward	TPS_6630_1 | 1762883
chr	1781579	1781579	forward	TPS_15182_1 | 1781579
chr	1783273	1783273	forward	TPS_15197_1 | 1783273
chr	1832843	1832843	forward	TPS_15475_1 | 1832843
chr	1834074	1834074	forward	TPS_15501_1 | 1834074
chr	1843331	1843331	forward	TPS_15559_1 | 1843331
chr	1843950	1843950	forward	TPS_15566_1 | 1843950
chr	1845627	1845627	forward	TPS_15597_1 | 1845627
chr	1845705	1845705	forward	TPS_15600_1 | 1845705
chr	1867548	1867548	forward	TPS_15716_1 | 1867548
chr	1881772	1881772	forward	TPS_7048_1 | 1881772
chr	1896719	1896719	forward	TPS_7163_1 | 1896719
chr	1896805	1896805	forward	TPS_7165_1 | 1896805
chr	1911474	1911474	forward	TPS_15829_1 | 1911474
chr	1916987	1916987	forward	TPS_7272_1 | 1916987
chr	1930437	1930437	forward	TPS_7341_1 | 1930437
chr	1935842	1935842	forward	TPS_15908_1 | 1935842
chr	1980128	1980128	forward	TPS_7633_1 | 1980128
chr	1984736	1984736	forward	TPS_16094_1 | 1984736
chr	1985496	1985496	forward	TPS_16108_1 | 1985496
chr	1985728	1985728	forward	TPS_16113_1 | 1985728
chr	1999234	1999234	forward	TPS_16243_1 | 1999234
