# Supplementary material for: Halobacterium salinarum and Haloferax volcanii Comparative Transcriptomics Reveals Conserved Transcriptional Processing Sites
Source: Genes (Basel). 2021 Jun 30;12(7):1018. doi: 10.3390/genes12071018 (PMC8303175; doi:10.3390/genes12071018)
Supplement: Supplementary file 1 [file genes-12-01018-s001.zip › Amr_et_al_genes_2021_v39-zipfile/Table_S4__TPS_nofilter_Hvol.xls]

## Sheet: TPS_Hvolcanii
ID	Replicon	Position	Strand	p-Value	Positional Uncertainty	Status		p-value < 10-9
TPS_000003	chr	138	+	0	12	filtered in		p-value >= 10-9
TPS_000012	chr	161	+	4.7e-12	0	filtered in
TPS_000013	chr	215	+	0.06	0
TPS_000014	chr	269	+	0.06	0
TPS_000015	chr	287	+	0.0055	0
TPS_000016	chr	371	+	0.0075	0
TPS_000017	chr	378	+	0.0028	10
TPS_000022	chr	418	+	0.0006	6
TPS_000023	chr	446	+	4.9e-05	0
TPS_000024	chr	453	+	0.035	2
TPS_000027	chr	517	+	0.00012	3
TPS_000029	chr	564	+	0.03	0
TPS_000030	chr	652	+	0.01	0
TPS_000031	chr	672	+	0.027	0
TPS_000033	chr	734	+	0.0097	2
TPS_000034	chr	743	+	0.0097	0
TPS_000035	chr	814	+	3.5e-08	0
TPS_000036	chr	862	+	0.0011	0
TPS_000037	chr	940	+	0.064	0
TPS_000038	chr	1017	+	0.059	0
TPS_000039	chr	1030	+	0.024	0
TPS_000040	chr	1117	+	0.0024	0
TPS_000041	chr	1135	+	8.8e-06	0
TPS_000042	chr	1157	+	0.022	0
TPS_000043	chr	1185	+	0.055	0
TPS_000045	chr	1271	+	0.0008	2
TPS_000046	chr	1319	+	0.027	0
TPS_000047	chr	1510	+	0.011	0
TPS_000049	chr	1556	+	3.1e-14	6	filtered in
TPS_000050	chr	1614	+	0.0043	1
TPS_000052	chr	1646	+	0.033	0
TPS_000054	chr	1677	+	0.0043	6
TPS_000055	chr	1696	+	0.033	0
TPS_000058	chr	1716	+	0	9	filtered in
TPS_000060	chr	1726	+	0.0039	4
TPS_000062	chr	1743	+	9.3e-05	0
TPS_000063	chr	1775	+	0.0039	0
TPS_000064	chr	1793	+	0.0039	0
TPS_000065	chr	1801	+	0.027	0
TPS_000066	chr	1823	+	0.0035	0
TPS_000067	chr	1853	+	0.027	11
TPS_000072	chr	1881	+	0.0035	0
TPS_000073	chr	2000	+	0.0066	0
TPS_000074	chr	2094	+	0.043	0
TPS_000075	chr	2793	+	2.2e-09	0
TPS_000076	chr	3026	+	0.022	0
TPS_000077	chr	3195	+	0.032	0
TPS_000078	chr	3205	+	0.0022	0
TPS_000079	chr	3240	+	0.094	0
TPS_000080	chr	3275	+	0.018	0
TPS_000081	chr	3288	+	0.0022	0
TPS_000083	chr	3301	+	0.00021	1
TPS_000085	chr	3311	+	0.0027	8
TPS_000087	chr	3331	+	0.022	0
TPS_000088	chr	3369	+	0.022	0
TPS_000089	chr	3378	+	0.0082	0
TPS_000090	chr	3396	+	0.00079	4
TPS_000092	chr	3424	+	0.029	1
TPS_000094	chr	3468	+	0.029	0
TPS_000095	chr	3491	+	0.0035	0
TPS_000096	chr	3517	+	0.035	0
TPS_000097	chr	3538	+	0.035	0
TPS_000100	chr	3566	+	0.013	10
TPS_000102	chr	3576	+	0.013	1
TPS_000103	chr	3665	+	0.045	0
TPS_000104	chr	3672	+	0.017	0
TPS_000105	chr	3860	+	6.7e-05	0
TPS_000106	chr	3890	+	0.067	0
TPS_000107	chr	3926	+	0.081	0
TPS_000108	chr	3935	+	0.081	0
TPS_000109	chr	3946	+	0.0045	0
TPS_000110	chr	3955	+	1.9e-10	1	filtered in
TPS_000112	chr	3975	+	1.9e-10	0	filtered in
TPS_000114	chr	3995	+	0.0045	6
TPS_000115	chr	4046	+	4.2e-07	0
TPS_000116	chr	4054	+	0.093	0
TPS_000117	chr	4062	+	0.093	0
TPS_000118	chr	4069	+	0.041	0
TPS_000119	chr	4102	+	0.021	0
TPS_000120	chr	4110	+	0.05	0
TPS_000121	chr	4147	+	0.05	0
TPS_000122	chr	4162	+	0.0077	0
TPS_000123	chr	4176	+	5.7e-09	0
TPS_000127	chr	4190	+	6.3e-05	6
TPS_000129	chr	4201	+	0.025	0
TPS_000130	chr	4210	+	0.058	0
TPS_000131	chr	4234	+	0.058	6
TPS_000135	chr	4262	+	0.0011	14
TPS_000139	chr	4277	+	0.058	0
TPS_000141	chr	4286	+	0.0034	1
TPS_000143	chr	4317	+	0.0015	3
TPS_000156	chr	4342	+	0	20	filtered in
TPS_000159	chr	4352	+	0.0044	0
TPS_000161	chr	4363	+	0.0015	5
TPS_000165	chr	4377	+	0.00047	6
TPS_000167	chr	4390	+	7.5e-10	0	filtered in
TPS_000169	chr	4401	+	0	12	filtered in
TPS_000172	chr	4422	+	0.064	0
TPS_000174	chr	4440	+	1.7e-15	5	filtered in
TPS_000176	chr	4453	+	0.0043	0
TPS_000178	chr	4465	+	0.00047	19
TPS_000183	chr	4494	+	0.064	0
TPS_000184	chr	4501	+	0.0038	0
TPS_000185	chr	4575	+	0.025	0
TPS_000186	chr	4611	+	0.0032	0
TPS_000187	chr	4685	+	0	3	filtered in
TPS_000189	chr	4713	+	0.086	0
TPS_000190	chr	4756	+	0	0	filtered in
TPS_000191	chr	4816	+	0.068	0
TPS_000192	chr	4883	+	0.068	6
TPS_000195	chr	5979	+	0.006	0
TPS_000196	chr	7426	+	1.8e-05	0
TPS_000197	chr	7940	+	0.0072	0
TPS_000198	chr	7977	+	0.055	0
TPS_000199	chr	8028	+	0.02	0
TPS_000200	chr	8101	+	0.0027	0
TPS_000201	chr	8134	+	0.013	0
TPS_000202	chr	8264	+	0.00024	0
TPS_000204	chr	8470	+	0.025	3
TPS_000206	chr	8498	+	0.025	0
TPS_000208	chr	8519	+	0.021	6
TPS_000209	chr	8530	+	0.00071	5
TPS_000212	chr	8555	+	0.01	18
TPS_000219	chr	8585	+	0.00026	8
TPS_000222	chr	8630	+	0	1	filtered in
TPS_000223	chr	8642	+	0.017	0
TPS_000233	chr	8673	+	6.5e-05	31
TPS_000242	chr	8696	+	0	29	filtered in
TPS_000260	chr	8727	+	0.017	0
TPS_000268	chr	8753	+	0.00053	28
TPS_000273	chr	8776	+	8e-09	3
TPS_000276	chr	8788	+	2.1e-05	7
TPS_000279	chr	8810	+	0.05	1
TPS_000280	chr	8827	+	0.094	0
TPS_000281	chr	8875	+	0	9	filtered in
TPS_000286	chr	8966	+	0.074	0
TPS_000287	chr	8979	+	0.074	0
TPS_000288	chr	9187	+	0.048	0
TPS_000289	chr	9525	+	0.024	0
TPS_000290	chr	9562	+	0.0077	0
TPS_000291	chr	9599	+	0.024	0
TPS_000292	chr	9655	+	0.055	0
TPS_000293	chr	9673	+	7.9e-08	0
TPS_000294	chr	9742	+	0.016	0
TPS_000295	chr	10057	+	0.018	0
TPS_000297	chr	10085	+	0.00039	2
TPS_000298	chr	10099	+	0.051	0
TPS_000299	chr	10107	+	0.019	0
TPS_000301	chr	10124	+	0.019	2
TPS_000302	chr	10135	+	0.019	0
TPS_000305	chr	10156	+	4.1e-06	7
TPS_000308	chr	10167	+	5.8e-12	6	filtered in
TPS_000312	chr	10184	+	0.0001	5
TPS_000318	chr	10204	+	0.00039	5
TPS_000319	chr	10212	+	0.0055	0
TPS_000320	chr	10234	+	0.017	0
TPS_000321	chr	10262	+	3.2e-10	0	filtered in
TPS_000322	chr	10296	+	1.9e-05	7
TPS_000325	chr	10322	+	0.014	0
TPS_000326	chr	10351	+	0.0044	0
TPS_000327	chr	10363	+	0.04	2
TPS_000329	chr	10390	+	0.098	0
TPS_000330	chr	10397	+	0.098	0
TPS_000331	chr	10422	+	0.012	0
TPS_000332	chr	10438	+	0.036	0
TPS_000333	chr	10453	+	0.0036	0
TPS_000334	chr	10480	+	0.012	0
TPS_000335	chr	10918	+	0.00047	0
TPS_000336	chr	11160	+	0.075	0
TPS_000337	chr	11734	+	0	1	filtered in
TPS_000343	chr	11753	+	0	11	filtered in
TPS_000346	chr	11765	+	0	4	filtered in
TPS_000347	chr	11804	+	0.019	5
TPS_000351	chr	11827	+	0.0073	2
TPS_000352	chr	11862	+	0.082	0
TPS_000353	chr	11919	+	0.028	0
TPS_000354	chr	11999	+	0.028	1
TPS_000356	chr	12154	+	0.0033	0
TPS_000358	chr	12280	+	0.00011	2
TPS_000359	chr	12350	+	0.089	0
TPS_000360	chr	12366	+	0.044	3
TPS_000362	chr	12377	+	0.089	0
TPS_000363	chr	12406	+	0.025	0
TPS_000364	chr	12415	+	5.3e-07	0
TPS_000365	chr	12430	+	0.025	0
TPS_000366	chr	12439	+	0.056	0
TPS_000367	chr	12455	+	0.056	0
TPS_000368	chr	12462	+	0.0098	0
TPS_000369	chr	12685	+	0.007	0
TPS_000371	chr	12735	+	0.0013	1
TPS_000372	chr	12754	+	7.3e-05	0
TPS_000373	chr	12805	+	0.011	0
TPS_000374	chr	15001	+	0.03	0
TPS_000375	chr	15168	+	0.065	0
TPS_000376	chr	15207	+	0	0	filtered in
TPS_000377	chr	15669	+	0.01	0
TPS_000379	chr	15699	+	0.0015	2
TPS_000382	chr	15716	+	0	1	filtered in
TPS_000383	chr	15727	+	0.004	0
TPS_000384	chr	15749	+	0.084	0
TPS_000385	chr	15777	+	0.084	0
TPS_000386	chr	15811	+	0.042	0
TPS_000388	chr	16278	+	0.00012	13
TPS_000392	chr	16303	+	3e-06	11
TPS_000420	chr	16359	+	1.3e-09	52
TPS_000435	chr	16389	+	2.3e-10	22	filtered in
TPS_000442	chr	16415	+	0.00015	3
TPS_000450	chr	16438	+	2.8e-15	28	filtered in
TPS_000457	chr	16472	+	0.011	3
TPS_000461	chr	16512	+	0.0035	4
TPS_000462	chr	16522	+	0.0094	0
TPS_000466	chr	16544	+	0.023	7
TPS_000467	chr	16574	+	0.023	0
TPS_000468	chr	16589	+	0.023	0
TPS_000469	chr	16619	+	0.02	0
TPS_000470	chr	16669	+	0.097	0
TPS_000471	chr	16860	+	0.082	0
TPS_000472	chr	16867	+	0	0	filtered in
TPS_000473	chr	16882	+	0.082	0
TPS_000474	chr	17046	+	0	1	filtered in
TPS_000476	chr	17056	+	0.051	0
TPS_000477	chr	17131	+	7.8e-08	0
TPS_000478	chr	17163	+	0.065	0
TPS_000479	chr	17212	+	0.012	0
TPS_000480	chr	17224	+	0	0	filtered in
TPS_000482	chr	17518	+	0.0075	4
TPS_000483	chr	17633	+	0.0068	0
TPS_000484	chr	17791	+	0.0031	0
TPS_000485	chr	17799	+	0.046	0
TPS_000486	chr	18140	+	0.016	0
TPS_000487	chr	18157	+	0.0015	0
TPS_000488	chr	18175	+	0.045	0
TPS_000489	chr	18186	+	0.045	0
TPS_000494	chr	18208	+	5.2e-06	5
TPS_000496	chr	18219	+	2.1e-13	1	filtered in
TPS_000498	chr	18228	+	0.0017	11
TPS_000506	chr	18258	+	2.5e-05	14
TPS_000512	chr	18277	+	4.8e-09	6
TPS_000515	chr	18291	+	5.2e-06	7
TPS_000517	chr	18317	+	0.046	0
TPS_000518	chr	18338	+	0.017	0
TPS_000519	chr	18356	+	0.017	0
TPS_000520	chr	18382	+	0.046	4
TPS_000524	chr	18415	+	0.00035	4
TPS_000525	chr	18422	+	0.015	0
TPS_000526	chr	18472	+	0.043	0
TPS_000527	chr	18499	+	0.043	0
TPS_000528	chr	18511	+	5.7e-05	0
TPS_000530	chr	18522	+	0.001	2
TPS_000531	chr	19373	+	0.0045	0
TPS_000532	chr	19514	+	0.013	0
TPS_000533	chr	21352	+	0.0016	0
TPS_000534	chr	21359	+	1.3e-07	1
TPS_000537	chr	21369	+	1.3e-07	1
TPS_000538	chr	21441	+	0.0036	0
TPS_000539	chr	21987	+	0.0028	0
TPS_000540	chr	22207	+	0.0033	0
TPS_000541	chr	22509	+	1.4e-11	0	filtered in
TPS_000542	chr	22518	+	8.7e-11	0	filtered in
TPS_000543	chr	22532	+	0.0013	0
TPS_000544	chr	22562	+	0.01	0
TPS_000545	chr	23365	+	0.001	0
TPS_000549	chr	24446	+	0	18	filtered in
TPS_000562	chr	24486	+	9.2e-08	14
TPS_000564	chr	24509	+	0.00015	0
TPS_000565	chr	24521	+	0.00015	0
TPS_000566	chr	24529	+	0	1	filtered in
TPS_000568	chr	24539	+	0.091	0
TPS_000569	chr	24547	+	0.091	0
TPS_000570	chr	24641	+	0.094	0
TPS_000571	chr	24752	+	0.099	0
TPS_000572	chr	24763	+	0.00019	0
TPS_000573	chr	24816	+	0	0	filtered in
TPS_000575	chr	24865	+	0	5	filtered in
TPS_000576	chr	24884	+	0.068	0
TPS_000577	chr	25028	+	0.00052	6
TPS_000587	chr	25052	+	2.3e-05	12
TPS_000597	chr	25092	+	9.9e-06	24
TPS_000608	chr	25124	+	0	28	filtered in
TPS_000613	chr	25145	+	0.045	0
TPS_000623	chr	25166	+	0	43	filtered in
TPS_000642	chr	25216	+	0	33	filtered in
TPS_000654	chr	25244	+	0.00041	0
TPS_000659	chr	25264	+	2.7e-07	13
TPS_000662	chr	25276	+	3.5e-10	5	filtered in
TPS_000665	chr	25326	+	5.2e-07	0
TPS_000666	chr	25415	+	0.063	0
TPS_000667	chr	25575	+	0.02	1
TPS_000669	chr	25644	+	0.024	0
TPS_000670	chr	25690	+	0.024	7
TPS_000674	chr	25754	+	0.036	2
TPS_000675	chr	25768	+	0.036	0
TPS_000676	chr	26595	+	0.0045	0
TPS_000677	chr	26986	+	0.057	0
TPS_000678	chr	27528	+	0.055	0
TPS_000679	chr	27542	+	0.065	0
TPS_000681	chr	27555	+	0.032	1
TPS_000682	chr	27838	+	0.098	0
TPS_000683	chr	27858	+	0.025	0
TPS_000684	chr	28013	+	0.097	0
TPS_000686	chr	28375	+	0.012	6
TPS_000687	chr	28457	+	0.02	0
TPS_000688	chr	28487	+	0.00022	0
TPS_000690	chr	28523	+	0	1	filtered in
TPS_000692	chr	28550	+	0.00066	7
TPS_000694	chr	28569	+	0.019	0
TPS_000696	chr	28710	+	1.1e-06	1
TPS_000697	chr	28720	+	2.8e-05	3
TPS_000699	chr	28794	+	0.0005	0
TPS_000700	chr	28906	+	0.015	0
TPS_000701	chr	28924	+	0.015	0
TPS_000702	chr	29031	+	0.0042	0
TPS_000703	chr	29151	+	0.013	0
TPS_000704	chr	29294	+	0.012	0
TPS_000705	chr	29349	+	0.011	0
TPS_000706	chr	29356	+	0.011	0
TPS_000707	chr	29421	+	0.033	0
TPS_000708	chr	29454	+	0.0025	0
TPS_000709	chr	29547	+	0.00049	0
TPS_000710	chr	29711	+	0.01	0
TPS_000711	chr	30346	+	0.04	0
TPS_000712	chr	30387	+	0.04	0
TPS_000713	chr	30526	+	0.03	0
TPS_000714	chr	30533	+	0.03	2
TPS_000716	chr	30545	+	5.6e-05	1
TPS_000720	chr	30571	+	5.6e-05	5
TPS_000721	chr	30589	+	0.0049	6
TPS_000723	chr	30611	+	0.0076	9
TPS_000727	chr	30633	+	0.018	9
TPS_000731	chr	30652	+	0.038	5
TPS_000732	chr	30659	+	0.0011	0
TPS_000733	chr	30670	+	0.075	0
TPS_000735	chr	30688	+	0.038	3
TPS_000736	chr	30747	+	0.023	2
TPS_000738	chr	30821	+	0.056	0
TPS_000745	chr	30843	+	0	38	filtered in
TPS_000759	chr	30885	+	0.0036	3
TPS_000761	chr	30893	+	0.0016	1
TPS_000762	chr	30908	+	0.0075	2
TPS_000765	chr	30923	+	0	10	filtered in
TPS_000771	chr	30941	+	0.00058	10
TPS_000775	chr	30958	+	0.016	0
TPS_000776	chr	31063	+	0.043	3
TPS_000778	chr	31082	+	0.079	0
TPS_000779	chr	31099	+	0.043	0
TPS_000780	chr	31148	+	0.0011	7
TPS_000783	chr	31262	+	0.053	0
TPS_000784	chr	31270	+	0.00021	30
TPS_000792	chr	32046	+	0.0065	0
TPS_000793	chr	32111	+	0.0062	0
TPS_000794	chr	32137	+	3.5e-06	0
TPS_000795	chr	32168	+	0.053	0
TPS_000796	chr	32763	+	0.073	0
TPS_000797	chr	33296	+	0.045	0
TPS_000798	chr	33309	+	0.019	0
TPS_000799	chr	33386	+	0.053	0
TPS_000800	chr	33402	+	0	1	filtered in
TPS_000802	chr	33410	+	1.6e-07	1
TPS_000804	chr	33426	+	0.00053	0
TPS_000805	chr	33508	+	0.0055	0
TPS_000806	chr	33546	+	0.049	0
TPS_000807	chr	33616	+	0.0046	0
TPS_000808	chr	33624	+	0.015	0
TPS_000809	chr	33689	+	0.0046	0
TPS_000811	chr	33721	+	0.0042	8
TPS_000813	chr	33910	+	0.079	0
TPS_000814	chr	34333	+	0.021	0
TPS_000822	chr	34997	+	0	26	filtered in
TPS_000826	chr	35018	+	0.029	0
TPS_000827	chr	35025	+	0.029	0
TPS_000828	chr	35033	+	0.06	0
TPS_000830	chr	35048	+	5.5e-06	6
TPS_000831	chr	35057	+	0.0052	1
TPS_000833	chr	35072	+	0.06	0
TPS_000834	chr	35079	+	0.013	0
TPS_000836	chr	35095	+	0.0052	10
TPS_000847	chr	35126	+	2.4e-07	19
TPS_000849	chr	35137	+	5.6e-05	2
TPS_000850	chr	35144	+	0.00019	9
TPS_000853	chr	35181	+	0.012	0
TPS_000859	chr	35205	+	0.00013	17
TPS_000861	chr	35218	+	0.0013	1
TPS_000866	chr	35234	+	0	6	filtered in
TPS_000868	chr	35289	+	0.0013	0
TPS_000869	chr	35332	+	0.088	0
TPS_000871	chr	35343	+	0.018	2
TPS_000873	chr	35366	+	0.0068	0
TPS_000874	chr	35378	+	0.00024	0
TPS_000875	chr	35390	+	3e-10	1	filtered in
TPS_000877	chr	35436	+	0.074	0
TPS_000878	chr	35450	+	0.0046	10
TPS_000882	chr	35601	+	0.051	0
TPS_000883	chr	35743	+	0.043	0
TPS_000884	chr	35754	+	0.0016	0
TPS_000885	chr	35815	+	0.004	0
TPS_000887	chr	36014	+	0	8	filtered in
TPS_000891	chr	36030	+	7e-06	1
TPS_000892	chr	36084	+	0.00016	0
TPS_000893	chr	36181	+	0.019	0
TPS_000894	chr	36208	+	0.015	0
TPS_000895	chr	37337	+	1.5e-05	0
TPS_000896	chr	38828	+	0.00093	0
TPS_000897	chr	38868	+	0.0025	1
TPS_000899	chr	40018	+	0	0	filtered in
TPS_000900	chr	40135	+	0.0084	0
TPS_000901	chr	41175	+	7e-13	0	filtered in
TPS_000902	chr	42974	+	0.0023	0
TPS_000903	chr	43011	+	0.012	0
TPS_000904	chr	44278	+	3.5e-08	0
TPS_000905	chr	44948	+	0.0022	0
TPS_000906	chr	46004	+	0.0059	0
TPS_000909	chr	46136	+	0.083	5
TPS_000910	chr	46145	+	0.00049	3
TPS_000912	chr	46224	+	0.0016	0
TPS_000913	chr	46352	+	0	0	filtered in
TPS_000914	chr	47637	+	0.029	0
TPS_000916	chr	47647	+	0	1	filtered in
TPS_000917	chr	47719	+	0.025	0
TPS_000918	chr	48023	+	0.001	0
TPS_000919	chr	48531	+	0.005	0
TPS_000920	chr	48646	+	5.3e-09	0
TPS_000921	chr	48754	+	0.0025	0
TPS_000922	chr	48823	+	0.079	0
TPS_000923	chr	48869	+	0.00086	0
TPS_000925	chr	49060	+	0.027	1
TPS_000926	chr	49067	+	0.063	0
TPS_000927	chr	49441	+	0.00045	0
TPS_000928	chr	49554	+	3.2e-08	0
TPS_000930	chr	49575	+	0.00021	1
TPS_000931	chr	49594	+	0.0026	0
TPS_000932	chr	53412	+	0.00055	0
TPS_000933	chr	54360	+	0.0032	0
TPS_000934	chr	54844	+	0.0005	0
TPS_000935	chr	54901	+	0.00012	0
TPS_000936	chr	55009	+	1e-05	0
TPS_000938	chr	55728	+	0.032	2
TPS_000939	chr	55919	+	0.053	0
TPS_000940	chr	55998	+	0.0011	0
TPS_000941	chr	56064	+	0.001	0
TPS_000942	chr	56527	+	0.00016	0
TPS_000943	chr	57226	+	0.04	0
TPS_000944	chr	58827	+	0.0014	0
TPS_000945	chr	58837	+	0.0092	0
TPS_000946	chr	58873	+	0.085	0
TPS_000948	chr	59031	+	0.0067	2
TPS_000949	chr	59278	+	4.3e-06	2
TPS_000952	chr	59316	+	1.2e-06	2
TPS_000953	chr	59371	+	6.6e-09	0
TPS_000954	chr	59390	+	0.0032	0
TPS_000955	chr	59571	+	0.00078	0
TPS_000956	chr	60097	+	1.2e-05	0
TPS_000957	chr	60148	+	0.019	0
TPS_000958	chr	60229	+	0	5	filtered in
TPS_000960	chr	60302	+	0.0052	0
TPS_000961	chr	60744	+	0.00019	0
TPS_000962	chr	60899	+	0.019	0
TPS_000963	chr	61038	+	0.019	0
TPS_000964	chr	61077	+	0.00086	0
TPS_000965	chr	61233	+	0.093	0
TPS_000966	chr	61463	+	0.033	0
TPS_000967	chr	63402	+	0.044	0
TPS_000968	chr	63631	+	0	0	filtered in
TPS_000969	chr	63653	+	0.06	0
TPS_000970	chr	63684	+	0.015	0
TPS_000971	chr	63769	+	0	9	filtered in
TPS_000974	chr	63796	+	0.022	0
TPS_000975	chr	63829	+	0.0033	0
TPS_000976	chr	64040	+	0.078	0
TPS_000977	chr	64146	+	0.0078	0
TPS_000978	chr	64216	+	0.013	0
TPS_000979	chr	64322	+	0.024	0
TPS_000980	chr	64333	+	0.00013	0
TPS_000981	chr	64586	+	0.0017	0
TPS_000982	chr	64627	+	0.049	0
TPS_000983	chr	64680	+	0.018	0
TPS_000984	chr	64688	+	0.018	0
TPS_000985	chr	64701	+	7.7e-05	0
TPS_000986	chr	64733	+	0.016	0
TPS_000987	chr	64776	+	0.0014	0
TPS_000988	chr	65131	+	0.013	0
TPS_000989	chr	65186	+	0.013	6
TPS_000991	chr	65201	+	0.084	0
TPS_000992	chr	65244	+	0.001	0
TPS_000993	chr	65294	+	1.2e-05	0
TPS_000994	chr	65356	+	0.011	0
TPS_000995	chr	65688	+	0.0037	0
TPS_000996	chr	66229	+	0.025	0
TPS_000997	chr	66281	+	0.0019	0
TPS_000998	chr	66343	+	0.0021	0
TPS_000999	chr	66361	+	0.027	0
TPS_001000	chr	66390	+	0.0081	2
TPS_001002	chr	66424	+	7.6e-07	9
TPS_001005	chr	66443	+	0.00013	0
TPS_001006	chr	66456	+	0.028	0
TPS_001007	chr	66483	+	0.0088	0
TPS_001008	chr	66541	+	0.0096	0
TPS_001009	chr	66572	+	0.03	0
TPS_001010	chr	66579	+	0.0027	0
TPS_001011	chr	66625	+	0.033	0
TPS_001012	chr	66647	+	0.0033	0
TPS_001013	chr	66662	+	0.00086	0
TPS_001014	chr	66689	+	6.2e-09	0
TPS_001015	chr	66707	+	0.038	0
TPS_001016	chr	66714	+	0.038	0
TPS_001017	chr	66726	+	0.038	1
TPS_001020	chr	66743	+	6.3e-05	12
TPS_001026	chr	66788	+	0.0011	0
TPS_001027	chr	66817	+	0.044	0
TPS_001028	chr	66827	+	0.0015	0
TPS_001029	chr	66874	+	0.044	0
TPS_001030	chr	66882	+	0.00039	1
TPS_001033	chr	66891	+	0.0052	1
TPS_001034	chr	66916	+	0.00014	0
TPS_001035	chr	66953	+	0.052	0
TPS_001036	chr	66968	+	0.0067	5
TPS_001039	chr	66990	+	0.0067	0
TPS_001040	chr	67060	+	0.024	0
TPS_001041	chr	67075	+	0.059	0
TPS_001043	chr	67185	+	0.00032	5
TPS_001046	chr	67232	+	0.081	0
TPS_001047	chr	67240	+	3.6e-05	0
TPS_001048	chr	67265	+	0.081	0
TPS_001049	chr	67309	+	0.047	0
TPS_001050	chr	67331	+	0.047	1
TPS_001052	chr	67345	+	0.00084	0
TPS_001053	chr	67381	+	0.047	0
TPS_001054	chr	67411	+	0.028	0
TPS_001064	chr	67442	+	1e-07	40
TPS_001070	chr	67481	+	0.011	4
TPS_001071	chr	67488	+	0.062	0
TPS_001072	chr	67503	+	0.037	0
TPS_001073	chr	67510	+	0	9	filtered in
TPS_001080	chr	67534	+	0.037	0
TPS_001082	chr	67553	+	0.0023	13
TPS_001094	chr	67603	+	0.0012	30
TPS_001096	chr	67621	+	0.00041	0
TPS_001098	chr	67634	+	0	10	filtered in
TPS_001102	chr	67654	+	0.097	0
TPS_001103	chr	67675	+	0.0091	0
TPS_001104	chr	67716	+	0.086	0
TPS_001106	chr	67732	+	0	2	filtered in
TPS_001108	chr	69326	+	0	0	filtered in
TPS_001109	chr	69333	+	0.072	0
TPS_001110	chr	69520	+	6.5e-05	0
TPS_001111	chr	70699	+	0.0024	0
TPS_001112	chr	70707	+	0.0094	0
TPS_001113	chr	70786	+	0.0094	1
TPS_001115	chr	70905	+	0.0019	0
TPS_001116	chr	71549	+	0.0015	0
TPS_001117	chr	72634	+	0.0064	0
TPS_001118	chr	72829	+	0.011	0
TPS_001119	chr	72838	+	0.00042	0
TPS_001120	chr	73454	+	0.068	0
TPS_001121	chr	74129	+	0.0028	0
TPS_001122	chr	74220	+	0.038	0
TPS_001123	chr	74229	+	0.0071	0
TPS_001124	chr	74847	+	0.0075	0
TPS_001125	chr	75453	+	0.054	0
TPS_001126	chr	78354	+	0.0017	0
TPS_001127	chr	80244	+	0.0053	0
TPS_001129	chr	80279	+	0	6	filtered in
TPS_001131	chr	80781	+	0.046	0
TPS_001132	chr	80792	+	5.2e-06	1
TPS_001134	chr	80801	+	4.6e-05	1
TPS_001136	chr	80812	+	0.042	0
TPS_001137	chr	80843	+	0.042	0
TPS_001139	chr	80854	+	0	6	filtered in
TPS_001141	chr	80875	+	0.042	0
TPS_001142	chr	80892	+	0.042	0
TPS_001143	chr	80913	+	0.014	7
TPS_001146	chr	80932	+	0.038	0
TPS_001147	chr	80941	+	2.6e-05	8
TPS_001150	chr	80964	+	2.3e-07	0
TPS_001151	chr	80982	+	0.038	8
TPS_001154	chr	81037	+	0.011	0
TPS_001155	chr	81125	+	0.0076	0
TPS_001156	chr	83698	+	0.00089	0
TPS_001157	chr	83745	+	0.071	0
TPS_001158	chr	85341	+	0.00081	0
TPS_001159	chr	87176	+	0.005	0
TPS_001160	chr	87184	+	0.00029	0
TPS_001161	chr	88711	+	0.021	0
TPS_001162	chr	88723	+	0	6	filtered in
TPS_001165	chr	88747	+	0.0081	5
TPS_001167	chr	88791	+	0.0029	11
TPS_001169	chr	88804	+	0.001	0
TPS_001170	chr	88825	+	0.009	0
TPS_001171	chr	89003	+	0.027	1
TPS_001173	chr	89016	+	0.00038	0
TPS_001174	chr	89041	+	0.0038	2
TPS_001178	chr	89351	+	5.2e-11	3	filtered in
TPS_001180	chr	89359	+	0.002	4
TPS_001183	chr	89381	+	0.0056	0
TPS_001184	chr	90463	+	0.081	0
TPS_001185	chr	90471	+	0	9	filtered in
TPS_001189	chr	90612	+	0.031	0
TPS_001190	chr	90659	+	0.031	0
TPS_001191	chr	90677	+	0.031	0
TPS_001192	chr	90698	+	0.031	0
TPS_001195	chr	90715	+	4.2e-11	12	filtered in
TPS_001200	chr	90831	+	0.02	0
TPS_001201	chr	91334	+	5.6e-05	0
TPS_001202	chr	91592	+	0.054	6
TPS_001206	chr	92089	+	0	7	filtered in
TPS_001208	chr	92108	+	0.016	0
TPS_001209	chr	92137	+	0.00057	0
TPS_001210	chr	92156	+	0.016	0
TPS_001212	chr	92174	+	0.016	5
TPS_001213	chr	92188	+	0.0019	0
TPS_001214	chr	92214	+	0.00019	0
TPS_001215	chr	92688	+	0.0016	0
TPS_001216	chr	93170	+	3.6e-06	0
TPS_001217	chr	93179	+	1.2e-08	1
TPS_001221	chr	95601	+	0.0022	3
TPS_001222	chr	95620	+	0.0047	0
TPS_001223	chr	95661	+	2.7e-05	0
TPS_001224	chr	95683	+	0.037	0
TPS_001225	chr	95718	+	0.075	0
TPS_001226	chr	95728	+	0.0015	0
TPS_001227	chr	95751	+	0.075	0
TPS_001230	chr	95762	+	7.6e-05	9
TPS_001232	chr	95781	+	0.00057	0
TPS_001233	chr	95802	+	0.047	0
TPS_001234	chr	95814	+	0.0034	1
TPS_001236	chr	95824	+	0.096	0
TPS_001239	chr	95857	+	4.2e-05	10
TPS_001241	chr	95947	+	0.00038	1
TPS_001243	chr	96201	+	0.027	5
TPS_001244	chr	96241	+	0.0023	0
TPS_001245	chr	96254	+	0.027	0
TPS_001246	chr	96330	+	0.0082	0
TPS_001247	chr	96339	+	0.027	0
TPS_001248	chr	96351	+	0.00052	2
TPS_001250	chr	96388	+	0.0022	4
TPS_001252	chr	96441	+	0.028	0
TPS_001253	chr	96463	+	0.028	0
TPS_001254	chr	96653	+	0.0089	0
TPS_001255	chr	96748	+	0.0096	0
TPS_001256	chr	96758	+	0.031	0
TPS_001257	chr	97246	+	0.031	0
TPS_001258	chr	97258	+	0.0063	0
TPS_001259	chr	97277	+	0.014	0
TPS_001260	chr	97287	+	0.031	3
TPS_001263	chr	97306	+	0.00011	1
TPS_001264	chr	97322	+	0.0018	4
TPS_001266	chr	97361	+	0.0087	1
TPS_001268	chr	97378	+	0.035	9
TPS_001272	chr	97394	+	0.035	0
TPS_001273	chr	97435	+	0.072	0
TPS_001290	chr	97776	+	0	44	filtered in
TPS_001303	chr	97815	+	0.014	0
TPS_001319	chr	97863	+	0	105	filtered in
TPS_001366	chr	97944	+	0.00052	1
TPS_001367	chr	97956	+	0.05	0
TPS_001369	chr	97968	+	5.6e-05	4
TPS_001374	chr	97982	+	0	17	filtered in
TPS_001381	chr	98008	+	2.8e-07	15
TPS_001388	chr	98041	+	1.9e-06	13
TPS_001391	chr	98086	+	0.0088	0
TPS_001392	chr	98093	+	0.067	0
TPS_001394	chr	98114	+	0	5	filtered in
TPS_001395	chr	98144	+	0	1	filtered in
TPS_001397	chr	98160	+	5.8e-06	0
TPS_001399	chr	98180	+	0.04	8
TPS_001402	chr	98216	+	0	1	filtered in
TPS_001403	chr	98224	+	0.044	0
TPS_001404	chr	98271	+	1e-06	4
TPS_001406	chr	98282	+	0.074	0
TPS_001407	chr	98299	+	0.074	1
TPS_001409	chr	98315	+	0.015	0
TPS_001410	chr	98406	+	0.089	0
TPS_001411	chr	98446	+	0.011	0
TPS_001412	chr	98487	+	0.00084	13
TPS_001417	chr	98509	+	0.0039	1
TPS_001418	chr	98524	+	0.095	0
TPS_001419	chr	98536	+	0.048	1
TPS_001421	chr	98577	+	0.095	0
TPS_001422	chr	98600	+	0.024	0
TPS_001424	chr	98784	+	0.0039	1
TPS_001425	chr	98832	+	0.0055	0
TPS_001426	chr	99103	+	0.0085	0
TPS_001427	chr	99117	+	0.0085	0
TPS_001429	chr	99133	+	0.027	4
TPS_001430	chr	100060	+	0	1	filtered in
TPS_001433	chr	100129	+	0	6	filtered in
TPS_001434	chr	100154	+	0.0096	0
TPS_001436	chr	100171	+	9.7e-06	5
TPS_001437	chr	100222	+	0.0071	0
TPS_001438	chr	100277	+	0.035	0
TPS_001439	chr	100378	+	0.075	0
TPS_001440	chr	100414	+	0.047	0
TPS_001441	chr	100456	+	0.047	2
TPS_001443	chr	100471	+	0.021	0
TPS_001444	chr	100480	+	0.021	0
TPS_001445	chr	100552	+	0.005	5
TPS_001447	chr	100701	+	0.00077	0
TPS_001448	chr	100723	+	0.05	0
TPS_001449	chr	100750	+	0.00077	0
TPS_001450	chr	100781	+	0.02	0
TPS_001452	chr	100818	+	0.043	3
TPS_001456	chr	100870	+	0.0019	19
TPS_001460	chr	100891	+	0.00055	7
TPS_001463	chr	100906	+	0.014	5
TPS_001468	chr	100918	+	2.3e-07	2
TPS_001469	chr	100932	+	0.089	0
TPS_001470	chr	100953	+	0.038	0
TPS_001472	chr	101001	+	0.033	5
TPS_001474	chr	101028	+	0.033	2
TPS_001475	chr	101166	+	0.0051	0
TPS_001476	chr	101305	+	0.0086	0
TPS_001479	chr	101357	+	0.0031	4
TPS_001480	chr	101369	+	0.022	7
TPS_001483	chr	101409	+	0.058	0
TPS_001484	chr	101419	+	0.026	0
TPS_001485	chr	101430	+	6.3e-07	7
TPS_001493	chr	101455	+	0.011	18
TPS_001500	chr	101500	+	0	48	filtered in
TPS_001522	chr	101556	+	0.00056	8
TPS_001524	chr	101632	+	0.096	0
TPS_001525	chr	101810	+	0.063	0
TPS_001527	chr	101859	+	4.3e-05	8
TPS_001529	chr	101877	+	0.063	0
TPS_001530	chr	101907	+	0.051	0
TPS_001531	chr	101925	+	0.026	0
TPS_001533	chr	101944	+	0.0055	1
TPS_001538	chr	101995	+	0	13	filtered in
TPS_001539	chr	102010	+	0.0041	0
TPS_001542	chr	102032	+	0.0041	7
TPS_001546	chr	102058	+	0.043	0
TPS_001547	chr	102072	+	0.021	0
TPS_001548	chr	102110	+	0.0014	0
TPS_001549	chr	102159	+	0.018	0
TPS_001550	chr	102182	+	0.0035	1
TPS_001552	chr	102190	+	0.037	0
TPS_001553	chr	102278	+	0.0074	2
TPS_001555	chr	102293	+	0.033	0
TPS_001557	chr	102314	+	0.0069	5
TPS_001558	chr	102328	+	0.031	0
TPS_001559	chr	102366	+	0.059	0
TPS_001561	chr	102380	+	0	7	filtered in
TPS_001563	chr	102419	+	0.014	0
TPS_001564	chr	102428	+	0.097	0
TPS_001565	chr	102458	+	1.5e-05	0
TPS_001566	chr	102487	+	0.029	0
TPS_001567	chr	102505	+	0.0069	0
TPS_001568	chr	102528	+	0.015	0
TPS_001569	chr	102580	+	0.03	0
TPS_001570	chr	102595	+	0.015	0
TPS_001571	chr	102612	+	0.034	0
TPS_001572	chr	102633	+	0.034	0
TPS_001573	chr	102645	+	0.034	0
TPS_001574	chr	102724	+	0.0044	0
TPS_001577	chr	102738	+	0.0044	7
TPS_001581	chr	102806	+	0.0024	13
TPS_001586	chr	102830	+	3.7e-11	17	filtered in
TPS_001591	chr	102846	+	0.0057	2
TPS_001594	chr	102864	+	0.0057	29
TPS_001602	chr	102898	+	3.7e-11	0	filtered in
TPS_001604	chr	102992	+	0.00051	5
TPS_001605	chr	103013	+	0.075	0
TPS_001607	chr	103074	+	0	3	filtered in
TPS_001609	chr	103087	+	0	27	filtered in
TPS_001624	chr	103123	+	0.00073	2
TPS_001625	chr	103136	+	0.0047	5
TPS_001633	chr	103160	+	2.5e-06	13
TPS_001636	chr	103171	+	0.011	4
TPS_001638	chr	103186	+	0.045	3
TPS_001640	chr	103198	+	0.045	0
TPS_001641	chr	103205	+	0.045	0
TPS_001643	chr	103214	+	1.5e-06	3
TPS_001653	chr	103241	+	1.1e-09	19
TPS_001659	chr	103258	+	5.7e-06	6
TPS_001660	chr	103277	+	0.022	0
TPS_001661	chr	103284	+	0.045	0
TPS_001662	chr	103314	+	0	0	filtered in
TPS_001663	chr	103322	+	0.084	0
TPS_001665	chr	103332	+	0.019	2
TPS_001666	chr	103346	+	0.084	0
TPS_001667	chr	103365	+	0.042	0
TPS_001668	chr	103455	+	0.017	0
TPS_001669	chr	103513	+	0.00056	0
TPS_001670	chr	103525	+	0.0051	0
TPS_001671	chr	103536	+	0.073	0
TPS_001672	chr	103546	+	0.0018	0
TPS_001674	chr	103595	+	0.0018	1
TPS_001675	chr	103619	+	0.065	6
TPS_001677	chr	103666	+	0.0037	6
TPS_001679	chr	103713	+	0.0081	0
TPS_001680	chr	103769	+	0.0081	0
TPS_001681	chr	103823	+	0.048	0
TPS_001682	chr	103920	+	0.0056	0
TPS_001685	chr	104092	+	0.00036	8
TPS_001686	chr	104099	+	0.094	0
TPS_001687	chr	104140	+	0.0012	0
TPS_001688	chr	104154	+	0.036	1
TPS_001690	chr	104164	+	0.013	0
TPS_001693	chr	104182	+	1.2e-07	14
TPS_001696	chr	104203	+	0.079	0
TPS_001697	chr	104216	+	0.0039	0
TPS_001701	chr	104236	+	7.7e-05	16
TPS_001705	chr	104256	+	0.0039	4
TPS_001707	chr	104270	+	0.0039	3
TPS_001708	chr	104289	+	0.033	0
TPS_001710	chr	104609	+	0.00047	11
TPS_001714	chr	104657	+	4e-09	12
TPS_001721	chr	104700	+	3e-06	7
TPS_001725	chr	104719	+	0.0017	3
TPS_001727	chr	104731	+	0.029	0
TPS_001729	chr	104741	+	3e-06	2
TPS_001730	chr	104754	+	0.012	0
TPS_001732	chr	104763	+	0	2	filtered in
TPS_001734	chr	104774	+	0	0	filtered in
TPS_001737	chr	104789	+	0.012	8
TPS_001741	chr	104808	+	7.4e-07	23
TPS_001746	chr	104837	+	0.0016	1
TPS_001748	chr	104847	+	0.011	0
TPS_001749	chr	104882	+	0.011	2
TPS_001751	chr	104909	+	0.022	4
TPS_001753	chr	104927	+	7e-07	4
TPS_001756	chr	104962	+	0.0037	5
TPS_001759	chr	105011	+	0.0012	4
TPS_001761	chr	105057	+	0.0032	0
TPS_001762	chr	105112	+	0	0	filtered in
TPS_001763	chr	105121	+	0.0028	0
TPS_001764	chr	105131	+	0.0028	0
TPS_001765	chr	105176	+	0.063	0
TPS_001766	chr	105232	+	0.014	0
TPS_001767	chr	106152	+	6.2e-07	0
TPS_001768	chr	106161	+	2.9e-06	0
TPS_001769	chr	106170	+	2.9e-06	0
TPS_001770	chr	106462	+	0.00039	0
TPS_001771	chr	106515	+	0.0033	0
TPS_001772	chr	106723	+	0.0076	1
TPS_001774	chr	107282	+	5.2e-08	0
TPS_001775	chr	107326	+	0	0	filtered in
TPS_001776	chr	107345	+	0.00021	0
TPS_001777	chr	107365	+	0.034	0
TPS_001778	chr	107395	+	0.00059	0
TPS_001779	chr	107453	+	0.0087	0
TPS_001780	chr	107598	+	0.0097	0
TPS_001781	chr	107871	+	0.034	0
TPS_001782	chr	107925	+	0.015	0
TPS_001783	chr	107934	+	0.015	0
TPS_001785	chr	107954	+	0.0017	1
TPS_001787	chr	107977	+	2e-15	3	filtered in
TPS_001788	chr	107998	+	0.037	0
TPS_001789	chr	108026	+	0.094	0
TPS_001790	chr	108077	+	0.016	0
TPS_001791	chr	108115	+	6.6e-06	0
TPS_001792	chr	108123	+	0.017	1
TPS_001794	chr	108196	+	0.0018	0
TPS_001795	chr	108235	+	0	0	filtered in
TPS_001796	chr	108252	+	0.05	0
TPS_001801	chr	108297	+	0.00013	18
TPS_001806	chr	108321	+	1.9e-12	9	filtered in
TPS_001809	chr	108336	+	2.8e-05	6
TPS_001814	chr	108349	+	2e-07	13
TPS_001817	chr	108415	+	0.044	0
TPS_001818	chr	108440	+	0.0053	0
TPS_001819	chr	109552	+	0.0024	0
TPS_001821	chr	110208	+	2.4e-05	1
TPS_001822	chr	110381	+	0.075	0
TPS_001824	chr	110899	+	0	72	filtered in
TPS_001863	chr	110983	+	3.3e-07	4
TPS_001866	chr	111001	+	1.1e-06	13
TPS_001873	chr	111037	+	0.00093	4
TPS_001876	chr	111048	+	0.0021	0
TPS_001877	chr	111064	+	0.017	0
TPS_001878	chr	111076	+	0.056	0
TPS_001879	chr	111153	+	5.7e-07	0
TPS_001880	chr	111319	+	0.094	0
TPS_001882	chr	111449	+	0.0036	5
TPS_001883	chr	111458	+	4.9e-05	1
TPS_001885	chr	111480	+	0.056	0
TPS_001886	chr	111511	+	0.0095	0
TPS_001887	chr	111833	+	0.068	0
TPS_001890	chr	111858	+	0.0046	12
TPS_001909	chr	111903	+	0	65	filtered in
TPS_001934	chr	111957	+	0	12	filtered in
TPS_001937	chr	111967	+	0	1	filtered in
TPS_001940	chr	111977	+	0.0075	5
TPS_001944	chr	111989	+	0	8	filtered in
TPS_001948	chr	112043	+	0	0	filtered in
TPS_001950	chr	112103	+	0	1	filtered in
TPS_001953	chr	112115	+	0	2	filtered in
TPS_001954	chr	112195	+	0.048	0
TPS_001955	chr	112433	+	0.054	0
TPS_001956	chr	112442	+	0.024	0
TPS_001957	chr	112453	+	0.078	0
TPS_001958	chr	112494	+	0.0023	0
TPS_001959	chr	112527	+	0.041	0
TPS_001960	chr	112535	+	0.0054	0
TPS_001961	chr	112542	+	0.026	0
TPS_001964	chr	112560	+	3.2e-06	6
TPS_001965	chr	112572	+	6.9e-06	0
TPS_001966	chr	112584	+	0.016	2
TPS_001972	chr	112611	+	3.9e-05	20
TPS_001976	chr	112626	+	2.8e-08	9
TPS_001983	chr	112657	+	8.7e-05	11
TPS_001986	chr	112670	+	0	33	filtered in
TPS_002005	chr	112713	+	1e-05	9
TPS_002007	chr	112765	+	0.00017	0
TPS_002008	chr	112804	+	0.042	0
TPS_002009	chr	113205	+	0.081	0
TPS_002010	chr	113217	+	0.036	0
TPS_002011	chr	113227	+	0.081	6
TPS_002013	chr	113279	+	0.014	0
TPS_002014	chr	113295	+	0.0017	0
TPS_002015	chr	113308	+	0.073	0
TPS_002016	chr	113324	+	0.0041	0
TPS_002017	chr	113340	+	1.5e-09	0
TPS_002018	chr	113396	+	0.031	0
TPS_002019	chr	113426	+	0.064	0
TPS_002020	chr	113479	+	0.0032	0
TPS_002021	chr	113488	+	0.064	0
TPS_002023	chr	113753	+	0.022	2
TPS_002024	chr	113859	+	0.00027	0
TPS_002025	chr	113935	+	0.081	2
TPS_002027	chr	113947	+	0.013	0
TPS_002030	chr	113961	+	0.00041	5
TPS_002039	chr	113982	+	8.8e-14	10	filtered in
TPS_002044	chr	114020	+	3.5e-05	6
TPS_002058	chr	114052	+	0	67	filtered in
TPS_002081	chr	114116	+	1.1e-09	19
TPS_002087	chr	114200	+	0.021	0
TPS_002088	chr	114365	+	0.038	0
TPS_002089	chr	114412	+	0.068	0
TPS_002090	chr	114419	+	0.00094	0
TPS_002091	chr	114475	+	0.028	0
TPS_002092	chr	114570	+	0.0066	0
TPS_002093	chr	115290	+	0.0011	0
TPS_002095	chr	115895	+	0	17	filtered in
TPS_002103	chr	115928	+	0.035	0
TPS_002104	chr	115942	+	0.035	0
TPS_002105	chr	116051	+	0.004	0
TPS_002106	chr	116059	+	6.1e-05	0
TPS_002107	chr	116074	+	0.038	0
TPS_002108	chr	116120	+	0.014	0
TPS_002109	chr	116132	+	0.041	0
TPS_002110	chr	116193	+	0.014	0
TPS_002112	chr	116207	+	6e-05	10
TPS_002116	chr	116234	+	0.039	0
TPS_002117	chr	116356	+	0.0011	0
TPS_002118	chr	116395	+	0.039	1
TPS_002120	chr	116468	+	0.039	0
TPS_002121	chr	116500	+	0.014	0
TPS_002122	chr	116513	+	0.014	0
TPS_002123	chr	116587	+	0.0044	0
TPS_002127	chr	116621	+	3.6e-10	6	filtered in
TPS_002130	chr	116653	+	0.042	0
TPS_002131	chr	116662	+	0.015	0
TPS_002132	chr	116670	+	0.00034	0
TPS_002133	chr	116683	+	0.042	0
TPS_002134	chr	116693	+	0.042	0
TPS_002135	chr	116705	+	0.041	0
TPS_002136	chr	116721	+	0.041	0
TPS_002137	chr	116779	+	0.0047	0
TPS_002138	chr	116790	+	0.041	0
TPS_002139	chr	116874	+	0.015	0
TPS_002141	chr	116908	+	2.2e-05	2
TPS_002144	chr	116942	+	4.4e-06	8
TPS_002146	chr	116951	+	0.016	0
TPS_002147	chr	116966	+	0.0051	0
TPS_002149	chr	117001	+	0.0016	3
TPS_002150	chr	117037	+	2.4e-05	0
TPS_002151	chr	117055	+	0.016	0
TPS_002152	chr	117080	+	0.043	0
TPS_002153	chr	117130	+	0.0054	0
TPS_002155	chr	117146	+	0.016	2
TPS_002156	chr	117153	+	0.0054	0
TPS_002158	chr	117191	+	2.6e-05	1
TPS_002161	chr	117236	+	0	7	filtered in
TPS_002164	chr	117254	+	2.7e-05	12
TPS_002171	chr	117279	+	5.9e-06	9
TPS_002172	chr	117325	+	7.3e-10	0	filtered in
TPS_002173	chr	117426	+	0.01	0
TPS_002174	chr	117466	+	0.027	0
TPS_002175	chr	117496	+	0.01	0
TPS_002176	chr	117600	+	3.4e-05	0
TPS_002177	chr	117793	+	0.014	0
TPS_002180	chr	117810	+	1.9e-08	6
TPS_002183	chr	117839	+	0.00097	2
TPS_002184	chr	117850	+	0.0096	0
TPS_002185	chr	117871	+	0.00097	1
TPS_002187	chr	117883	+	0.0096	0
TPS_002188	chr	117890	+	0.0096	6
TPS_002190	chr	117957	+	0.0022	1
TPS_002192	chr	118006	+	0.041	0
TPS_002193	chr	118327	+	0.0057	0
TPS_002194	chr	118401	+	0.0067	0
TPS_002195	chr	118500	+	0.00071	0
TPS_002196	chr	118519	+	0.008	0
TPS_002197	chr	118572	+	0.055	0
TPS_002199	chr	118629	+	0.0002	1
TPS_002200	chr	118638	+	0.0089	2
TPS_002202	chr	118647	+	0.00079	0
TPS_002203	chr	118808	+	0.005	0
TPS_002205	chr	118826	+	9.8e-08	3
TPS_002208	chr	118841	+	9.8e-08	7
TPS_002210	chr	119229	+	0.00056	0
TPS_002211	chr	119376	+	0.026	0
TPS_002212	chr	119397	+	0.026	0
TPS_002213	chr	119430	+	0.025	0
TPS_002214	chr	119448	+	0.07	0
TPS_002215	chr	119464	+	0.025	0
TPS_002216	chr	119483	+	0.0078	0
TPS_002217	chr	119533	+	0.0075	0
TPS_002218	chr	119545	+	0.067	0
TPS_002219	chr	119565	+	0.024	0
TPS_002220	chr	119591	+	0.024	0
TPS_002221	chr	119614	+	2.2e-05	0
TPS_002224	chr	119633	+	7e-07	8
TPS_002226	chr	119644	+	0.064	0
TPS_002227	chr	119657	+	0.023	0
TPS_002229	chr	119674	+	1.1e-07	2
TPS_002231	chr	119690	+	0.023	0
TPS_002233	chr	119706	+	0.0017	1
TPS_002234	chr	119739	+	0.058	0
TPS_002235	chr	119793	+	0.021	0
TPS_002236	chr	119878	+	0.017	0
TPS_002237	chr	119989	+	0.00028	0
TPS_002238	chr	120060	+	0.013	0
TPS_002239	chr	120091	+	0.089	0
TPS_002240	chr	120540	+	0.046	0
TPS_002241	chr	120806	+	0.022	7
TPS_002244	chr	120823	+	0.057	0
TPS_002245	chr	120843	+	0.022	0
TPS_002246	chr	120999	+	0.098	0
TPS_002247	chr	121038	+	0.096	0
TPS_002248	chr	121054	+	0.096	0
TPS_002249	chr	121067	+	0.055	0
TPS_002250	chr	121098	+	0.096	0
TPS_002251	chr	121145	+	0.068	0
TPS_002252	chr	121719	+	0	0	filtered in
TPS_002253	chr	121728	+	0	3	filtered in
TPS_002256	chr	122043	+	0.078	0
TPS_002257	chr	122057	+	0.078	0
TPS_002258	chr	122074	+	0.023	0
TPS_002264	chr	122111	+	7.7e-09	16
TPS_002267	chr	122158	+	2.8e-08	5
TPS_002268	chr	122206	+	0.086	0
TPS_002269	chr	122213	+	0.086	0
TPS_002273	chr	122274	+	0	21	filtered in
TPS_002276	chr	122331	+	0.048	0
TPS_002277	chr	122391	+	0.048	0
TPS_002278	chr	122422	+	0.0033	2
TPS_002281	chr	122489	+	0.027	0
TPS_002282	chr	122687	+	0.01	0
TPS_002283	chr	122767	+	0.02	0
TPS_002284	chr	124119	+	0.04	0
TPS_002285	chr	124368	+	0.044	0
TPS_002286	chr	125067	+	0	0	filtered in
TPS_002287	chr	125178	+	0.0036	0
TPS_002288	chr	125473	+	0.036	0
TPS_002289	chr	125853	+	0.022	0
TPS_002290	chr	126527	+	0.029	0
TPS_002291	chr	126536	+	0.011	0
TPS_002292	chr	127129	+	0.0085	0
TPS_002294	chr	127139	+	0.00071	2
TPS_002296	chr	127183	+	0.0026	0
TPS_002297	chr	127235	+	0.009	0
TPS_002298	chr	128355	+	0.0043	0
TPS_002300	chr	129207	+	0	6	filtered in
TPS_002303	chr	129223	+	0.098	0
TPS_002304	chr	129237	+	0.051	4
TPS_002306	chr	129252	+	0.0045	3
TPS_002308	chr	129264	+	0.011	3
TPS_002310	chr	129274	+	0.0017	8
TPS_002315	chr	129293	+	0.098	0
TPS_002316	chr	129308	+	0.045	0
TPS_002317	chr	129315	+	0.09	0
TPS_002318	chr	129324	+	0.00013	27
TPS_002325	chr	129362	+	0.09	6
TPS_002329	chr	129392	+	0.0034	6
TPS_002334	chr	129408	+	0.04	6
TPS_002336	chr	129416	+	0.018	2
TPS_002339	chr	129438	+	3.2e-12	10	filtered in
TPS_002343	chr	129464	+	0.018	1
TPS_002347	chr	129479	+	0.018	12
TPS_002350	chr	129500	+	0.00053	8
TPS_002355	chr	129518	+	0.0048	3
TPS_002358	chr	129533	+	0.031	0
TPS_002359	chr	129554	+	0.031	0
TPS_002360	chr	129825	+	0.0095	0
TPS_002361	chr	131374	+	0.051	0
TPS_002362	chr	131765	+	0.018	0
TPS_002363	chr	131777	+	1.3e-06	0
TPS_002364	chr	132298	+	0	1	filtered in
TPS_002366	chr	134893	+	0.0049	0
TPS_002367	chr	135194	+	0.087	0
TPS_002368	chr	135282	+	0.039	0
TPS_002369	chr	135296	+	0.012	0
TPS_002370	chr	135533	+	0.019	0
TPS_002371	chr	135736	+	0.025	0
TPS_002372	chr	135783	+	0.0077	0
TPS_002373	chr	135799	+	0.025	0
TPS_002374	chr	135822	+	1.5e-07	0
TPS_002376	chr	135830	+	0.0092	1
TPS_002377	chr	135837	+	0.0026	0
TPS_002378	chr	135849	+	0.029	0
TPS_002379	chr	135863	+	0.029	5
TPS_002381	chr	135880	+	1.5e-07	7
TPS_002384	chr	135998	+	3.6e-05	0
TPS_002385	chr	136013	+	0.011	0
TPS_002386	chr	136047	+	0.011	0
TPS_002387	chr	136141	+	0.036	0
TPS_002388	chr	136267	+	0.038	0
TPS_002389	chr	136306	+	0.042	0
TPS_002390	chr	136351	+	5.9e-06	0
TPS_002394	chr	136371	+	0.042	10
TPS_002398	chr	136387	+	2.7e-05	18
TPS_002405	chr	136413	+	7.5e-13	2	filtered in
TPS_002407	chr	136453	+	0.044	0
TPS_002408	chr	136467	+	0.0061	0
TPS_002409	chr	136556	+	0.0067	0
TPS_002410	chr	136584	+	0.046	0
TPS_002411	chr	136606	+	0.019	0
TPS_002412	chr	136645	+	0.019	0
TPS_002413	chr	136669	+	0.0025	0
TPS_002414	chr	136692	+	1.2e-10	1	filtered in
TPS_002446	chr	136757	+	0	54	filtered in
TPS_002448	chr	136775	+	4.1e-08	4
TPS_002451	chr	136794	+	0.021	0
TPS_002453	chr	136844	+	0.00065	2
TPS_002454	chr	136890	+	4.7e-05	0
TPS_002455	chr	136995	+	0.00042	0
TPS_002456	chr	137097	+	0.071	0
TPS_002457	chr	137109	+	0.0076	0
TPS_002458	chr	138177	+	0.0067	0
TPS_002459	chr	138204	+	0.017	0
TPS_002460	chr	138450	+	0.00047	0
TPS_002461	chr	138505	+	0.0039	0
TPS_002462	chr	142746	+	0.051	0
TPS_002463	chr	142938	+	0.037	0
TPS_002464	chr	143054	+	0.016	0
TPS_002465	chr	143085	+	0.016	0
TPS_002466	chr	143096	+	0.0071	0
TPS_002467	chr	143164	+	0.077	0
TPS_002468	chr	143224	+	0.048	0
TPS_002469	chr	143231	+	0.048	0
TPS_002470	chr	143304	+	0.03	0
TPS_002471	chr	143331	+	0.00093	0
TPS_002472	chr	143873	+	0.0022	0
TPS_002473	chr	144423	+	0.011	0
TPS_002474	chr	144461	+	0.011	0
TPS_002476	chr	144607	+	0.0033	3
TPS_002477	chr	144758	+	0.011	1
TPS_002484	chr	144791	+	9.8e-05	10
TPS_002489	chr	144804	+	1.8e-08	14
TPS_002495	chr	144832	+	0.057	1
TPS_002497	chr	144845	+	0.0067	0
TPS_002498	chr	144858	+	0.03	2
TPS_002500	chr	144878	+	0.0067	0
TPS_002501	chr	144895	+	0.03	0
TPS_002502	chr	144923	+	0.0036	0
TPS_002503	chr	144977	+	0.0083	0
TPS_002504	chr	145007	+	3.5e-12	3	filtered in
TPS_002506	chr	145019	+	0.049	0
TPS_002507	chr	145031	+	0.049	0
TPS_002508	chr	145043	+	0.049	0
TPS_002509	chr	145050	+	0.049	0
TPS_002510	chr	145073	+	0.049	0
TPS_002511	chr	145080	+	0.025	0
TPS_002512	chr	145094	+	0.0008	0
TPS_002514	chr	145130	+	0.015	1
TPS_002515	chr	145137	+	0.062	1
TPS_002517	chr	145145	+	0.032	0
TPS_002518	chr	145160	+	0.062	0
TPS_002519	chr	145167	+	0.015	5
TPS_002521	chr	145179	+	0.062	0
TPS_002522	chr	145189	+	0.032	0
TPS_002526	chr	145202	+	0.0015	21
TPS_002534	chr	145238	+	0.00019	4
TPS_002540	chr	145262	+	0.02	10
TPS_002544	chr	145281	+	0.0091	7
TPS_002545	chr	145299	+	0.078	0
TPS_002546	chr	145307	+	0.0051	0
TPS_002547	chr	145315	+	0.096	0
TPS_002549	chr	145337	+	0.002	8
TPS_002552	chr	145358	+	0.052	0
TPS_002554	chr	145366	+	0.012	6
TPS_002558	chr	145379	+	0.096	0
TPS_002559	chr	145391	+	0.012	5
TPS_002561	chr	145444	+	0	9	filtered in
TPS_002569	chr	145476	+	0.015	5
TPS_002570	chr	145485	+	0.063	0
TPS_002571	chr	145495	+	0.0066	0
TPS_002576	chr	145522	+	0	54	filtered in
TPS_002605	chr	145579	+	2.1e-13	2	filtered in
TPS_002607	chr	145590	+	7.5e-08	0
TPS_002608	chr	145657	+	0.068	0
TPS_002609	chr	145867	+	0	0	filtered in
TPS_002610	chr	145876	+	0	0	filtered in
TPS_002611	chr	145885	+	2.7e-06	0
TPS_002612	chr	145950	+	0.041	0
TPS_002613	chr	146187	+	0.048	0
TPS_002614	chr	146871	+	0.0056	0
TPS_002615	chr	147721	+	9.8e-11	0	filtered in
TPS_002617	chr	147753	+	0	1	filtered in
TPS_002618	chr	147767	+	0.015	0
TPS_002620	chr	148037	+	0.004	2
TPS_002622	chr	148067	+	0.00025	0
TPS_002623	chr	148080	+	0.014	0
TPS_002624	chr	148367	+	0.035	0
TPS_002625	chr	148530	+	0.0089	0
TPS_002626	chr	148852	+	0.0088	0
TPS_002627	chr	148917	+	0.009	0
TPS_002628	chr	149159	+	0.01	0
TPS_002629	chr	149259	+	0.00075	0
TPS_002630	chr	149278	+	0.00017	0
TPS_002631	chr	149326	+	0.011	0
TPS_002632	chr	149355	+	0.011	0
TPS_002633	chr	149375	+	0.011	0
TPS_002634	chr	149760	+	0.037	0
TPS_002635	chr	149944	+	0.011	0
TPS_002636	chr	151234	+	3.9e-08	0
TPS_002637	chr	151251	+	0.015	0
TPS_002639	chr	151263	+	0.0043	5
TPS_002640	chr	151393	+	0.015	1
TPS_002642	chr	151485	+	0.015	0
TPS_002643	chr	151506	+	0.016	0
TPS_002644	chr	151550	+	0.0048	0
TPS_002645	chr	151571	+	0.0013	0
TPS_002646	chr	151600	+	0.00031	0
TPS_002649	chr	151670	+	1.4e-05	2
TPS_002650	chr	151710	+	6e-05	0
TPS_002651	chr	151724	+	0.014	0
TPS_002652	chr	151875	+	0.014	0
TPS_002653	chr	152082	+	0.015	0
TPS_002654	chr	152181	+	0.016	0
TPS_002655	chr	152214	+	0.0003	0
TPS_002656	chr	152230	+	0.017	0
TPS_002657	chr	152370	+	0.019	0
TPS_002658	chr	152450	+	0.0016	0
TPS_002659	chr	152695	+	0.026	0
TPS_002661	chr	152727	+	0.0025	6
TPS_002664	chr	152742	+	0.00013	11
TPS_002666	chr	152774	+	0.0025	0
TPS_002667	chr	152819	+	0.01	0
TPS_002669	chr	152837	+	0.0007	11
TPS_002671	chr	152852	+	5.9e-06	0
TPS_002672	chr	152865	+	0.00016	0
TPS_002675	chr	152919	+	0.00074	2
TPS_002676	chr	152927	+	4.8e-10	0	filtered in
TPS_002677	chr	152968	+	0.033	0
TPS_002678	chr	152991	+	0.033	6
TPS_002680	chr	153004	+	0.01	0
TPS_002681	chr	153031	+	0.087	0
TPS_002682	chr	153151	+	0.0028	0
TPS_002683	chr	153174	+	0.032	0
TPS_002684	chr	153193	+	0.0028	5
TPS_002687	chr	153209	+	0.03	0
TPS_002689	chr	153226	+	0.03	5
TPS_002690	chr	153236	+	0.03	0
TPS_002691	chr	153246	+	0.03	1
TPS_002693	chr	153286	+	0.0093	0
TPS_002694	chr	153305	+	0.075	0
TPS_002695	chr	153320	+	0.027	0
TPS_002696	chr	153481	+	0.0074	0
TPS_002697	chr	153899	+	0.021	0
TPS_002698	chr	153919	+	0.021	0
TPS_002699	chr	153935	+	0.0068	0
TPS_002701	chr	154336	+	0.029	2
TPS_002702	chr	154345	+	0.029	0
TPS_002703	chr	154466	+	3.4e-06	0
TPS_002704	chr	154481	+	0.031	0
TPS_002706	chr	154518	+	0.012	1
TPS_002707	chr	154529	+	0.034	0
TPS_002710	chr	154561	+	0.00033	11
TPS_002713	chr	154586	+	0.0012	0
TPS_002714	chr	154619	+	0.013	0
TPS_002719	chr	154650	+	0	16	filtered in
TPS_002721	chr	154662	+	0.013	1
TPS_002723	chr	155393	+	0.0046	0
TPS_002724	chr	155741	+	0	0	filtered in
TPS_002725	chr	155786	+	0.034	0
TPS_002728	chr	155810	+	0.0033	6
TPS_002729	chr	155879	+	0.014	0
TPS_002730	chr	155901	+	0.011	0
TPS_002731	chr	156293	+	0.084	0
TPS_002732	chr	156785	+	0.014	0
TPS_002733	chr	157211	+	0.0058	0
TPS_002734	chr	157224	+	0.073	0
TPS_002735	chr	157393	+	0.044	0
TPS_002736	chr	157426	+	0.023	0
TPS_002739	chr	157486	+	2.6e-05	18
TPS_002745	chr	157506	+	0.00046	1
TPS_002747	chr	157516	+	0.027	0
TPS_002749	chr	157536	+	0	2	filtered in
TPS_002751	chr	157545	+	7.5e-10	0	filtered in
TPS_002752	chr	157552	+	0.0042	0
TPS_002753	chr	157666	+	0.061	6
TPS_002755	chr	157698	+	0.061	0
TPS_002758	chr	157713	+	0.0043	6
TPS_002759	chr	157723	+	0.062	0
TPS_002760	chr	157748	+	0.062	0
TPS_002761	chr	157759	+	0.0043	0
TPS_002766	chr	157808	+	4.1e-09	32
TPS_002778	chr	157843	+	0.0016	15
TPS_002782	chr	157855	+	0.012	2
TPS_002787	chr	157867	+	6.9e-14	16	filtered in
TPS_002792	chr	157888	+	0.03	0
TPS_002793	chr	157897	+	0.03	0
TPS_002794	chr	157913	+	0.026	0
TPS_002805	chr	157960	+	6.9e-06	31
TPS_002808	chr	157979	+	0.00038	19
TPS_002813	chr	157998	+	0.01	7
TPS_002815	chr	158036	+	0.05	0
TPS_002816	chr	158068	+	0.0083	0
TPS_002817	chr	158085	+	0	0	filtered in
TPS_002818	chr	158178	+	0.043	0
TPS_002819	chr	158249	+	4.8e-08	0
TPS_002820	chr	158281	+	0.036	0
TPS_002821	chr	158341	+	0.03	0
TPS_002822	chr	158359	+	0.03	0
TPS_002823	chr	158593	+	0.019	0
TPS_002824	chr	158626	+	0.016	0
TPS_002825	chr	158695	+	0.0016	0
TPS_002826	chr	158704	+	1.4e-08	0
TPS_002827	chr	158738	+	0.085	0
TPS_002828	chr	159258	+	0.0067	0
TPS_002829	chr	159313	+	0.018	0
TPS_002830	chr	159553	+	0.00034	0
TPS_002831	chr	159892	+	0.0064	0
TPS_002832	chr	160356	+	0.0049	0
TPS_002834	chr	160491	+	0.00057	1
TPS_002835	chr	160499	+	0.0059	0
TPS_002836	chr	160633	+	0.083	0
TPS_002837	chr	161059	+	0.00025	0
TPS_002838	chr	161201	+	0.0098	0
TPS_002839	chr	161858	+	0.0091	0
TPS_002840	chr	161877	+	0.0091	0
TPS_002841	chr	162004	+	0	1	filtered in
TPS_002843	chr	162019	+	0.017	0
TPS_002849	chr	162046	+	0.0011	16
TPS_002851	chr	162060	+	0.036	0
TPS_002852	chr	162118	+	0.0026	0
TPS_002853	chr	162146	+	0.056	0
TPS_002854	chr	162172	+	0.056	0
TPS_002855	chr	162262	+	0.086	0
TPS_002856	chr	162724	+	0.013	0
TPS_002858	chr	162924	+	5.7e-05	2
TPS_002859	chr	163050	+	0.0013	0
TPS_002860	chr	163058	+	0.075	0
TPS_002861	chr	163072	+	0.0033	0
TPS_002862	chr	163100	+	0.021	0
TPS_002866	chr	163113	+	0	11	filtered in
TPS_002868	chr	163143	+	0.021	8
TPS_002871	chr	163248	+	0.063	0
TPS_002872	chr	163294	+	0.063	0
TPS_002873	chr	163392	+	0.015	3
TPS_002875	chr	163465	+	0.027	0
TPS_002876	chr	163473	+	0.0025	0
TPS_002877	chr	163496	+	0.0088	0
TPS_002878	chr	163526	+	0.0075	0
TPS_002879	chr	163544	+	0.0075	0
TPS_002880	chr	163744	+	0.018	0
TPS_002881	chr	163821	+	0.005	0
TPS_002883	chr	163858	+	0.005	2
TPS_002884	chr	163932	+	0.016	0
TPS_002885	chr	163946	+	0.047	0
TPS_002887	chr	163993	+	0.0011	1
TPS_002888	chr	164000	+	0.0038	0
TPS_002889	chr	164411	+	1.9e-05	0
TPS_002890	chr	164487	+	0.0022	0
TPS_002891	chr	165307	+	0.0002	0
TPS_002892	chr	165861	+	0.015	0
TPS_002893	chr	166168	+	0.00069	0
TPS_002894	chr	167137	+	0.0022	0
TPS_002895	chr	167270	+	0.0027	1
TPS_002897	chr	167472	+	0.017	0
TPS_002898	chr	167502	+	0.019	0
TPS_002899	chr	167625	+	0.0049	0
TPS_002900	chr	167651	+	0.023	0
TPS_002901	chr	167682	+	0.0049	0
TPS_002902	chr	167693	+	0.023	0
TPS_002903	chr	167913	+	0.0049	0
TPS_002905	chr	167921	+	4.2e-10	1	filtered in
TPS_002906	chr	167930	+	0.00027	0
TPS_002912	chr	167953	+	2.8e-05	23
TPS_002917	chr	167975	+	0.047	0
TPS_002919	chr	167984	+	8.6e-11	54	filtered in
TPS_002943	chr	168049	+	3.3e-12	5	filtered in
TPS_002950	chr	168074	+	7.8e-07	22
TPS_002953	chr	168122	+	0.0083	3
TPS_002956	chr	168182	+	0.0083	6
TPS_002957	chr	168192	+	0.077	0
TPS_002958	chr	168203	+	0.051	0
TPS_002959	chr	168215	+	0.097	0
TPS_002961	chr	168228	+	1.9e-05	3
TPS_002964	chr	168251	+	0.051	0
TPS_002965	chr	168351	+	8.9e-05	2
TPS_002969	chr	168369	+	0	14	filtered in
TPS_002974	chr	168392	+	0.032	1
TPS_002976	chr	168406	+	0.079	0
TPS_002977	chr	168413	+	0.0077	0
TPS_002978	chr	168428	+	0.079	0
TPS_002979	chr	168437	+	0.039	0
TPS_002984	chr	168464	+	1.6e-09	9
TPS_002985	chr	168471	+	9.9e-06	1
TPS_002987	chr	168482	+	0.003	8
TPS_002994	chr	168503	+	1.4e-05	10
TPS_002999	chr	168521	+	9.3e-07	4
TPS_003003	chr	168540	+	0	9	filtered in
TPS_003006	chr	168553	+	0.051	0
TPS_003008	chr	168572	+	8.8e-11	8	filtered in
TPS_003013	chr	168592	+	0.051	3
TPS_003014	chr	168603	+	0.027	0
TPS_003018	chr	168668	+	1.4e-08	19
TPS_003024	chr	168685	+	0.012	0
TPS_003025	chr	168699	+	0.0046	1
TPS_003029	chr	168731	+	1.2e-10	10	filtered in
TPS_003031	chr	168740	+	0.013	0
TPS_003032	chr	168748	+	0.0051	1
TPS_003034	chr	168759	+	0.062	0
TPS_003035	chr	168771	+	0.029	0
TPS_003036	chr	168782	+	0.013	0
TPS_003038	chr	168795	+	0.0051	6
TPS_003044	chr	168817	+	5.3e-06	10
TPS_003050	chr	168835	+	0	9	filtered in
TPS_003055	chr	168867	+	0.002	7
TPS_003057	chr	168887	+	0.0007	0
TPS_003058	chr	168917	+	0.033	0
TPS_003059	chr	168925	+	6.6e-10	16	filtered in
TPS_003065	chr	168948	+	0.0057	1
TPS_003067	chr	168963	+	0.0021	8
TPS_003074	chr	168998	+	2.7e-15	20	filtered in
TPS_003078	chr	169022	+	1.4e-08	2
TPS_003079	chr	169030	+	0.031	0
TPS_003080	chr	169046	+	0.031	0
TPS_003082	chr	169056	+	0.002	8
TPS_003085	chr	169077	+	0.00021	6
TPS_003091	chr	169105	+	0	33	filtered in
TPS_003098	chr	169133	+	0.0048	1
TPS_003107	chr	169165	+	2.2e-07	25
TPS_003117	chr	169190	+	5e-08	19
TPS_003122	chr	169209	+	2.5e-08	18
TPS_003130	chr	169239	+	0.0004	5
TPS_003131	chr	169247	+	0.0036	1
TPS_003133	chr	169327	+	0.014	0
TPS_003134	chr	169359	+	0	1	filtered in
TPS_003137	chr	169369	+	0	1	filtered in
TPS_003140	chr	169409	+	4.3e-05	8
TPS_003141	chr	169419	+	0.023	0
TPS_003142	chr	169450	+	0.05	0
TPS_003143	chr	169545	+	0.016	0
TPS_003144	chr	169555	+	0.0023	0
TPS_003145	chr	169585	+	0.016	3
TPS_003148	chr	169610	+	0.011	4
TPS_003151	chr	169634	+	0.011	6
TPS_003153	chr	169652	+	5.8e-07	6
TPS_003156	chr	169681	+	3.7e-05	2
TPS_003158	chr	169706	+	0	0	filtered in
TPS_003159	chr	169737	+	0.044	0
TPS_003160	chr	169760	+	0.018	0
TPS_003161	chr	169782	+	0.044	1
TPS_003163	chr	169794	+	0.094	6
TPS_003165	chr	169810	+	0.00045	0
TPS_003167	chr	169828	+	4.2e-05	5
TPS_003168	chr	169847	+	0.024	0
TPS_003169	chr	169975	+	0.014	0
TPS_003170	chr	170026	+	0.0044	4
TPS_003172	chr	170645	+	0.048	0
TPS_003173	chr	170701	+	0.079	0
TPS_003174	chr	170711	+	0.079	0
TPS_003175	chr	170733	+	0.049	6
TPS_003177	chr	170749	+	0.079	0
TPS_003178	chr	170756	+	0.017	0
TPS_003180	chr	170772	+	8.2e-07	5
TPS_003182	chr	170786	+	0.017	0
TPS_003185	chr	170810	+	0.0007	12
TPS_003187	chr	170825	+	6.8e-06	3
TPS_003192	chr	170854	+	0.028	4
TPS_003193	chr	170872	+	0.086	0
TPS_003194	chr	170968	+	0.098	0
TPS_003195	chr	172015	+	0	6	filtered in
TPS_003197	chr	172295	+	0.017	0
TPS_003198	chr	172396	+	1.9e-05	7
TPS_003203	chr	172520	+	0.018	0
TPS_003204	chr	172623	+	0.017	0
TPS_003205	chr	173433	+	0.08	0
TPS_003206	chr	173443	+	0.019	4
TPS_003210	chr	173459	+	0.00056	2
TPS_003211	chr	173468	+	0.041	0
TPS_003212	chr	173494	+	0.041	0
TPS_003213	chr	173848	+	0.088	0
TPS_003215	chr	174901	+	0	1	filtered in
TPS_003216	chr	174918	+	0	0	filtered in
TPS_003217	chr	174960	+	0	0	filtered in
TPS_003218	chr	174969	+	0	0	filtered in
TPS_003219	chr	174990	+	0	0	filtered in
TPS_003220	chr	175061	+	0.016	0
TPS_003221	chr	175072	+	0.086	0
TPS_003222	chr	175111	+	0.032	0
TPS_003223	chr	175143	+	0.065	0
TPS_003224	chr	175163	+	4.7e-05	3
TPS_003226	chr	175196	+	0.0041	0
TPS_003227	chr	175205	+	0.056	0
TPS_003228	chr	175226	+	0.056	0
TPS_003229	chr	175253	+	0.023	0
TPS_003230	chr	175340	+	0.0045	0
TPS_003231	chr	175367	+	0.0045	0
TPS_003232	chr	175381	+	0.068	0
TPS_003233	chr	175438	+	0.065	0
TPS_003234	chr	175475	+	0.012	0
TPS_003235	chr	175591	+	0.042	0
TPS_003237	chr	175637	+	1.2e-09	1
TPS_003238	chr	175667	+	0.0063	0
TPS_003239	chr	175699	+	0.028	0
TPS_003240	chr	175745	+	0.0082	0
TPS_003241	chr	175767	+	0.038	0
TPS_003242	chr	175781	+	0.073	0
TPS_003245	chr	175817	+	5.1e-09	3
TPS_003246	chr	175830	+	7.4e-05	2
TPS_003252	chr	175848	+	0	8	filtered in
TPS_003257	chr	175896	+	0	32	filtered in
TPS_003267	chr	175924	+	1.8e-05	0
TPS_003268	chr	175937	+	0	25	filtered in
TPS_003292	chr	175989	+	0	24	filtered in
TPS_003297	chr	176013	+	8.4e-09	13
TPS_003299	chr	176048	+	0.05	0
TPS_003300	chr	176203	+	0.078	0
TPS_003301	chr	176574	+	0.025	0
TPS_003302	chr	176691	+	0.054	0
TPS_003303	chr	176700	+	0.0067	0
TPS_003305	chr	176713	+	0.00062	4
TPS_003307	chr	176739	+	0.019	0
TPS_003308	chr	176752	+	0.00062	1
TPS_003310	chr	176763	+	0.048	6
TPS_003315	chr	176786	+	0.0021	0
TPS_003316	chr	176796	+	0.019	0
TPS_003317	chr	176805	+	0.042	0
TPS_003320	chr	176821	+	0	5	filtered in
TPS_003321	chr	176892	+	0.00047	1
TPS_003336	chr	176935	+	7.6e-05	34
TPS_003339	chr	176972	+	0.034	0
TPS_003340	chr	176992	+	0.034	0
TPS_003341	chr	177019	+	0.0093	2
TPS_003343	chr	178449	+	0	0	filtered in
TPS_003345	chr	178458	+	0	2	filtered in
TPS_003347	chr	178626	+	0	0	filtered in
TPS_003348	chr	178641	+	0.0016	0
TPS_003349	chr	178674	+	0.024	0
TPS_003350	chr	179393	+	0.031	0
TPS_003351	chr	179541	+	0.071	0
TPS_003352	chr	179752	+	0.085	0
TPS_003353	chr	179828	+	0.014	0
TPS_003354	chr	179871	+	0.039	0
TPS_003355	chr	179952	+	0.017	0
TPS_003356	chr	179964	+	4.9e-06	2
TPS_003360	chr	179979	+	0.046	6
TPS_003362	chr	179989	+	0.0056	1
TPS_003364	chr	179998	+	0.0016	2
TPS_003366	chr	180008	+	0.00012	1
TPS_003370	chr	180028	+	0.00048	6
TPS_003371	chr	180035	+	2.7e-05	4
TPS_003379	chr	180059	+	0.00012	12
TPS_003385	chr	180096	+	0	6	filtered in
TPS_003387	chr	180108	+	0.0046	0
TPS_003388	chr	180229	+	0.033	0
TPS_003390	chr	180314	+	0.0092	6
TPS_003391	chr	180431	+	0.00015	1
TPS_003393	chr	181322	+	3.7e-10	2	filtered in
TPS_003396	chr	181331	+	1.4e-05	0
TPS_003398	chr	181359	+	0.0036	6
TPS_003400	chr	181437	+	0.038	0
TPS_003401	chr	181580	+	0.046	0
TPS_003402	chr	181591	+	0.018	0
TPS_003403	chr	181598	+	0.046	0
TPS_003404	chr	181607	+	0.056	0
TPS_003405	chr	181614	+	0.0027	0
TPS_003407	chr	181625	+	4.9e-10	1	filtered in
TPS_003408	chr	181661	+	0.023	0
TPS_003409	chr	181680	+	0.056	0
TPS_003410	chr	181745	+	0.067	0
TPS_003411	chr	181772	+	0.011	0
TPS_003412	chr	181855	+	0.036	0
TPS_003413	chr	181867	+	0.00015	0
TPS_003414	chr	181895	+	0.081	0
TPS_003415	chr	181949	+	0.099	0
TPS_003416	chr	181981	+	0.047	0
TPS_003418	chr	182003	+	0.0039	5
TPS_003424	chr	182155	+	0.0025	14
TPS_003445	chr	182193	+	0	41	filtered in
TPS_003459	chr	182224	+	0.0026	7
TPS_003463	chr	182240	+	1.2e-06	4
TPS_003465	chr	182251	+	0.00085	3
TPS_003471	chr	182269	+	0.00085	8
TPS_003474	chr	182282	+	0.0026	8
TPS_003476	chr	182297	+	0.0026	11
TPS_003483	chr	182320	+	0.032	3
TPS_003484	chr	182342	+	0.0005	0
TPS_003485	chr	182418	+	0.02	0
TPS_003486	chr	183877	+	6.7e-09	0
TPS_003487	chr	184290	+	0.0003	0
TPS_003488	chr	185457	+	0	0	filtered in
TPS_003490	chr	185467	+	0.0013	4
TPS_003492	chr	185475	+	0.0033	4
TPS_003495	chr	185486	+	0.017	0
TPS_003496	chr	185494	+	0.036	0
TPS_003497	chr	185508	+	0.0079	0
TPS_003498	chr	185552	+	0.0079	0
TPS_003499	chr	185566	+	0.038	0
TPS_003500	chr	185605	+	0.043	0
TPS_003501	chr	185624	+	0.02	0
TPS_003502	chr	185637	+	0.0087	0
TPS_003504	chr	185678	+	0.085	4
TPS_003505	chr	185761	+	0.01	0
TPS_003507	chr	185787	+	0.023	2
TPS_003508	chr	185800	+	0.052	0
TPS_003509	chr	185842	+	0.052	6
TPS_003511	chr	185863	+	0.0015	5
TPS_003513	chr	185899	+	0.052	0
TPS_003514	chr	185944	+	0.051	0
TPS_003515	chr	185971	+	0.024	0
TPS_003516	chr	186001	+	0.023	0
TPS_003517	chr	186045	+	0.05	0
TPS_003518	chr	186217	+	0.0093	0
TPS_003520	chr	186253	+	0.022	6
TPS_003521	chr	186357	+	0.032	0
TPS_003522	chr	186437	+	0.00025	3
TPS_003524	chr	186493	+	7e-07	0
TPS_003525	chr	186507	+	0.0082	0
TPS_003526	chr	186521	+	0.022	0
TPS_003527	chr	186528	+	0	0	filtered in
TPS_003528	chr	186537	+	0.022	0
TPS_003529	chr	186544	+	0.0082	0
TPS_003530	chr	186551	+	0.0027	4
TPS_003535	chr	186584	+	7.1e-11	5	filtered in
TPS_003536	chr	186715	+	0.019	0
TPS_003537	chr	186729	+	0.0019	0
TPS_003540	chr	186781	+	0.00013	4
TPS_003541	chr	186789	+	0.019	0
TPS_003542	chr	186814	+	0.0016	0
TPS_003543	chr	187072	+	0.016	0
TPS_003544	chr	187453	+	0.018	6
TPS_003546	chr	187492	+	0.0047	0
TPS_003547	chr	187795	+	0.0076	0
TPS_003549	chr	188161	+	2.9e-08	6
TPS_003550	chr	188173	+	0.021	0
TPS_003561	chr	188203	+	6.2e-09	39
TPS_003569	chr	188234	+	0.059	0
TPS_003570	chr	188243	+	0.022	0
TPS_003571	chr	188251	+	3.9e-08	0
TPS_003572	chr	188281	+	0.059	0
TPS_003573	chr	188997	+	0.0032	0
TPS_003574	chr	189007	+	0.00074	0
TPS_003575	chr	189139	+	0.028	0
TPS_003576	chr	189150	+	0.076	0
TPS_003577	chr	189231	+	0	6	filtered in
TPS_003579	chr	189266	+	0.039	0
TPS_003580	chr	189309	+	1.8e-07	0
TPS_003581	chr	189319	+	0.00011	0
TPS_003582	chr	189351	+	0.046	0
TPS_003583	chr	189389	+	0.0016	0
TPS_003584	chr	189398	+	0.046	0
TPS_003585	chr	189538	+	0.051	0
TPS_003589	chr	189559	+	0.002	6
TPS_003591	chr	189594	+	0.002	0
TPS_003592	chr	189627	+	0.053	0
TPS_003593	chr	189690	+	0.0021	0
TPS_003594	chr	189771	+	0.0073	0
TPS_003595	chr	189788	+	0.054	0
TPS_003597	chr	189809	+	0.0002	5
TPS_003598	chr	189829	+	0.0079	0
TPS_003599	chr	189843	+	0.056	0
TPS_003600	chr	189858	+	0.056	0
TPS_003601	chr	189881	+	0.022	0
TPS_003603	chr	189894	+	0.022	8
TPS_003606	chr	189908	+	0.023	1
TPS_003608	chr	189917	+	0.023	0
TPS_003609	chr	189932	+	3.8e-09	0
TPS_003610	chr	189970	+	0.023	2
TPS_003612	chr	190039	+	0.06	0
TPS_003613	chr	190058	+	0.0029	5
TPS_003617	chr	190121	+	0	16	filtered in
TPS_003625	chr	190141	+	3.3e-08	15
TPS_003628	chr	190165	+	0.025	0
TPS_003629	chr	190179	+	0.025	0
TPS_003630	chr	190192	+	0.061	3
TPS_003632	chr	190302	+	0.04	0
TPS_003633	chr	190315	+	0.015	1
TPS_003635	chr	190329	+	0.0047	0
TPS_003636	chr	190345	+	0.015	0
TPS_003637	chr	191059	+	0.0023	4
TPS_003639	chr	191106	+	0.018	0
TPS_003640	chr	191142	+	0.018	0
TPS_003641	chr	191162	+	0.042	0
TPS_003642	chr	191176	+	0.0071	1
TPS_003644	chr	191197	+	0.0071	9
TPS_003650	chr	191215	+	0.02	0
TPS_003655	chr	191230	+	0.02	15
TPS_003664	chr	191258	+	0.00011	9
TPS_003667	chr	191272	+	0.00036	6
TPS_003668	chr	191372	+	0	0	filtered in
TPS_003669	chr	191381	+	0.0039	5
TPS_003671	chr	191422	+	0	1	filtered in
TPS_003673	chr	191483	+	0.025	5
TPS_003675	chr	191528	+	0.052	0
TPS_003676	chr	191551	+	0.052	0
TPS_003677	chr	191574	+	0.052	0
TPS_003679	chr	191591	+	7.9e-08	3
TPS_003680	chr	191853	+	0.081	0
TPS_003681	chr	191876	+	0	0	filtered in
TPS_003683	chr	191885	+	9.9e-05	12
TPS_003690	chr	191905	+	0.064	0
TPS_003691	chr	191942	+	0.035	0
TPS_003692	chr	192083	+	0.032	0
TPS_003693	chr	192151	+	0.088	0
TPS_003694	chr	192255	+	0.094	0
TPS_003696	chr	192472	+	0.038	3
TPS_003697	chr	192561	+	0.049	0
TPS_003698	chr	192601	+	0.007	0
TPS_003699	chr	192743	+	0	3	filtered in
TPS_003701	chr	192753	+	0	0	filtered in
TPS_003702	chr	193131	+	0.09	0
TPS_003703	chr	193164	+	0	0	filtered in
TPS_003704	chr	193181	+	0	0	filtered in
TPS_003705	chr	193190	+	0.077	0
TPS_003706	chr	193198	+	0	0	filtered in
TPS_003707	chr	193716	+	0.017	0
TPS_003708	chr	193824	+	0.014	0
TPS_003709	chr	193871	+	0.044	0
TPS_003710	chr	193911	+	0.089	0
TPS_003711	chr	193921	+	0.089	0
TPS_003713	chr	193949	+	0.029	3
TPS_003714	chr	193992	+	0.089	1
TPS_003716	chr	194025	+	0.038	0
TPS_003717	chr	194070	+	2.1e-08	0
TPS_003718	chr	194095	+	0.002	0
TPS_003719	chr	194107	+	0.00015	0
TPS_003720	chr	194159	+	0.053	0
TPS_003721	chr	194180	+	0.053	5
TPS_003723	chr	194192	+	0.053	9
TPS_003727	chr	194209	+	0.019	0
TPS_003728	chr	194224	+	0.04	0
TPS_003729	chr	194233	+	0.04	0
TPS_003730	chr	194347	+	0.03	0
TPS_003734	chr	194366	+	2.2e-06	3
TPS_003735	chr	194378	+	0	0	filtered in
TPS_003739	chr	194399	+	9.2e-05	16
TPS_003751	chr	194435	+	7.5e-08	39
TPS_003762	chr	194465	+	0.0081	0
TPS_003763	chr	194483	+	0.0013	8
TPS_003776	chr	194516	+	0	39	filtered in
TPS_003784	chr	194554	+	2.3e-09	6
TPS_003785	chr	194574	+	0.088	0
TPS_003790	chr	194663	+	0	14	filtered in
TPS_003791	chr	194678	+	0.056	1
TPS_003793	chr	194688	+	0.0026	1
TPS_003797	chr	194707	+	6.2e-12	7	filtered in
TPS_003798	chr	194721	+	0.0014	5
TPS_003807	chr	194741	+	4.4e-08	10
TPS_003810	chr	194755	+	0	108	filtered in
TPS_003863	chr	194881	+	0.00061	8
TPS_003869	chr	194903	+	2.2e-08	23
TPS_003877	chr	194935	+	0.00039	2
TPS_003878	chr	194946	+	0.029	2
TPS_003883	chr	194959	+	0	3	filtered in
TPS_003884	chr	194968	+	0.056	0
TPS_003886	chr	194981	+	0.0026	9
TPS_003890	chr	195024	+	0.00049	0
TPS_003892	chr	195044	+	0.019	6
TPS_003894	chr	195116	+	0.098	0
TPS_003895	chr	195228	+	0.034	0
TPS_003896	chr	195236	+	0.071	0
TPS_003897	chr	195255	+	0.0061	0
TPS_003898	chr	195477	+	0.035	0
TPS_003899	chr	195636	+	0.016	0
TPS_003900	chr	195800	+	0.0022	0
TPS_003901	chr	196103	+	0.032	0
TPS_003903	chr	197862	+	0.00054	4
TPS_003904	chr	197944	+	0.00011	0
TPS_003905	chr	198967	+	0.082	0
TPS_003906	chr	199070	+	0.095	0
TPS_003907	chr	199135	+	0.017	0
TPS_003908	chr	199146	+	0.0084	0
TPS_003909	chr	199170	+	0.063	0
TPS_003910	chr	199213	+	0.037	0
TPS_003911	chr	199229	+	0.02	2
TPS_003913	chr	199260	+	0.02	5
TPS_003918	chr	199296	+	0.0022	11
TPS_003921	chr	199337	+	0.01	0
TPS_003922	chr	199426	+	0.0045	8
TPS_003925	chr	199443	+	0.021	0
TPS_003926	chr	199519	+	0.012	1
TPS_003929	chr	199561	+	0.00027	7
TPS_003931	chr	199613	+	0.017	0
TPS_003932	chr	199640	+	0.076	0
TPS_003934	chr	199741	+	0.0013	4
TPS_003935	chr	199769	+	0.011	0
TPS_003936	chr	199796	+	0.027	0
TPS_003937	chr	199823	+	0.011	0
TPS_003938	chr	199859	+	0.029	0
TPS_003943	chr	199907	+	2.5e-07	8
TPS_003944	chr	199923	+	0.07	0
TPS_003945	chr	199968	+	0.0042	0
TPS_003947	chr	199979	+	0.012	4
TPS_003949	chr	199991	+	4.7e-08	11
TPS_003953	chr	200051	+	9.3e-05	7
TPS_003958	chr	200100	+	8.3e-07	5
TPS_003959	chr	200117	+	0.004	2
TPS_003961	chr	200152	+	0.032	0
TPS_003962	chr	200175	+	0.032	0
TPS_003963	chr	200197	+	0.004	3
TPS_003965	chr	200229	+	0.033	0
TPS_003966	chr	200237	+	0.033	0
TPS_003967	chr	200408	+	0.0043	0
TPS_003968	chr	200418	+	0.038	0
TPS_003970	chr	200522	+	0	6	filtered in
TPS_003972	chr	200544	+	0.014	0
TPS_003974	chr	200568	+	0.00031	7
TPS_003976	chr	200580	+	7.2e-14	0	filtered in
TPS_003977	chr	200603	+	0.013	0
TPS_003978	chr	200658	+	0.013	0
TPS_003979	chr	200707	+	6.4e-05	0
TPS_003980	chr	200727	+	0.004	0
TPS_003981	chr	200837	+	0.035	0
TPS_003982	chr	200858	+	0.035	0
TPS_003983	chr	200882	+	0.035	6
TPS_003985	chr	201124	+	0.032	0
TPS_003986	chr	201134	+	0.012	0
TPS_003987	chr	201160	+	0.012	5
TPS_003989	chr	201198	+	0.032	0
TPS_003990	chr	201225	+	0.032	0
TPS_003992	chr	201240	+	0.00031	14
TPS_003996	chr	201255	+	0	0	filtered in
TPS_003997	chr	201265	+	0.0039	5
TPS_003999	chr	201278	+	7.8e-05	9
TPS_004002	chr	201317	+	7.8e-05	0
TPS_004003	chr	201327	+	4.7e-09	1
TPS_004005	chr	201347	+	0.028	0
TPS_004006	chr	201365	+	0.0036	0
TPS_004007	chr	201376	+	0.028	0
TPS_004009	chr	201407	+	0.001	10
TPS_004011	chr	201434	+	0.0033	0
TPS_004012	chr	201448	+	0.058	0
TPS_004013	chr	201469	+	0.025	3
TPS_004015	chr	201518	+	0.023	0
TPS_004016	chr	201567	+	0.0091	2
TPS_004018	chr	201604	+	0.0092	0
TPS_004019	chr	201800	+	0.054	6
TPS_004022	chr	201818	+	0.054	0
TPS_004023	chr	201828	+	0.0035	0
TPS_004028	chr	201857	+	2.3e-09	13
TPS_004030	chr	201896	+	0.0097	0
TPS_004031	chr	201947	+	0.0035	10
TPS_004037	chr	201968	+	0.055	4
TPS_004039	chr	202035	+	0.023	0
TPS_004040	chr	202131	+	0.0024	0
TPS_004041	chr	202304	+	0.017	0
TPS_004042	chr	202463	+	0.017	0
TPS_004043	chr	202958	+	0.0026	0
TPS_004044	chr	203213	+	0.011	0
TPS_004045	chr	203265	+	0.011	0
TPS_004046	chr	203335	+	0.00058	0
TPS_004047	chr	205786	+	0.011	0
TPS_004048	chr	205993	+	0	0	filtered in
TPS_004049	chr	206298	+	1.8e-07	0
TPS_004050	chr	206413	+	0.029	0
TPS_004052	chr	206436	+	0.0033	13
TPS_004056	chr	206474	+	0.072	0
TPS_004057	chr	206483	+	0.01	0
TPS_004058	chr	206490	+	0.029	9
TPS_004062	chr	206506	+	1.2e-05	0
TPS_004063	chr	208202	+	0.0018	0
TPS_004064	chr	208211	+	0.015	0
TPS_004065	chr	208249	+	0.038	0
TPS_004066	chr	208779	+	0.04	0
TPS_004067	chr	209020	+	0.0048	0
TPS_004068	chr	209102	+	9.1e-08	0
TPS_004069	chr	213115	+	0	0	filtered in
TPS_004070	chr	213386	+	0.093	0
TPS_004071	chr	213630	+	0.097	0
TPS_004072	chr	214255	+	0.053	0
TPS_004073	chr	214415	+	0.063	0
TPS_004074	chr	214435	+	0.063	0
TPS_004075	chr	214448	+	0.063	0
TPS_004077	chr	214604	+	5.4e-05	3
TPS_004079	chr	214626	+	0.059	0
TPS_004081	chr	214643	+	0.00022	3
TPS_004082	chr	214650	+	0.059	0
TPS_004083	chr	214667	+	0.024	0
TPS_004084	chr	214709	+	0.07	0
TPS_004087	chr	214739	+	0.029	6
TPS_004089	chr	214766	+	1.8e-05	25
TPS_004097	chr	214792	+	0.029	2
TPS_004100	chr	214809	+	0.0013	12
TPS_004105	chr	214826	+	0	12	filtered in
TPS_004113	chr	214847	+	0.0042	9
TPS_004126	chr	214874	+	8.4e-16	18	filtered in
TPS_004128	chr	214882	+	0.012	1
TPS_004130	chr	214897	+	0.033	0
TPS_004131	chr	214923	+	0.01	0
TPS_004132	chr	214948	+	0.07	0
TPS_004133	chr	214996	+	0.028	0
TPS_004134	chr	215154	+	0.021	0
TPS_004135	chr	215177	+	0.056	0
TPS_004136	chr	215196	+	0.002	0
TPS_004138	chr	215267	+	8.8e-05	6
TPS_004139	chr	215710	+	0.024	0
TPS_004141	chr	215720	+	1.4e-05	6
TPS_004145	chr	215748	+	0.00039	2
TPS_004146	chr	215755	+	0.024	0
TPS_004147	chr	215972	+	0.018	0
TPS_004148	chr	216030	+	0.005	4
TPS_004150	chr	216352	+	0.013	0
TPS_004151	chr	217440	+	0.00049	0
TPS_004152	chr	217449	+	0	6	filtered in
TPS_004154	chr	217476	+	0.013	0
TPS_004155	chr	217504	+	0.025	2
TPS_004157	chr	217565	+	0.037	0
TPS_004158	chr	217575	+	0.037	0
TPS_004159	chr	217625	+	0.0039	0
TPS_004160	chr	217674	+	0.094	0
TPS_004161	chr	217723	+	0.045	1
TPS_004163	chr	217738	+	0	0	filtered in
TPS_004164	chr	217787	+	0	0	filtered in
TPS_004165	chr	217796	+	0	0	filtered in
TPS_004166	chr	217811	+	0.075	0
TPS_004167	chr	217831	+	0.019	0
TPS_004168	chr	217857	+	0.049	0
TPS_004170	chr	217881	+	0.0001	2
TPS_004172	chr	217919	+	0.0024	0
TPS_004173	chr	217941	+	0.0012	0
TPS_004174	chr	217949	+	0.016	0
TPS_004175	chr	218020	+	0.061	0
TPS_004176	chr	218129	+	0.032	0
TPS_004177	chr	219749	+	2.6e-10	0	filtered in
TPS_004179	chr	220542	+	9.1e-06	3
TPS_004180	chr	220638	+	0.015	0
TPS_004181	chr	220650	+	0.0044	0
TPS_004182	chr	220682	+	0.0011	0
TPS_004183	chr	220694	+	0.0044	0
TPS_004184	chr	220703	+	0.038	0
TPS_004185	chr	220724	+	0.00025	0
TPS_004186	chr	220731	+	0.013	0
TPS_004187	chr	220752	+	0.0039	0
TPS_004188	chr	220783	+	0.013	0
TPS_004189	chr	220923	+	0.012	0
TPS_004190	chr	222225	+	0.043	0
TPS_004194	chr	222296	+	0	18	filtered in
TPS_004202	chr	222316	+	0.00021	0
TPS_004203	chr	222324	+	0.098	0
TPS_004205	chr	222336	+	0.00021	7
TPS_004208	chr	222649	+	0.095	0
TPS_004209	chr	224781	+	0.0094	0
TPS_004210	chr	224845	+	0.02	0
TPS_004211	chr	224898	+	0.0089	0
TPS_004212	chr	224978	+	0.0096	0
TPS_004213	chr	225164	+	0.0036	0
TPS_004215	chr	225859	+	0.07	1
TPS_004216	chr	225874	+	0.011	0
TPS_004219	chr	225887	+	0.0037	3
TPS_004220	chr	225948	+	0.011	4
TPS_004222	chr	225975	+	0.0036	0
TPS_004223	chr	226531	+	0.0087	0
TPS_004224	chr	226616	+	0.0085	0
TPS_004225	chr	226652	+	0.021	0
TPS_004226	chr	226840	+	0.021	0
TPS_004227	chr	226931	+	0.093	0
TPS_004228	chr	227145	+	0.026	0
TPS_004229	chr	227169	+	0.011	0
TPS_004230	chr	227681	+	5.7e-05	2
TPS_004233	chr	227772	+	1.6e-05	4
TPS_004235	chr	227809	+	0.0088	0
TPS_004236	chr	227828	+	0.0088	0
TPS_004237	chr	228167	+	1.5e-09	0
TPS_004238	chr	228252	+	0.0067	0
TPS_004239	chr	228416	+	0.00032	0
TPS_004240	chr	228655	+	0.0015	0
TPS_004241	chr	229111	+	0.0041	0
TPS_004242	chr	229179	+	6.1e-13	0	filtered in
TPS_004243	chr	229186	+	0.00077	0
TPS_004244	chr	229571	+	0.0072	0
TPS_004245	chr	230413	+	0.0084	0
TPS_004246	chr	230442	+	0.087	0
TPS_004247	chr	231052	+	0.031	0
TPS_004248	chr	232191	+	0.094	0
TPS_004249	chr	232229	+	0.0016	0
TPS_004250	chr	233176	+	0.026	0
TPS_004251	chr	233188	+	0.00045	5
TPS_004256	chr	234082	+	0	5	filtered in
TPS_004259	chr	234099	+	0.0066	6
TPS_004261	chr	234152	+	0.0073	0
TPS_004263	chr	234162	+	0.0022	3
TPS_004264	chr	234207	+	0.019	0
TPS_004265	chr	234279	+	4.6e-06	0
TPS_004266	chr	234306	+	6.2e-06	7
TPS_004270	chr	234331	+	6.2e-06	5
TPS_004272	chr	234473	+	0.018	0
TPS_004273	chr	234494	+	0.095	0
TPS_004274	chr	234509	+	0.025	0
TPS_004275	chr	234516	+	0	3	filtered in
TPS_004277	chr	234539	+	8.5e-05	0
TPS_004278	chr	234579	+	0.078	2
TPS_004280	chr	234588	+	0.013	0
TPS_004281	chr	234621	+	0.068	6
TPS_004283	chr	234660	+	0	0	filtered in
[truncated: 43,097 more rows]
