# Supplementary material for: Halobacterium salinarum and Haloferax volcanii Comparative Transcriptomics Reveals Conserved Transcriptional Processing Sites
Source: Genes (Basel). 2021 Jun 30;12(7):1018. doi: 10.3390/genes12071018 (PMC8303175; doi:10.3390/genes12071018)
Supplement: Supplementary file 1 [file genes-12-01018-s001.zip › Amr_et_al_genes_2021_v39-zipfile/Table_S3___TPS_nofilter_Hsal.xls]

## Sheet: TPS_Hsalinarum
ID	Replicon	Position	Strand	p.Value	Positional.Uncertainty	Status		p-value < 10-9
TPS_1_1	chr	1	+	1.5e-07	1			p-value >= 10-9
TPS_2_1	chr	15	+	0	4	filtered in
TPS_3_1	chr	41	+	1.1e-16	3	filtered in
TPS_4_1	chr	69	+	0.00037	5
TPS_5_1	chr	144	+	0	5	filtered in
TPS_6_1	chr	165	+	0.00078	5
TPS_7_1	chr	242	+	0.049	0
TPS_8_1	chr	287	+	0.049	0
TPS_9_1	chr	377	+	0.045	0
TPS_10_1	chr	425	+	0.043	0
TPS_11_1	chr	451	+	0.0013	0
TPS_12_1	chr	491	+	0.043	0
TPS_13_1	chr	534	+	0.043	0
TPS_14_1	chr	613	+	0.042	0
TPS_15_1	chr	649	+	0.0044	0
TPS_16_1	chr	683	+	0.0012	0
TPS_17_1	chr	719	+	0.014	0
TPS_18_1	chr	918	+	0	4	filtered in
TPS_19_1	chr	947	+	0.041	0
TPS_20_1	chr	1021	+	0.036	0
TPS_21_1	chr	1035	+	3.8e-05	0
TPS_22_1	chr	1151	+	0.035	0
TPS_23_1	chr	1166	+	0.011	0
TPS_24_1	chr	1184	+	0.035	0
TPS_25_1	chr	1283	+	0.033	0
TPS_26_1	chr	1435	+	2.3e-10	25	filtered in
TPS_27_1	chr	1605	+	0.0076	0
TPS_28_1	chr	1763	+	0.007	0
TPS_29_1	chr	1809	+	0.023	0
TPS_30_1	chr	1863	+	0.023	2
TPS_31_1	chr	2157	+	0.021	0
TPS_32_1	chr	2340	+	0.021	0
TPS_33_1	chr	2368	+	0.006	4
TPS_34_1	chr	2447	+	5.5e-10	0	filtered in
TPS_35_1	chr	2485	+	6.2e-05	0
TPS_36_1	chr	2590	+	0.0015	0
TPS_37_1	chr	2605	+	0	0	filtered in
TPS_38_1	chr	2701	+	0.0056	5
TPS_39_1	chr	2712	+	0.0013	6
TPS_40_1	chr	2930	+	0.0046	0
TPS_41_1	chr	3320	+	0	2	filtered in
TPS_42_1	chr	3380	+	0.013	0
TPS_43_1	chr	3763	+	0.0075	0
TPS_44_1	chr	3771	+	0.0016	0
TPS_45_1	chr	3802	+	0.0065	0
TPS_46_1	chr	3843	+	0.0065	0
TPS_47_1	chr	4909	+	7.9e-05	0
TPS_48_1	chr	5122	+	1e-11	16	filtered in
TPS_49_1	chr	5155	+	0.014	5
TPS_50_1	chr	5251	+	0.0038	0
TPS_51_1	chr	5286	+	0.015	0
TPS_52_1	chr	5370	+	0.004	0
TPS_53_1	chr	5450	+	0.0042	0
TPS_54_1	chr	5504	+	0	6	filtered in
TPS_55_1	chr	5845	+	9.3e-05	0
TPS_56_1	chr	9972	+	0	0	filtered in
TPS_57_1	chr	10026	+	0.052	0
TPS_58_1	chr	10085	+	3e-06	0
TPS_59_1	chr	10098	+	0.052	0
TPS_60_1	chr	10119	+	1.9e-09	17
TPS_61_1	chr	10142	+	0.0015	0
TPS_62_1	chr	10160	+	4.5e-13	8	filtered in
TPS_63_1	chr	10174	+	0.019	0
TPS_64_1	chr	10203	+	0.047	0
TPS_65_1	chr	10246	+	1.2e-05	0
TPS_66_1	chr	10357	+	0.014	0
TPS_67_1	chr	10369	+	0.0041	5
TPS_68_1	chr	10408	+	0.012	1
TPS_69_1	chr	10430	+	3.9e-05	2
TPS_70_1	chr	10601	+	0.034	6
TPS_71_1	chr	10975	+	0.031	0
TPS_72_1	chr	10983	+	0.0028	0
TPS_73_1	chr	11007	+	0.031	0
TPS_74_1	chr	11092	+	0.031	0
TPS_75_1	chr	11123	+	0.031	0
TPS_76_1	chr	11130	+	0.031	0
TPS_77_1	chr	11149	+	0.031	2
TPS_78_1	chr	11159	+	7e-06	1
TPS_79_1	chr	11185	+	0.0029	0
TPS_80_1	chr	11205	+	0.083	0
TPS_81_1	chr	11222	+	0.011	2
TPS_82_1	chr	11390	+	0.033	0
TPS_83_1	chr	11409	+	0.013	6
TPS_84_1	chr	11436	+	0	7	filtered in
TPS_85_1	chr	11460	+	0.086	0
TPS_86_1	chr	11490	+	0.036	0
TPS_87_1	chr	11583	+	0.036	2
TPS_88_1	chr	11609	+	0.031	0
TPS_89_1	chr	12654	+	0.0053	0
TPS_90_1	chr	13005	+	0.0089	0
TPS_91_1	chr	13437	+	0.1	0
TPS_92_1	chr	13684	+	0.0053	0
TPS_93_1	chr	13722	+	0.011	0
TPS_94_1	chr	14240	+	0.046	0
TPS_95_1	chr	14261	+	0.0012	0
TPS_96_1	chr	14278	+	0	2	filtered in
TPS_97_1	chr	14393	+	0.041	0
TPS_98_1	chr	14471	+	0.026	0
TPS_99_1	chr	14621	+	0.0032	2
TPS_100_1	chr	14731	+	0.091	0
TPS_101_1	chr	14943	+	0.094	0
TPS_102_1	chr	15308	+	0	20	filtered in
TPS_103_1	chr	15352	+	0.003	1
TPS_104_1	chr	15361	+	0.0014	0
TPS_105_1	chr	15371	+	0	0	filtered in
TPS_106_1	chr	15384	+	0	11	filtered in
TPS_107_1	chr	15473	+	0	0	filtered in
TPS_108_1	chr	15575	+	0	3	filtered in
TPS_109_1	chr	15593	+	0	7	filtered in
TPS_110_1	chr	15602	+	0	4	filtered in
TPS_111_1	chr	15629	+	0.00049	2
TPS_112_1	chr	15718	+	4.2e-05	1
TPS_113_1	chr	16344	+	1.7e-05	0
TPS_114_1	chr	16357	+	0.048	0
TPS_115_1	chr	16365	+	5.9e-05	0
TPS_116_1	chr	16382	+	0.048	0
TPS_117_1	chr	16394	+	0.0016	0
TPS_118_1	chr	16411	+	0.088	0
TPS_119_1	chr	16440	+	0.044	1
TPS_120_1	chr	16493	+	0.044	0
TPS_121_1	chr	16646	+	0.019	0
TPS_122_1	chr	16743	+	0.02	0
TPS_123_1	chr	17343	+	0.00018	12
TPS_124_1	chr	17368	+	0	10	filtered in
TPS_125_1	chr	17734	+	0.099	0
TPS_126_1	chr	17769	+	4.4e-09	8
TPS_127_1	chr	17780	+	0	16	filtered in
TPS_128_1	chr	17800	+	5.9e-07	3
TPS_129_1	chr	17829	+	0.044	2
TPS_130_1	chr	17845	+	0.022	4
TPS_131_1	chr	17904	+	0.016	4
TPS_132_1	chr	18226	+	0.039	0
TPS_133_1	chr	18280	+	0.07	0
TPS_134_1	chr	18352	+	0.0075	0
TPS_135_1	chr	18381	+	0.0033	0
TPS_136_1	chr	18897	+	0.035	0
TPS_137_1	chr	19715	+	0.0046	0
TPS_138_1	chr	20499	+	0	0	filtered in
TPS_139_1	chr	20977	+	0.0073	0
TPS_140_1	chr	21376	+	0	6	filtered in
TPS_141_1	chr	21389	+	0.0006	5
TPS_142_1	chr	21471	+	0.012	0
TPS_143_1	chr	21571	+	0.074	0
TPS_144_1	chr	21582	+	0.012	4
TPS_145_1	chr	22091	+	0	0	filtered in
TPS_146_1	chr	22441	+	1.2e-07	4
TPS_147_1	chr	22744	+	0.08	0
TPS_148_1	chr	23108	+	3.7e-10	3	filtered in
TPS_149_1	chr	23125	+	0.095	0
TPS_150_1	chr	23271	+	0	1	filtered in
TPS_151_1	chr	23280	+	0.0014	0
TPS_152_1	chr	23451	+	0.044	0
TPS_153_1	chr	23460	+	0.044	0
TPS_154_1	chr	23507	+	0.00037	0
TPS_155_1	chr	23570	+	0.045	0
TPS_156_1	chr	23694	+	0.043	0
TPS_157_1	chr	23945	+	0.0034	4
TPS_158_1	chr	23952	+	1.5e-09	0
TPS_159_1	chr	24030	+	0.043	0
TPS_160_1	chr	24047	+	4.4e-05	0
TPS_161_1	chr	24115	+	0	1	filtered in
TPS_162_1	chr	24139	+	2.2e-07	0
TPS_163_1	chr	24555	+	0.023	0
TPS_164_1	chr	24640	+	0.087	0
TPS_165_1	chr	24663	+	6.1e-10	1	filtered in
TPS_166_1	chr	24677	+	0.087	0
TPS_167_1	chr	24714	+	0.043	0
TPS_168_1	chr	24768	+	1e-05	0
TPS_169_1	chr	25172	+	0.0049	0
TPS_170_1	chr	25470	+	0.00051	0
TPS_171_1	chr	25489	+	0.043	0
TPS_172_1	chr	25715	+	0.002	0
TPS_173_1	chr	26132	+	6.3e-05	2
TPS_174_1	chr	26341	+	0.0035	0
TPS_175_1	chr	26650	+	0.083	0
TPS_176_1	chr	26799	+	0	0	filtered in
TPS_177_1	chr	26905	+	0.052	0
TPS_178_1	chr	26958	+	1.3e-06	0
TPS_179_1	chr	26968	+	0.023	0
TPS_180_1	chr	26991	+	0.009	0
TPS_181_1	chr	27036	+	0.0092	0
TPS_182_1	chr	27288	+	3.2e-05	0
TPS_183_1	chr	27475	+	0.028	0
TPS_184_1	chr	27556	+	0.026	0
TPS_185_1	chr	28362	+	9.3e-13	0	filtered in
TPS_186_1	chr	28432	+	2.3e-10	5	filtered in
TPS_187_1	chr	28633	+	0.076	0
TPS_188_1	chr	28786	+	9e-10	3	filtered in
TPS_189_1	chr	28833	+	0.073	0
TPS_190_1	chr	28845	+	0.073	0
TPS_191_1	chr	28974	+	0.018	0
TPS_192_1	chr	29032	+	0.091	0
TPS_193_1	chr	29204	+	0	0	filtered in
TPS_194_1	chr	29373	+	0.066	0
TPS_195_1	chr	30299	+	0	1	filtered in
TPS_196_1	chr	30328	+	0	0	filtered in
TPS_197_1	chr	30462	+	0.025	0
TPS_198_1	chr	31622	+	0.032	4
TPS_199_1	chr	31850	+	0.066	0
TPS_200_1	chr	31858	+	0.042	0
TPS_201_1	chr	31940	+	0.0012	15
TPS_202_1	chr	31956	+	0.062	0
TPS_203_1	chr	31980	+	0.0012	10
TPS_204_1	chr	32000	+	0.017	4
TPS_205_1	chr	32017	+	0.017	2
TPS_206_1	chr	32029	+	0.076	1
TPS_207_1	chr	32050	+	3.3e-06	7
TPS_208_1	chr	32067	+	1.9e-09	12
TPS_209_1	chr	32101	+	0	13	filtered in
TPS_210_1	chr	32141	+	0.074	0
TPS_211_1	chr	32162	+	4.2e-07	13
TPS_212_1	chr	32180	+	0.0013	2
TPS_213_1	chr	32199	+	3.2e-05	10
TPS_214_1	chr	32232	+	0.099	0
TPS_215_1	chr	32246	+	0.022	2
TPS_216_1	chr	32264	+	0.022	4
TPS_217_1	chr	32272	+	0.037	2
TPS_218_1	chr	32287	+	0.0035	3
TPS_219_1	chr	32304	+	2.3e-05	12
TPS_220_1	chr	32338	+	0	19	filtered in
TPS_221_1	chr	32348	+	9.6e-06	12
TPS_222_1	chr	32405	+	0.029	0
TPS_223_1	chr	32430	+	0	28	filtered in
TPS_224_1	chr	32473	+	0.084	0
TPS_225_1	chr	32497	+	0.0043	4
TPS_226_1	chr	32728	+	0.035	0
TPS_227_1	chr	33904	+	0.016	0
TPS_228_1	chr	33973	+	0	2	filtered in
TPS_229_1	chr	35239	+	0.00016	0
TPS_230_1	chr	35455	+	0.075	0
TPS_231_1	chr	35963	+	0.0056	0
TPS_232_1	chr	36394	+	0.046	0
TPS_233_1	chr	36453	+	0	0	filtered in
TPS_234_1	chr	36525	+	0	5	filtered in
TPS_235_1	chr	36541	+	0.04	0
TPS_236_1	chr	36590	+	0.04	0
TPS_237_1	chr	36684	+	0.032	0
TPS_238_1	chr	36736	+	4.5e-06	0
TPS_239_1	chr	36893	+	0	0	filtered in
TPS_240_1	chr	36904	+	0.05	0
TPS_241_1	chr	36935	+	0.0069	0
TPS_242_1	chr	36944	+	0.00063	0
TPS_243_1	chr	36951	+	0	0	filtered in
TPS_244_1	chr	36985	+	0.00063	0
TPS_245_1	chr	37024	+	0.016	0
TPS_246_1	chr	37040	+	7.6e-06	4
TPS_247_1	chr	37066	+	0.094	0
TPS_248_1	chr	37080	+	1.2e-13	0	filtered in
TPS_249_1	chr	37090	+	3e-10	0	filtered in
TPS_250_1	chr	37101	+	2.9e-07	3
TPS_251_1	chr	37128	+	2.9e-10	2	filtered in
TPS_252_1	chr	37215	+	0.066	5
TPS_253_1	chr	37228	+	0.066	0
TPS_254_1	chr	37254	+	0.0013	0
TPS_255_1	chr	37267	+	0.011	0
TPS_256_1	chr	37287	+	1.4e-06	0
TPS_257_1	chr	37371	+	0.024	0
TPS_258_1	chr	37412	+	0.0087	0
TPS_259_1	chr	37422	+	0.099	0
TPS_260_1	chr	37624	+	0.0084	0
TPS_261_1	chr	37711	+	0.008	2
TPS_262_1	chr	37764	+	0.0033	1
TPS_263_1	chr	37814	+	0	2	filtered in
TPS_264_1	chr	37880	+	0.048	0
TPS_265_1	chr	37906	+	0	15	filtered in
TPS_266_1	chr	37921	+	0.0011	2
TPS_267_1	chr	37931	+	0.00019	4
TPS_268_1	chr	37949	+	0.034	2
TPS_269_1	chr	37978	+	0.0023	0
TPS_270_1	chr	37991	+	0.034	0
TPS_271_1	chr	38006	+	0	5	filtered in
TPS_272_1	chr	38022	+	9.2e-06	5
TPS_273_1	chr	38035	+	0.092	0
TPS_274_1	chr	38051	+	1.1e-06	9
TPS_275_1	chr	38062	+	0.092	0
TPS_276_1	chr	38234	+	0.011	5
TPS_277_1	chr	38291	+	0.022	0
TPS_278_1	chr	38335	+	0.0046	2
TPS_279_1	chr	38474	+	0.031	0
TPS_280_1	chr	38586	+	0.027	0
TPS_281_1	chr	38607	+	0.079	0
TPS_282_1	chr	38688	+	0.023	0
TPS_283_1	chr	38786	+	0.011	0
TPS_284_1	chr	38822	+	0.00026	0
TPS_285_1	chr	38847	+	0.035	0
TPS_286_1	chr	38885	+	0.015	0
TPS_287_1	chr	38906	+	0.026	0
TPS_288_1	chr	38934	+	0.00035	0
TPS_289_1	chr	38955	+	0.0037	0
TPS_290_1	chr	39281	+	0.013	0
TPS_291_1	chr	39340	+	0.0042	0
TPS_292_1	chr	39400	+	0.044	0
TPS_293_1	chr	40267	+	0.048	0
TPS_294_1	chr	40625	+	0.021	0
TPS_295_1	chr	41051	+	0.042	0
TPS_296_1	chr	41078	+	0.042	0
TPS_297_1	chr	41119	+	1.2e-09	7
TPS_298_1	chr	41151	+	0.00056	4
TPS_299_1	chr	41333	+	0.0037	0
TPS_300_1	chr	41340	+	0.07	0
TPS_301_1	chr	41350	+	0.07	0
TPS_302_1	chr	41413	+	0.082	0
TPS_303_1	chr	41541	+	0.096	0
TPS_304_1	chr	41568	+	0.018	5
TPS_305_1	chr	41624	+	0.0094	0
TPS_306_1	chr	41642	+	0.054	0
TPS_307_1	chr	41654	+	6.7e-06	4
TPS_308_1	chr	41681	+	0.0034	9
TPS_309_1	chr	41702	+	0.064	0
TPS_310_1	chr	41726	+	0.064	0
TPS_311_1	chr	41738	+	0.012	5
TPS_312_1	chr	41776	+	0.029	0
TPS_313_1	chr	41791	+	6.9e-09	12
TPS_314_1	chr	41817	+	2.4e-09	20
TPS_315_1	chr	41878	+	0	1	filtered in
TPS_316_1	chr	41888	+	0	0	filtered in
TPS_317_1	chr	41898	+	0.0007	3
TPS_318_1	chr	41908	+	5.2e-05	4
TPS_319_1	chr	41940	+	0	5	filtered in
TPS_320_1	chr	41958	+	1.9e-07	0
TPS_321_1	chr	42051	+	0.058	0
TPS_322_1	chr	42064	+	0.004	0
TPS_323_1	chr	42071	+	0.004	4
TPS_324_1	chr	42228	+	1.6e-09	1
TPS_325_1	chr	42294	+	0.095	0
TPS_326_1	chr	42321	+	0.016	0
TPS_327_1	chr	42341	+	0.038	0
TPS_328_1	chr	42494	+	0.0045	0
TPS_329_1	chr	42506	+	0.064	0
TPS_330_1	chr	42528	+	0.0011	8
TPS_331_1	chr	42542	+	0.064	1
TPS_332_1	chr	42570	+	2.1e-05	8
TPS_333_1	chr	42599	+	0.064	0
TPS_334_1	chr	42618	+	0.0085	1
TPS_335_1	chr	42631	+	0.056	0
TPS_336_1	chr	42641	+	3.1e-06	5
TPS_337_1	chr	42659	+	0.023	5
TPS_338_1	chr	42684	+	0.00024	0
TPS_339_1	chr	42705	+	0.019	3
TPS_340_1	chr	42852	+	0.095	0
TPS_341_1	chr	43069	+	0.012	0
TPS_342_1	chr	43141	+	0.01	0
TPS_343_1	chr	43160	+	0.01	3
TPS_344_1	chr	43364	+	0.094	0
TPS_345_1	chr	43432	+	0.018	0
TPS_346_1	chr	43483	+	0.0063	0
TPS_347_1	chr	43553	+	0.0081	3
TPS_348_1	chr	43680	+	0.0012	0
TPS_349_1	chr	43799	+	0.078	0
TPS_350_1	chr	43825	+	0.0084	0
TPS_351_1	chr	43883	+	0.046	5
TPS_352_1	chr	44089	+	0.019	4
TPS_353_1	chr	44163	+	0	4	filtered in
TPS_354_1	chr	44251	+	0.068	0
TPS_355_1	chr	44817	+	0.014	0
TPS_356_1	chr	44828	+	0.026	0
TPS_357_1	chr	44862	+	0.026	0
TPS_358_1	chr	44869	+	0.076	0
TPS_359_1	chr	44882	+	0.014	0
TPS_360_1	chr	45055	+	0.038	0
TPS_361_1	chr	45118	+	0.0015	0
TPS_362_1	chr	45467	+	0.026	5
TPS_363_1	chr	45478	+	0.051	0
TPS_364_1	chr	45538	+	0.06	0
TPS_365_1	chr	45546	+	0	6	filtered in
TPS_366_1	chr	45643	+	0.072	5
TPS_367_1	chr	45692	+	0.036	0
TPS_368_1	chr	45887	+	0.0038	1
TPS_369_1	chr	46420	+	0.0086	0
TPS_370_1	chr	46457	+	9.4e-06	0
TPS_371_1	chr	46466	+	0	1	filtered in
TPS_372_1	chr	46492	+	0.09	0
TPS_373_1	chr	46971	+	0	10	filtered in
TPS_374_1	chr	46998	+	0	0	filtered in
TPS_375_1	chr	47007	+	0	14	filtered in
TPS_376_1	chr	47065	+	2.4e-08	0
TPS_377_1	chr	47119	+	0.028	0
TPS_378_1	chr	47476	+	0.087	0
TPS_379_1	chr	47636	+	4e-05	0
TPS_380_1	chr	48635	+	0.035	0
TPS_381_1	chr	48737	+	0	2	filtered in
TPS_382_1	chr	48770	+	0	2	filtered in
TPS_383_1	chr	48786	+	0	5	filtered in
TPS_384_1	chr	48832	+	0	0	filtered in
TPS_385_1	chr	48840	+	0.0012	0
TPS_386_1	chr	48853	+	0.038	0
TPS_387_1	chr	48863	+	0	4	filtered in
TPS_388_1	chr	48880	+	0.076	0
TPS_389_1	chr	48904	+	0.072	0
TPS_390_1	chr	48911	+	0.0074	0
TPS_391_1	chr	48990	+	0	0	filtered in
TPS_392_1	chr	49025	+	0.0038	0
TPS_393_1	chr	49038	+	0.056	0
TPS_394_1	chr	49078	+	6e-05	0
TPS_395_1	chr	49085	+	0	0	filtered in
TPS_396_1	chr	49143	+	0.03	0
TPS_397_1	chr	49202	+	0.052	0
TPS_398_1	chr	49247	+	0	5	filtered in
TPS_399_1	chr	49287	+	0.03	0
TPS_400_1	chr	49315	+	0.059	0
TPS_401_1	chr	49327	+	0.033	0
TPS_402_1	chr	49358	+	0.059	0
TPS_403_1	chr	49394	+	0.00077	0
TPS_404_1	chr	49401	+	0	9	filtered in
TPS_405_1	chr	49428	+	0.021	2
TPS_406_1	chr	49552	+	0	0	filtered in
TPS_407_1	chr	49588	+	0.059	0
TPS_408_1	chr	49725	+	0.015	3
TPS_409_1	chr	50057	+	0.07	0
TPS_410_1	chr	50531	+	0.036	0
TPS_411_1	chr	51565	+	0.054	0
TPS_412_1	chr	52497	+	0	0	filtered in
TPS_413_1	chr	52692	+	0.029	0
TPS_414_1	chr	52721	+	0.00026	0
TPS_415_1	chr	53114	+	0.021	0
TPS_416_1	chr	53195	+	0.009	6
TPS_417_1	chr	53533	+	0.0023	0
TPS_418_1	chr	53747	+	0.041	3
TPS_419_1	chr	53777	+	0.041	0
TPS_420_1	chr	53877	+	0.042	0
TPS_421_1	chr	53885	+	8.1e-11	0	filtered in
TPS_422_1	chr	54090	+	0.019	0
TPS_423_1	chr	54148	+	0	0	filtered in
TPS_424_1	chr	54402	+	0.0026	2
TPS_425_1	chr	54442	+	0.039	0
TPS_426_1	chr	54636	+	0.074	0
TPS_427_1	chr	54755	+	1.9e-08	2
TPS_428_1	chr	54809	+	0	0	filtered in
TPS_429_1	chr	54860	+	0.0031	0
TPS_430_1	chr	54891	+	0	3	filtered in
TPS_431_1	chr	55161	+	0.012	0
TPS_432_1	chr	55308	+	0.00035	1
TPS_433_1	chr	55336	+	0.061	0
TPS_434_1	chr	55351	+	0.031	0
TPS_435_1	chr	55456	+	0.069	0
TPS_436_1	chr	55774	+	0.0021	0
TPS_437_1	chr	56206	+	0	3	filtered in
TPS_438_1	chr	56216	+	0.011	0
TPS_439_1	chr	56257	+	0	2	filtered in
TPS_440_1	chr	56267	+	0	3	filtered in
TPS_441_1	chr	56719	+	9.8e-06	0
TPS_442_1	chr	56727	+	0.074	0
TPS_443_1	chr	57098	+	0	0	filtered in
TPS_444_1	chr	57612	+	0.001	11
TPS_445_1	chr	57978	+	0	0	filtered in
TPS_446_1	chr	58249	+	0.092	0
TPS_447_1	chr	58276	+	0.0066	0
TPS_448_1	chr	58432	+	0.054	0
TPS_449_1	chr	58514	+	0.0014	2
TPS_450_1	chr	59122	+	0	0	filtered in
TPS_451_1	chr	59207	+	0.022	0
TPS_452_1	chr	59523	+	0.0055	0
TPS_453_1	chr	59763	+	0.0063	0
TPS_454_1	chr	59922	+	0.023	0
TPS_455_1	chr	59976	+	0.0024	0
TPS_456_1	chr	60111	+	0	1	filtered in
TPS_457_1	chr	60119	+	0.066	0
TPS_458_1	chr	60149	+	0.028	0
TPS_459_1	chr	60440	+	0.065	0
TPS_460_1	chr	60547	+	0.0012	0
TPS_461_1	chr	60571	+	0.0012	0
TPS_462_1	chr	61989	+	0.086	0
TPS_463_1	chr	62170	+	0.00096	8
TPS_464_1	chr	62272	+	0.019	0
TPS_465_1	chr	62576	+	0.086	0
TPS_466_1	chr	63542	+	0.033	0
TPS_467_1	chr	63988	+	9.1e-11	8	filtered in
TPS_468_1	chr	64887	+	0.019	0
TPS_469_1	chr	64919	+	0	8	filtered in
TPS_470_1	chr	64929	+	0.033	0
TPS_471_1	chr	64971	+	0.066	0
TPS_472_1	chr	64989	+	0.066	0
TPS_473_1	chr	64999	+	0.0024	2
TPS_474_1	chr	65007	+	9.3e-07	0
TPS_475_1	chr	65014	+	0.012	0
TPS_476_1	chr	65039	+	0.025	0
TPS_477_1	chr	65068	+	0	25	filtered in
TPS_478_1	chr	65110	+	0	9	filtered in
TPS_479_1	chr	65125	+	5.5e-11	5	filtered in
TPS_480_1	chr	65150	+	0.00077	3
TPS_481_1	chr	65157	+	0.073	0
TPS_482_1	chr	65181	+	0.073	0
TPS_483_1	chr	65192	+	0.0019	4
TPS_484_1	chr	65219	+	0.099	0
TPS_485_1	chr	65251	+	0.0082	0
TPS_486_1	chr	65291	+	0	17	filtered in
TPS_487_1	chr	65387	+	4.4e-08	0
TPS_488_1	chr	65419	+	1.9e-08	13
TPS_489_1	chr	65430	+	0.049	0
TPS_490_1	chr	65439	+	0.00078	0
TPS_491_1	chr	65485	+	0.0054	0
TPS_492_1	chr	65521	+	0.057	0
TPS_493_1	chr	66068	+	0	0	filtered in
TPS_494_1	chr	66229	+	0.095	0
TPS_495_1	chr	66277	+	0	10	filtered in
TPS_496_1	chr	66324	+	0.012	0
TPS_497_1	chr	66354	+	0.063	0
TPS_498_1	chr	66427	+	0.014	0
TPS_499_1	chr	66452	+	0.028	0
TPS_500_1	chr	66480	+	0.028	0
TPS_501_1	chr	66550	+	0.052	0
TPS_502_1	chr	66600	+	0.062	0
TPS_503_1	chr	66625	+	0.00019	0
TPS_504_1	chr	66672	+	0.012	3
TPS_505_1	chr	66729	+	0.086	0
TPS_506_1	chr	66818	+	0.022	0
TPS_507_1	chr	66878	+	0.022	0
TPS_508_1	chr	66903	+	0.0038	1
TPS_509_1	chr	66936	+	1e-05	0
TPS_510_1	chr	67182	+	0.00053	0
TPS_511_1	chr	67266	+	0.076	0
TPS_512_1	chr	68269	+	0	2	filtered in
TPS_513_1	chr	68286	+	1.5e-06	0
TPS_514_1	chr	68471	+	0.062	0
TPS_515_1	chr	68504	+	0.00036	0
TPS_516_1	chr	68524	+	0.0061	0
TPS_517_1	chr	68549	+	0.014	0
TPS_518_1	chr	68614	+	0.025	0
TPS_519_1	chr	68760	+	0.065	0
TPS_520_1	chr	68772	+	0.00057	0
TPS_521_1	chr	68813	+	0.086	0
TPS_522_1	chr	69258	+	0.0066	0
TPS_523_1	chr	69630	+	0	0	filtered in
TPS_524_1	chr	69700	+	0.072	0
TPS_525_1	chr	69897	+	0.043	4
TPS_526_1	chr	69922	+	0.0036	0
TPS_527_1	chr	70183	+	0.032	0
TPS_528_1	chr	70332	+	0.069	0
TPS_529_1	chr	70372	+	0.0068	0
TPS_530_1	chr	70381	+	0.023	0
TPS_531_1	chr	70518	+	0.0083	0
TPS_532_1	chr	70589	+	4e-06	6
TPS_533_1	chr	70598	+	0.027	0
TPS_534_1	chr	70732	+	0.0096	2
TPS_535_1	chr	70757	+	3.7e-09	0
TPS_536_1	chr	70784	+	0.0096	0
TPS_537_1	chr	70803	+	0.00076	2
TPS_538_1	chr	70862	+	0.01	0
TPS_539_1	chr	70894	+	0.031	0
TPS_540_1	chr	70910	+	0.078	0
TPS_541_1	chr	71136	+	0.028	3
TPS_542_1	chr	71757	+	5.3e-05	0
TPS_543_1	chr	71764	+	0.024	0
TPS_544_1	chr	71777	+	0.06	0
TPS_545_1	chr	71913	+	0	2	filtered in
TPS_546_1	chr	73022	+	0.0044	0
TPS_547_1	chr	73663	+	0	1	filtered in
TPS_548_1	chr	74069	+	0.015	0
TPS_549_1	chr	74087	+	0.045	0
TPS_550_1	chr	74119	+	0.012	0
TPS_551_1	chr	81467	+	9.5e-06	0
TPS_552_1	chr	82053	+	0.0079	0
TPS_553_1	chr	82245	+	0.0017	0
TPS_554_1	chr	82273	+	0.0052	1
TPS_555_1	chr	82305	+	1.3e-07	10
TPS_556_1	chr	82326	+	0.00069	0
TPS_557_1	chr	82350	+	0.043	16
TPS_558_1	chr	82370	+	0.095	0
TPS_559_1	chr	82497	+	1.7e-07	9
TPS_560_1	chr	82533	+	0.0093	3
TPS_561_1	chr	82541	+	0	5	filtered in
TPS_562_1	chr	82559	+	0.024	0
TPS_563_1	chr	82566	+	0.0011	0
TPS_564_1	chr	82582	+	0.0033	5
TPS_565_1	chr	82595	+	0.055	2
TPS_566_1	chr	82747	+	0.00034	13
TPS_567_1	chr	82785	+	0.0011	0
TPS_568_1	chr	82802	+	0.0012	0
TPS_569_1	chr	82821	+	0.0038	1
TPS_570_1	chr	82828	+	0.011	0
TPS_571_1	chr	82859	+	0.028	0
TPS_572_1	chr	82870	+	0.064	0
TPS_573_1	chr	82910	+	0.00011	54
TPS_574_1	chr	82966	+	1.5e-06	44
TPS_575_1	chr	82993	+	0.066	0
TPS_576_1	chr	83011	+	0.05	0
TPS_577_1	chr	83042	+	0.05	0
TPS_578_1	chr	83086	+	0.05	0
TPS_579_1	chr	84377	+	0.054	0
TPS_580_1	chr	84638	+	0.0038	5
TPS_581_1	chr	84761	+	0	0	filtered in
TPS_582_1	chr	84785	+	0.0066	0
TPS_583_1	chr	86702	+	0	0	filtered in
TPS_584_1	chr	87677	+	0.00087	13
TPS_585_1	chr	87734	+	0.00054	6
TPS_586_1	chr	88262	+	0.021	0
TPS_587_1	chr	88397	+	0.0018	0
TPS_588_1	chr	88509	+	0.026	0
TPS_589_1	chr	88601	+	0.028	5
TPS_590_1	chr	88635	+	0.00017	2
TPS_591_1	chr	88777	+	0.031	0
TPS_592_1	chr	88788	+	0.031	0
TPS_593_1	chr	88810	+	0.083	0
TPS_594_1	chr	88896	+	0	0	filtered in
TPS_595_1	chr	88906	+	0.012	0
TPS_596_1	chr	88917	+	0.086	0
TPS_597_1	chr	88926	+	0.035	0
TPS_598_1	chr	89034	+	0.036	0
TPS_599_1	chr	89051	+	0.036	0
TPS_600_1	chr	89101	+	0.0013	0
TPS_601_1	chr	89217	+	0.039	6
TPS_602_1	chr	89244	+	2.9e-13	0	filtered in
TPS_603_1	chr	89261	+	0.039	0
TPS_604_1	chr	89386	+	8.1e-14	0	filtered in
TPS_605_1	chr	89423	+	0.044	0
TPS_606_1	chr	89450	+	0.017	6
TPS_607_1	chr	89484	+	0.044	0
TPS_608_1	chr	89493	+	0.0063	0
TPS_609_1	chr	89529	+	0.047	0
TPS_610_1	chr	89538	+	0.0072	7
TPS_611_1	chr	89553	+	0.047	6
TPS_612_1	chr	89585	+	0.047	0
TPS_613_1	chr	89703	+	0.053	0
TPS_614_1	chr	89711	+	6.8e-06	0
TPS_615_1	chr	89806	+	0.057	0
TPS_616_1	chr	89862	+	0.026	0
TPS_617_1	chr	89877	+	0.011	0
TPS_618_1	chr	89954	+	0.029	0
TPS_619_1	chr	89984	+	0.061	0
TPS_620_1	chr	90051	+	0.0065	6
TPS_621_1	chr	90064	+	0.0026	0
TPS_622_1	chr	90090	+	0.066	3
TPS_623_1	chr	90108	+	0.068	0
TPS_624_1	chr	90131	+	0.068	0
TPS_625_1	chr	90150	+	0.068	0
TPS_626_1	chr	90209	+	1.7e-05	10
TPS_627_1	chr	90258	+	0	0	filtered in
TPS_628_1	chr	90306	+	0	0	filtered in
TPS_629_1	chr	90383	+	0.074	0
TPS_630_1	chr	90408	+	0	10	filtered in
TPS_631_1	chr	90429	+	0.008	0
TPS_632_1	chr	90444	+	2.5e-07	4
TPS_633_1	chr	90502	+	0.00035	0
TPS_634_1	chr	90518	+	0.001	1
TPS_635_1	chr	90526	+	0.035	0
TPS_636_1	chr	90537	+	0.07	0
TPS_637_1	chr	90545	+	0.07	1
TPS_638_1	chr	90563	+	0.016	11
TPS_639_1	chr	90597	+	0.035	0
TPS_640_1	chr	90646	+	0.006	6
TPS_641_1	chr	91177	+	0.00033	0
TPS_642_1	chr	91336	+	0.024	0
TPS_643_1	chr	92296	+	0.00056	1
TPS_644_1	chr	93064	+	0.0097	0
TPS_645_1	chr	93198	+	0.01	0
TPS_646_1	chr	93543	+	0.012	0
TPS_647_1	chr	93558	+	0.044	0
TPS_648_1	chr	93595	+	0.044	0
TPS_649_1	chr	93766	+	0.0033	0
TPS_650_1	chr	93801	+	0.013	0
TPS_651_1	chr	93835	+	0.047	0
TPS_652_1	chr	94408	+	0.012	0
TPS_653_1	chr	95528	+	0	0	filtered in
TPS_654_1	chr	95542	+	0.00038	7
TPS_655_1	chr	95554	+	0.041	0
TPS_656_1	chr	95617	+	0.0003	51
TPS_657_1	chr	95654	+	0.0048	0
TPS_658_1	chr	95667	+	0.022	4
TPS_659_1	chr	95688	+	2.8e-12	6	filtered in
TPS_660_1	chr	95697	+	0.043	0
TPS_661_1	chr	95742	+	0.018	0
TPS_662_1	chr	95774	+	0.0081	5
TPS_663_1	chr	95782	+	3.4e-10	0	filtered in
TPS_664_1	chr	95811	+	5.3e-08	14
TPS_665_1	chr	95830	+	0.0026	0
TPS_666_1	chr	95919	+	0.0017	2
TPS_667_1	chr	95927	+	0.0045	0
TPS_668_1	chr	96043	+	0.097	0
TPS_669_1	chr	96103	+	0.048	0
TPS_670_1	chr	96200	+	0.00034	0
TPS_671_1	chr	96612	+	0.0021	0
TPS_672_1	chr	96621	+	0.0041	0
TPS_673_1	chr	96945	+	0	0	filtered in
TPS_674_1	chr	98574	+	0.087	0
TPS_675_1	chr	98826	+	0.073	0
TPS_676_1	chr	98983	+	0.084	0
TPS_677_1	chr	99085	+	0.051	0
TPS_678_1	chr	99190	+	0	0	filtered in
TPS_679_1	chr	99220	+	0.0067	1
TPS_680_1	chr	99345	+	0.0065	0
TPS_681_1	chr	99381	+	0	3	filtered in
TPS_682_1	chr	99438	+	0.052	0
TPS_683_1	chr	99919	+	0.06	0
TPS_684_1	chr	100151	+	4.1e-10	0	filtered in
TPS_685_1	chr	100743	+	0.022	0
TPS_686_1	chr	100944	+	0.042	0
TPS_687_1	chr	101816	+	0.032	0
TPS_688_1	chr	102718	+	0	1	filtered in
TPS_689_1	chr	102756	+	0.013	0
TPS_690_1	chr	102767	+	0.003	0
TPS_691_1	chr	103225	+	0.0017	0
TPS_692_1	chr	103241	+	0.057	0
TPS_693_1	chr	103399	+	0.035	0
TPS_694_1	chr	103411	+	0.0083	5
TPS_695_1	chr	103493	+	0.063	0
TPS_696_1	chr	103514	+	1.7e-06	0
TPS_697_1	chr	104557	+	0.014	0
TPS_698_1	chr	104725	+	0.043	0
TPS_699_1	chr	104937	+	8.3e-07	6
TPS_700_1	chr	106852	+	0.0021	0
TPS_701_1	chr	107659	+	0	0	filtered in
TPS_702_1	chr	107748	+	0.01	0
TPS_703_1	chr	108166	+	0.0076	0
TPS_704_1	chr	108254	+	0.086	0
TPS_705_1	chr	108490	+	3.9e-11	0	filtered in
TPS_706_1	chr	108542	+	0.047	0
TPS_707_1	chr	108665	+	0	26	filtered in
TPS_708_1	chr	108703	+	9.4e-05	11
TPS_709_1	chr	108728	+	0.017	0
TPS_710_1	chr	108757	+	0.017	0
TPS_711_1	chr	108770	+	0.0016	0
TPS_712_1	chr	108842	+	0.0049	0
TPS_713_1	chr	108849	+	0.016	6
TPS_714_1	chr	108869	+	7.8e-05	0
TPS_715_1	chr	109074	+	0.038	0
TPS_716_1	chr	109260	+	0.032	0
TPS_717_1	chr	109490	+	0.008	0
TPS_718_1	chr	109501	+	0.0076	2
TPS_719_1	chr	109532	+	9.3e-05	9
TPS_720_1	chr	109555	+	0.0076	0
TPS_721_1	chr	109563	+	0.00045	1
TPS_722_1	chr	109570	+	0.026	0
TPS_723_1	chr	109610	+	0.0067	0
TPS_724_1	chr	109712	+	0.023	0
TPS_725_1	chr	109729	+	0.023	1
TPS_726_1	chr	109769	+	0.023	0
TPS_727_1	chr	109777	+	0.069	0
TPS_728_1	chr	109792	+	1e-10	0	filtered in
TPS_729_1	chr	109908	+	1.1e-09	6
TPS_730_1	chr	109916	+	0.0017	1
TPS_731_1	chr	109925	+	0.0067	0
TPS_732_1	chr	109959	+	0.0017	0
TPS_733_1	chr	109977	+	0.066	0
TPS_734_1	chr	109986	+	0.066	0
TPS_735_1	chr	109995	+	0.0067	0
TPS_736_1	chr	110603	+	3.8e-07	2
TPS_737_1	chr	110765	+	0	0	filtered in
TPS_738_1	chr	110786	+	0.019	0
TPS_739_1	chr	111196	+	0.0019	0
TPS_740_1	chr	112253	+	0.0024	5
TPS_741_1	chr	112261	+	0.027	0
TPS_742_1	chr	112319	+	0.0095	0
TPS_743_1	chr	112367	+	0.08	0
TPS_744_1	chr	112398	+	0.029	0
TPS_745_1	chr	112424	+	3.6e-05	0
TPS_746_1	chr	112468	+	0.01	0
TPS_747_1	chr	112672	+	0	1	filtered in
TPS_748_1	chr	112680	+	0.036	0
TPS_749_1	chr	112687	+	0.096	0
TPS_750_1	chr	112699	+	0	3	filtered in
TPS_751_1	chr	112709	+	0.011	0
TPS_752_1	chr	112722	+	3.1e-08	3
TPS_753_1	chr	112885	+	0.032	0
TPS_754_1	chr	112974	+	0.03	0
TPS_755_1	chr	113096	+	0.028	0
TPS_756_1	chr	113133	+	0.077	0
TPS_757_1	chr	113185	+	0.077	0
TPS_758_1	chr	113241	+	0.007	0
TPS_759_1	chr	113610	+	0.0015	10
TPS_760_1	chr	113635	+	0.0061	0
TPS_761_1	chr	113667	+	0.069	0
TPS_762_1	chr	113690	+	6e-05	16
TPS_763_1	chr	113723	+	0.021	3
TPS_764_1	chr	113765	+	0.021	6
TPS_765_1	chr	113915	+	2.9e-05	0
TPS_766_1	chr	116228	+	0	4	filtered in
TPS_767_1	chr	116633	+	4.3e-08	3
TPS_768_1	chr	116657	+	0.0075	2
TPS_769_1	chr	116682	+	0.0075	0
TPS_770_1	chr	116700	+	0.097	0
TPS_771_1	chr	116748	+	0.054	0
TPS_772_1	chr	116758	+	0.054	0
TPS_773_1	chr	117407	+	0.067	0
TPS_774_1	chr	117443	+	2.9e-06	0
TPS_775_1	chr	117613	+	0.014	0
TPS_776_1	chr	118612	+	0	0	filtered in
TPS_777_1	chr	119188	+	0	1	filtered in
TPS_778_1	chr	119196	+	0	0	filtered in
TPS_779_1	chr	119303	+	0.073	0
TPS_780_1	chr	119325	+	0	0	filtered in
TPS_781_1	chr	119338	+	0	4	filtered in
TPS_782_1	chr	119360	+	0.038	0
TPS_783_1	chr	119471	+	0	3	filtered in
TPS_784_1	chr	119505	+	0	0	filtered in
TPS_785_1	chr	119518	+	0	0	filtered in
TPS_786_1	chr	119816	+	0.036	0
TPS_787_1	chr	119849	+	0.0085	0
TPS_788_1	chr	119858	+	0.069	0
TPS_789_1	chr	119901	+	0.078	0
TPS_790_1	chr	120004	+	4.2e-07	7
TPS_791_1	chr	120976	+	0.094	0
TPS_792_1	chr	126454	+	0.076	0
TPS_793_1	chr	128248	+	9.3e-07	0
TPS_794_1	chr	130296	+	0.0016	0
TPS_795_1	chr	134479	+	3.3e-06	0
TPS_796_1	chr	135353	+	0	15	filtered in
TPS_797_1	chr	135377	+	0.0022	0
TPS_798_1	chr	135394	+	7.3e-12	15	filtered in
TPS_799_1	chr	135416	+	0.0011	4
TPS_800_1	chr	135454	+	0.0032	7
TPS_801_1	chr	135489	+	0.048	0
TPS_802_1	chr	135513	+	0.036	0
TPS_803_1	chr	135604	+	0.012	0
TPS_804_1	chr	135622	+	2.1e-13	5	filtered in
TPS_805_1	chr	135748	+	8.2e-05	0
TPS_806_1	chr	135791	+	0.01	0
TPS_807_1	chr	135803	+	0.063	0
TPS_808_1	chr	135826	+	0.0096	0
TPS_809_1	chr	135834	+	0.0032	0
TPS_810_1	chr	135871	+	0.063	0
TPS_811_1	chr	135899	+	1.7e-07	4
TPS_812_1	chr	135930	+	0.027	5
TPS_813_1	chr	135943	+	0.0099	0
TPS_814_1	chr	135964	+	0.027	0
TPS_815_1	chr	135974	+	0.064	0
TPS_816_1	chr	135999	+	1.7e-07	0
TPS_817_1	chr	136039	+	0.0036	5
TPS_818_1	chr	136153	+	0	3	filtered in
TPS_819_1	chr	136182	+	0.072	0
TPS_820_1	chr	136198	+	2.4e-10	2	filtered in
TPS_821_1	chr	136207	+	0.013	0
TPS_822_1	chr	136237	+	4.8e-11	26	filtered in
TPS_823_1	chr	136288	+	0.0014	4
TPS_824_1	chr	136305	+	0	10	filtered in
TPS_825_1	chr	136349	+	0.00012	5
TPS_826_1	chr	136370	+	0.013	8
TPS_827_1	chr	136394	+	0.034	0
TPS_828_1	chr	136425	+	0.086	0
TPS_829_1	chr	136436	+	0.086	0
TPS_830_1	chr	136456	+	0.015	9
TPS_831_1	chr	136541	+	0	14	filtered in
TPS_832_1	chr	136567	+	0.0068	0
TPS_833_1	chr	136584	+	0.044	0
TPS_834_1	chr	136591	+	0	2	filtered in
TPS_835_1	chr	136623	+	0.02	0
TPS_836_1	chr	136641	+	0	17	filtered in
TPS_837_1	chr	136667	+	7e-05	0
TPS_838_1	chr	136705	+	9.9e-09	7
TPS_839_1	chr	136737	+	0.0028	0
TPS_840_1	chr	136746	+	0.021	0
TPS_841_1	chr	136768	+	4.9e-06	4
TPS_842_1	chr	136775	+	0	4	filtered in
TPS_843_1	chr	136788	+	0.0028	6
TPS_844_1	chr	136826	+	2e-07	17
TPS_845_1	chr	136855	+	0.00081	9
TPS_846_1	chr	136864	+	0	19	filtered in
TPS_847_1	chr	136888	+	0.046	4
TPS_848_1	chr	136912	+	0.038	0
TPS_849_1	chr	136924	+	0.038	7
TPS_850_1	chr	136962	+	0	15	filtered in
TPS_851_1	chr	137029	+	0.067	0
TPS_852_1	chr	137045	+	5.4e-06	7
TPS_853_1	chr	137090	+	0.067	0
TPS_854_1	chr	137116	+	0.00019	9
TPS_855_1	chr	137151	+	0.052	0
TPS_856_1	chr	137274	+	0.039	3
TPS_857_1	chr	137318	+	0.03	11
TPS_858_1	chr	137366	+	0.075	7
TPS_859_1	chr	137387	+	0.01	2
TPS_860_1	chr	137462	+	3.2e-05	16
TPS_861_1	chr	137632	+	0.00099	0
TPS_862_1	chr	137788	+	0.011	0
TPS_863_1	chr	137796	+	0.034	0
TPS_864_1	chr	138041	+	0.028	0
TPS_865_1	chr	138095	+	0.08	0
TPS_866_1	chr	138118	+	0.0083	6
TPS_867_1	chr	138135	+	0.0005	0
TPS_868_1	chr	138143	+	0.028	0
TPS_869_1	chr	138273	+	0.028	0
TPS_870_1	chr	138314	+	0.028	0
TPS_871_1	chr	138330	+	3.3e-06	0
TPS_872_1	chr	138423	+	0.00051	0
TPS_873_1	chr	138448	+	0.084	2
TPS_874_1	chr	138458	+	0.029	0
TPS_875_1	chr	138491	+	0.0022	4
TPS_876_1	chr	138501	+	0.085	0
TPS_877_1	chr	138554	+	0.029	0
TPS_878_1	chr	138567	+	0	9	filtered in
TPS_879_1	chr	138655	+	0.00045	1
TPS_880_1	chr	138675	+	2.8e-06	6
TPS_881_1	chr	139739	+	0.00054	0
TPS_882_1	chr	142326	+	0	1	filtered in
TPS_883_1	chr	142339	+	0.00026	3
TPS_884_1	chr	142391	+	0.017	0
TPS_885_1	chr	142452	+	0.039	0
TPS_886_1	chr	142593	+	0.044	0
TPS_887_1	chr	142601	+	0.053	0
TPS_888_1	chr	142974	+	0.053	0
TPS_889_1	chr	143155	+	0	16	filtered in
TPS_890_1	chr	148602	+	1.8e-13	9	filtered in
TPS_891_1	chr	149006	+	9.7e-05	0
TPS_892_1	chr	149263	+	0.092	0
TPS_893_1	chr	150955	+	0	1	filtered in
TPS_894_1	chr	151172	+	9.2e-08	1
TPS_895_1	chr	151204	+	0.061	0
TPS_896_1	chr	151215	+	0.0032	0
TPS_897_1	chr	151328	+	0.054	1
TPS_898_1	chr	151676	+	0.013	0
TPS_899_1	chr	151767	+	0.00087	2
TPS_900_1	chr	151793	+	1.3e-15	1	filtered in
TPS_901_1	chr	151802	+	0.0096	0
TPS_902_1	chr	151811	+	0	1	filtered in
TPS_903_1	chr	151823	+	0.0026	2
TPS_904_1	chr	151832	+	0.0096	0
TPS_905_1	chr	151842	+	0.0026	0
TPS_906_1	chr	151913	+	0.0058	0
TPS_907_1	chr	153205	+	0.038	0
TPS_908_1	chr	156101	+	0.056	0
TPS_909_1	chr	156615	+	0.015	0
TPS_910_1	chr	156928	+	0.014	0
TPS_911_1	chr	157482	+	0.0045	0
TPS_912_1	chr	157518	+	0.0079	0
TPS_913_1	chr	157536	+	0.0079	0
TPS_914_1	chr	157543	+	0.023	0
TPS_915_1	chr	157589	+	0.0024	0
TPS_916_1	chr	157644	+	0.036	0
TPS_917_1	chr	158385	+	0	0	filtered in
TPS_918_1	chr	158864	+	0.035	0
TPS_919_1	chr	159562	+	0.0057	0
TPS_920_1	chr	160113	+	0.024	0
TPS_921_1	chr	160133	+	0.0015	0
TPS_922_1	chr	160207	+	0.0054	0
TPS_923_1	chr	164627	+	0.0068	0
TPS_924_1	chr	164717	+	0.0068	0
TPS_925_1	chr	164811	+	0.089	0
TPS_926_1	chr	165007	+	0.00093	0
TPS_927_1	chr	175023	+	0	35	filtered in
TPS_928_1	chr	175065	+	0.058	0
TPS_929_1	chr	175076	+	0.0019	3
TPS_930_1	chr	175089	+	0.012	0
TPS_931_1	chr	175102	+	0	12	filtered in
TPS_932_1	chr	175178	+	0	96	filtered in
TPS_933_1	chr	175337	+	0.027	0
TPS_934_1	chr	175358	+	0.0081	0
TPS_935_1	chr	175376	+	0	0	filtered in
TPS_936_1	chr	175402	+	0.0033	0
TPS_937_1	chr	175449	+	0.024	0
TPS_938_1	chr	175509	+	8.2e-08	0
TPS_939_1	chr	175558	+	0	2	filtered in
TPS_940_1	chr	175582	+	2e-13	0	filtered in
TPS_941_1	chr	175726	+	0.072	0
TPS_942_1	chr	175751	+	0.072	0
TPS_943_1	chr	175772	+	0.0015	0
TPS_944_1	chr	175797	+	2.7e-12	10	filtered in
TPS_945_1	chr	175835	+	0	40	filtered in
TPS_946_1	chr	175896	+	4.5e-12	26	filtered in
TPS_947_1	chr	175915	+	0	8	filtered in
TPS_948_1	chr	175935	+	3e-12	4	filtered in
TPS_949_1	chr	175942	+	5.5e-06	0
TPS_950_1	chr	175952	+	0	14	filtered in
TPS_951_1	chr	176002	+	0	33	filtered in
TPS_952_1	chr	176028	+	0.014	0
TPS_953_1	chr	176073	+	0.014	0
TPS_954_1	chr	176178	+	0	3	filtered in
TPS_955_1	chr	176191	+	0.033	0
TPS_956_1	chr	176201	+	0.0039	3
TPS_957_1	chr	176213	+	0	11	filtered in
TPS_958_1	chr	176232	+	0	1	filtered in
TPS_959_1	chr	176341	+	0	8	filtered in
TPS_960_1	chr	176357	+	0.093	0
TPS_961_1	chr	176399	+	0.093	0
TPS_962_1	chr	176449	+	6.1e-08	3
TPS_963_1	chr	176464	+	0.0013	0
TPS_964_1	chr	176471	+	0	5	filtered in
TPS_965_1	chr	176499	+	1.8e-11	0	filtered in
TPS_966_1	chr	176539	+	0.07	0
TPS_967_1	chr	176546	+	0.07	0
TPS_968_1	chr	176592	+	2.7e-11	0	filtered in
TPS_969_1	chr	176629	+	0	0	filtered in
TPS_970_1	chr	176637	+	8.7e-07	0
TPS_971_1	chr	176668	+	0.00068	0
TPS_972_1	chr	176732	+	8.6e-06	0
TPS_973_1	chr	176743	+	0.00043	0
TPS_974_1	chr	176766	+	0.01	6
TPS_975_1	chr	176844	+	0	102	filtered in
TPS_976_1	chr	176901	+	0.027	0
TPS_977_1	chr	176926	+	0	23	filtered in
TPS_978_1	chr	177150	+	0.024	0
TPS_979_1	chr	177592	+	0	5	filtered in
TPS_980_1	chr	177623	+	0.0068	0
TPS_981_1	chr	177639	+	0.0068	0
TPS_982_1	chr	177721	+	0.078	0
TPS_983_1	chr	177832	+	0	3	filtered in
TPS_984_1	chr	177852	+	0.013	0
TPS_985_1	chr	177908	+	0.057	0
TPS_986_1	chr	177916	+	0.0046	8
TPS_987_1	chr	177932	+	0.057	0
TPS_988_1	chr	177959	+	0	12	filtered in
TPS_989_1	chr	177972	+	3.7e-13	3	filtered in
TPS_990_1	chr	178078	+	0.061	0
TPS_991_1	chr	178089	+	0.0048	0
TPS_992_1	chr	178101	+	3.7e-13	9	filtered in
TPS_993_1	chr	178114	+	0.066	0
TPS_994_1	chr	178125	+	0.013	0
TPS_995_1	chr	178142	+	6e-05	7
TPS_996_1	chr	178176	+	0	8	filtered in
TPS_997_1	chr	178200	+	0.064	0
TPS_998_1	chr	178238	+	0.013	0
TPS_999_1	chr	178284	+	0	0	filtered in
TPS_1000_1	chr	178336	+	0.012	0
TPS_1001_1	chr	178556	+	0.0047	2
TPS_1002_1	chr	178630	+	0.084	0
TPS_1003_1	chr	178900	+	0.064	0
TPS_1004_1	chr	179062	+	0.031	0
TPS_1005_1	chr	179113	+	0.097	0
TPS_1006_1	chr	179134	+	0.014	0
TPS_1007_1	chr	179145	+	0.054	0
TPS_1008_1	chr	179393	+	0.0022	1
TPS_1009_1	chr	179473	+	6.9e-05	0
TPS_1010_1	chr	179554	+	0.0014	0
TPS_1011_1	chr	179632	+	0.0004	0
TPS_1012_1	chr	179908	+	0.076	0
TPS_1013_1	chr	180502	+	4.3e-12	0	filtered in
TPS_1014_1	chr	180575	+	0.091	0
TPS_1015_1	chr	180856	+	0.0064	0
TPS_1016_1	chr	180934	+	3.4e-05	0
TPS_1017_1	chr	181710	+	0.00068	1
TPS_1018_1	chr	182396	+	0.024	0
TPS_1019_1	chr	182934	+	0.019	0
TPS_1020_1	chr	183265	+	0.054	0
TPS_1021_1	chr	183624	+	0.0037	0
TPS_1022_1	chr	183633	+	0.00033	0
TPS_1023_1	chr	183669	+	0.011	3
TPS_1024_1	chr	183733	+	0.069	0
TPS_1025_1	chr	183861	+	0.0018	0
TPS_1026_1	chr	184356	+	2.8e-11	0	filtered in
TPS_1027_1	chr	184397	+	0	0	filtered in
TPS_1028_1	chr	184487	+	0.053	0
TPS_1029_1	chr	184498	+	0.015	4
TPS_1030_1	chr	184595	+	0.094	0
TPS_1031_1	chr	184644	+	0.035	0
TPS_1032_1	chr	184670	+	0.096	0
TPS_1033_1	chr	184799	+	0.0018	0
TPS_1034_1	chr	184898	+	0	3	filtered in
TPS_1035_1	chr	184909	+	0.021	0
TPS_1036_1	chr	184933	+	0.051	0
TPS_1037_1	chr	184944	+	0.0071	0
TPS_1038_1	chr	184960	+	0.077	0
TPS_1039_1	chr	184997	+	0.051	0
TPS_1040_1	chr	186763	+	0	0	filtered in
TPS_1041_1	chr	187131	+	0.00055	0
TPS_1042_1	chr	187139	+	0.0031	0
TPS_1043_1	chr	189784	+	0.071	0
TPS_1044_1	chr	191479	+	0.096	0
TPS_1045_1	chr	192623	+	0.012	0
TPS_1046_1	chr	192670	+	0.044	0
TPS_1047_1	chr	192825	+	0	0	filtered in
TPS_1048_1	chr	192838	+	2.6e-06	6
TPS_1049_1	chr	193347	+	0.0057	0
TPS_1050_1	chr	193892	+	0.055	0
TPS_1051_1	chr	194969	+	0.011	0
TPS_1052_1	chr	195253	+	0.023	0
TPS_1053_1	chr	195303	+	2.4e-05	22
TPS_1054_1	chr	195341	+	0.0086	6
TPS_1055_1	chr	195373	+	0.028	0
TPS_1056_1	chr	195433	+	0.028	0
TPS_1057_1	chr	195665	+	0.00048	0
TPS_1058_1	chr	195673	+	0.028	0
TPS_1059_1	chr	195807	+	0.085	0
TPS_1060_1	chr	195835	+	0.0086	0
TPS_1061_1	chr	195924	+	0	5	filtered in
TPS_1062_1	chr	196011	+	0.027	0
TPS_1063_1	chr	196040	+	5.9e-08	4
TPS_1064_1	chr	196058	+	0.079	0
TPS_1065_1	chr	196714	+	0.014	0
TPS_1066_1	chr	197627	+	0	15	filtered in
TPS_1067_1	chr	197658	+	0.028	0
TPS_1068_1	chr	197698	+	0.028	3
TPS_1069_1	chr	197719	+	0.0076	0
TPS_1070_1	chr	197744	+	0.023	0
TPS_1071_1	chr	197757	+	0.023	0
TPS_1072_1	chr	197767	+	0.059	0
TPS_1073_1	chr	197805	+	0.0016	0
TPS_1074_1	chr	197860	+	0.049	0
TPS_1075_1	chr	197893	+	0.049	0
TPS_1076_1	chr	197911	+	0.0039	0
TPS_1077_1	chr	197961	+	0.013	0
TPS_1078_1	chr	200377	+	0	2	filtered in
TPS_1079_1	chr	200885	+	0.0029	0
TPS_1080_1	chr	200931	+	0.08	0
TPS_1081_1	chr	200938	+	0.041	0
TPS_1082_1	chr	200976	+	0.041	0
TPS_1083_1	chr	201030	+	2.9e-12	12	filtered in
TPS_1084_1	chr	201059	+	0.01	0
TPS_1085_1	chr	201092	+	0.083	0
TPS_1086_1	chr	201418	+	0.01	0
TPS_1087_1	chr	203354	+	0.00094	0
TPS_1088_1	chr	205771	+	0.03	0
TPS_1089_1	chr	207946	+	1.2e-05	0
TPS_1090_1	chr	209114	+	0.019	0
TPS_1091_1	chr	209296	+	0.041	1
TPS_1092_1	chr	209335	+	0.07	0
TPS_1093_1	chr	210922	+	0.053	0
TPS_1094_1	chr	211045	+	0.035	0
TPS_1095_1	chr	211099	+	0	9	filtered in
TPS_1096_1	chr	211117	+	0.023	3
TPS_1097_1	chr	211130	+	0.0018	0
TPS_1098_1	chr	211144	+	0.064	0
TPS_1099_1	chr	211180	+	0.064	0
TPS_1100_1	chr	211195	+	7.4e-05	8
TPS_1101_1	chr	211217	+	0.00039	0
TPS_1102_1	chr	211226	+	0.00087	0
TPS_1103_1	chr	211369	+	0.055	0
TPS_1104_1	chr	211494	+	0.02	0
TPS_1105_1	chr	211510	+	0.011	0
TPS_1106_1	chr	211522	+	8e-09	0
TPS_1107_1	chr	211537	+	0.0051	0
TPS_1108_1	chr	211637	+	0.085	0
TPS_1109_1	chr	211650	+	0.085	0
TPS_1110_1	chr	211733	+	0	26	filtered in
TPS_1111_1	chr	211770	+	0.028	6
TPS_1112_1	chr	211786	+	0.0062	10
TPS_1113_1	chr	211800	+	1e-05	8
TPS_1114_1	chr	211827	+	2.2e-07	14
TPS_1115_1	chr	211854	+	0.063	0
TPS_1116_1	chr	211865	+	0.063	7
TPS_1117_1	chr	211879	+	0.0059	0
TPS_1118_1	chr	211894	+	0.00088	0
TPS_1119_1	chr	211925	+	7.3e-05	16
TPS_1120_1	chr	211971	+	0.00078	8
TPS_1121_1	chr	212050	+	0.0027	5
TPS_1122_1	chr	212072	+	0.0081	12
TPS_1123_1	chr	212100	+	0.018	1
TPS_1124_1	chr	212110	+	0.045	0
TPS_1125_1	chr	212127	+	4.2e-07	15
TPS_1126_1	chr	212203	+	0.09	0
TPS_1127_1	chr	212228	+	0.09	0
TPS_1128_1	chr	212235	+	0.09	0
TPS_1129_1	chr	212282	+	0.038	0
TPS_1130_1	chr	212304	+	0.074	0
TPS_1131_1	chr	212882	+	0.03	4
TPS_1132_1	chr	212906	+	0.011	12
TPS_1133_1	chr	212944	+	0.0036	1
TPS_1134_1	chr	213008	+	8.6e-05	0
TPS_1135_1	chr	213143	+	0.0095	0
TPS_1136_1	chr	213504	+	0.021	0
TPS_1137_1	chr	213644	+	0.021	7
TPS_1138_1	chr	214349	+	0.0051	0
TPS_1139_1	chr	214382	+	0.019	0
TPS_1140_1	chr	214391	+	0.06	0
TPS_1141_1	chr	214409	+	0.00024	5
TPS_1142_1	chr	214426	+	7.6e-06	0
TPS_1143_1	chr	214438	+	0.019	0
TPS_1144_1	chr	214446	+	0.00024	2
TPS_1145_1	chr	216984	+	0.082	0
TPS_1146_1	chr	218764	+	4.3e-05	0
TPS_1147_1	chr	219272	+	0.024	0
TPS_1148_1	chr	219854	+	0.062	0
TPS_1149_1	chr	221065	+	0.011	0
TPS_1150_1	chr	221079	+	9.7e-08	6
TPS_1151_1	chr	221234	+	0.0057	0
TPS_1152_1	chr	221382	+	0.0075	0
TPS_1153_1	chr	221397	+	0.021	0
TPS_1154_1	chr	221484	+	2.2e-07	2
TPS_1155_1	chr	221494	+	2.2e-05	1
TPS_1156_1	chr	221537	+	0.0047	12
TPS_1157_1	chr	221544	+	0.013	0
TPS_1158_1	chr	221573	+	1.6e-08	20
TPS_1159_1	chr	221634	+	0	2	filtered in
TPS_1160_1	chr	221665	+	0.015	1
TPS_1161_1	chr	221683	+	0	9	filtered in
TPS_1162_1	chr	221703	+	0.0012	5
TPS_1163_1	chr	221760	+	0.069	0
TPS_1164_1	chr	221782	+	0.0038	0
TPS_1165_1	chr	224108	+	0.014	0
TPS_1166_1	chr	224404	+	0.00013	0
TPS_1167_1	chr	225298	+	0.0069	0
TPS_1168_1	chr	225320	+	0.0076	0
TPS_1169_1	chr	225602	+	2.6e-11	0	filtered in
TPS_1170_1	chr	226272	+	0.026	0
TPS_1171_1	chr	226708	+	0.007	0
TPS_1172_1	chr	227136	+	0.0032	0
TPS_1173_1	chr	227148	+	0.046	0
TPS_1174_1	chr	227175	+	0.0032	0
TPS_1175_1	chr	227503	+	0.00075	0
TPS_1176_1	chr	227521	+	0.014	0
TPS_1177_1	chr	227589	+	0.05	0
TPS_1178_1	chr	227658	+	0.0037	3
TPS_1179_1	chr	227704	+	0.0041	0
TPS_1180_1	chr	227735	+	0.016	0
TPS_1181_1	chr	227743	+	0.016	0
TPS_1182_1	chr	227750	+	0.00018	0
TPS_1183_1	chr	227763	+	0.016	0
TPS_1184_1	chr	227804	+	0.001	5
TPS_1185_1	chr	228412	+	0.034	0
TPS_1186_1	chr	228450	+	1.2e-06	0
TPS_1187_1	chr	228510	+	0.042	0
TPS_1188_1	chr	228540	+	0.0023	0
TPS_1189_1	chr	228548	+	0.09	0
TPS_1190_1	chr	228595	+	0.042	0
TPS_1191_1	chr	228606	+	0.00045	13
TPS_1192_1	chr	228634	+	0.024	0
TPS_1193_1	chr	228677	+	3.9e-05	4
TPS_1194_1	chr	228691	+	0.053	0
TPS_1195_1	chr	228699	+	0.053	0
TPS_1196_1	chr	228859	+	0.078	0
TPS_1197_1	chr	228909	+	0.095	0
TPS_1198_1	chr	228999	+	0.0056	0
TPS_1199_1	chr	229116	+	0.0084	0
TPS_1200_1	chr	229195	+	2.2e-05	0
TPS_1201_1	chr	229202	+	0	0	filtered in
TPS_1202_1	chr	229229	+	0.038	0
TPS_1203_1	chr	229240	+	0.073	0
TPS_1204_1	chr	229288	+	0	0	filtered in
TPS_1205_1	chr	229424	+	0.09	0
TPS_1206_1	chr	229432	+	0.09	0
TPS_1207_1	chr	229525	+	0.00074	0
TPS_1208_1	chr	229596	+	0.039	0
TPS_1209_1	chr	229634	+	0.069	0
TPS_1210_1	chr	229686	+	0.069	0
TPS_1211_1	chr	229702	+	0.011	0
TPS_1212_1	chr	229826	+	0.0035	0
TPS_1213_1	chr	230008	+	0.017	0
TPS_1214_1	chr	230034	+	0.017	1
TPS_1215_1	chr	230062	+	0.017	0
TPS_1216_1	chr	230090	+	0.017	0
TPS_1217_1	chr	230135	+	0.018	0
TPS_1218_1	chr	230142	+	0.077	0
TPS_1219_1	chr	230191	+	0.0011	2
TPS_1220_1	chr	230286	+	0.039	0
TPS_1221_1	chr	230319	+	0.041	0
TPS_1222_1	chr	230357	+	0.041	0
TPS_1223_1	chr	230387	+	0.041	2
TPS_1224_1	chr	230409	+	0.0031	0
TPS_1225_1	chr	230423	+	0.043	0
TPS_1226_1	chr	230445	+	0	8	filtered in
TPS_1227_1	chr	230467	+	0.072	0
TPS_1228_1	chr	230482	+	0.0066	0
TPS_1229_1	chr	230519	+	0	1	filtered in
TPS_1230_1	chr	230528	+	0	10	filtered in
TPS_1231_1	chr	230565	+	9.8e-13	18	filtered in
TPS_1232_1	chr	230583	+	0	1	filtered in
TPS_1233_1	chr	230596	+	0.014	0
TPS_1234_1	chr	230605	+	1.9e-09	2
TPS_1235_1	chr	230626	+	0.078	0
TPS_1236_1	chr	230636	+	0	19	filtered in
TPS_1237_1	chr	230803	+	0.0005	0
TPS_1238_1	chr	230814	+	0.0076	0
TPS_1239_1	chr	230860	+	0.0005	0
TPS_1240_1	chr	232526	+	0.00054	0
TPS_1241_1	chr	233008	+	0.059	0
TPS_1242_1	chr	233055	+	0.097	0
TPS_1243_1	chr	233131	+	0	4	filtered in
TPS_1244_1	chr	233141	+	0.097	0
TPS_1245_1	chr	233148	+	0.00088	0
TPS_1246_1	chr	233244	+	0.056	0
TPS_1247_1	chr	233713	+	0.058	0
TPS_1248_1	chr	233721	+	0.03	2
TPS_1249_1	chr	233733	+	0.058	4
TPS_1250_1	chr	233774	+	0.03	5
TPS_1251_1	chr	233837	+	0.03	4
TPS_1252_1	chr	233861	+	0.00099	1
TPS_1253_1	chr	233869	+	0.014	0
TPS_1254_1	chr	233883	+	0.00036	2
TPS_1255_1	chr	233916	+	0.0015	2
TPS_1256_1	chr	233966	+	0.095	0
TPS_1257_1	chr	233974	+	0.049	0
TPS_1258_1	chr	234002	+	0.017	0
TPS_1259_1	chr	234057	+	0.04	0
TPS_1260_1	chr	234288	+	0.064	0
TPS_1261_1	chr	234935	+	0.007	1
TPS_1262_1	chr	237833	+	4.2e-05	8
TPS_1263_1	chr	237850	+	9.1e-10	12	filtered in
TPS_1264_1	chr	238023	+	0	0	filtered in
TPS_1265_1	chr	238044	+	0.085	0
TPS_1266_1	chr	238129	+	0.064	0
TPS_1267_1	chr	238255	+	0.0069	0
TPS_1268_1	chr	238356	+	0.087	0
TPS_1269_1	chr	238489	+	0.027	0
TPS_1270_1	chr	238540	+	0.062	0
TPS_1271_1	chr	238882	+	0.045	0
TPS_1272_1	chr	238951	+	0.0007	0
TPS_1273_1	chr	239021	+	0.015	0
TPS_1274_1	chr	239274	+	0.07	0
TPS_1275_1	chr	239612	+	0.0062	0
TPS_1276_1	chr	239689	+	0.054	0
TPS_1277_1	chr	239766	+	0	49	filtered in
TPS_1278_1	chr	239783	+	0.025	0
TPS_1279_1	chr	239805	+	0.00017	5
TPS_1280_1	chr	239881	+	0.024	0
TPS_1281_1	chr	239916	+	2.4e-07	3
TPS_1282_1	chr	239941	+	0.023	0
TPS_1283_1	chr	239984	+	0.062	0
TPS_1284_1	chr	240172	+	0.043	0
TPS_1285_1	chr	241401	+	0.0048	0
TPS_1286_1	chr	241644	+	0.046	0
TPS_1287_1	chr	243468	+	0.024	0
TPS_1288_1	chr	243651	+	0.019	0
TPS_1289_1	chr	244364	+	9e-06	1
TPS_1290_1	chr	244449	+	0.02	0
TPS_1291_1	chr	244645	+	9.7e-11	6	filtered in
TPS_1292_1	chr	244668	+	0.0069	0
TPS_1293_1	chr	244682	+	7.8e-05	1
TPS_1294_1	chr	244700	+	0.0061	0
TPS_1295_1	chr	244733	+	0.022	0
TPS_1296_1	chr	245071	+	0.073	0
TPS_1297_1	chr	245182	+	0.00046	0
TPS_1298_1	chr	245580	+	0.0037	2
TPS_1299_1	chr	245711	+	0.052	0
TPS_1300_1	chr	245784	+	0.0017	6
TPS_1301_1	chr	245818	+	0.06	2
TPS_1302_1	chr	245828	+	0.06	6
TPS_1303_1	chr	245845	+	8.4e-10	10	filtered in
TPS_1304_1	chr	245892	+	0	8	filtered in
TPS_1305_1	chr	245929	+	0.052	0
TPS_1306_1	chr	246025	+	0.0051	0
TPS_1307_1	chr	246166	+	0.014	0
TPS_1308_1	chr	246957	+	0.024	0
TPS_1309_1	chr	248260	+	0.0051	0
TPS_1310_1	chr	249868	+	0.022	0
TPS_1311_1	chr	251030	+	1.9e-06	5
TPS_1312_1	chr	251039	+	9.1e-12	5	filtered in
TPS_1313_1	chr	251065	+	0.016	3
TPS_1314_1	chr	251082	+	0	3	filtered in
TPS_1315_1	chr	251112	+	0	0	filtered in
TPS_1316_1	chr	251129	+	0.028	0
TPS_1317_1	chr	251136	+	0.071	0
TPS_1318_1	chr	251158	+	0.028	0
TPS_1319_1	chr	251255	+	0.0067	8
TPS_1320_1	chr	251288	+	0.055	0
TPS_1321_1	chr	252312	+	0.012	0
TPS_1322_1	chr	253485	+	0.0032	0
TPS_1323_1	chr	263056	+	0.0064	0
TPS_1324_1	chr	264253	+	5.2e-09	9
TPS_1325_1	chr	264281	+	0.00017	0
TPS_1326_1	chr	264308	+	0.024	6
TPS_1327_1	chr	264582	+	0.015	0
TPS_1328_1	chr	264645	+	0.016	0
TPS_1329_1	chr	264727	+	0.017	0
TPS_1330_1	chr	264871	+	0.0064	0
TPS_1331_1	chr	265025	+	0.00042	0
TPS_1332_1	chr	265034	+	0.0062	2
TPS_1333_1	chr	265046	+	0.02	0
TPS_1334_1	chr	265293	+	0.064	0
TPS_1335_1	chr	265319	+	0.00028	16
TPS_1336_1	chr	265469	+	5e-05	0
TPS_1337_1	chr	265477	+	0.019	0
TPS_1338_1	chr	265493	+	0.019	0
TPS_1339_1	chr	267338	+	0	0	filtered in
TPS_1340_1	chr	267393	+	0.0074	0
TPS_1341_1	chr	267514	+	9.5e-08	0
TPS_1342_1	chr	267539	+	0.05	0
TPS_1343_1	chr	267548	+	0.023	6
TPS_1344_1	chr	267671	+	0.015	0
TPS_1345_1	chr	267829	+	0.049	0
TPS_1346_1	chr	267847	+	0.0064	0
TPS_1347_1	chr	267928	+	0.027	0
TPS_1348_1	chr	267941	+	0.066	0
TPS_1349_1	chr	267954	+	0.066	5
TPS_1350_1	chr	267985	+	0.027	0
TPS_1351_1	chr	268012	+	0	14	filtered in
TPS_1352_1	chr	268023	+	4.5e-16	15	filtered in
TPS_1353_1	chr	268059	+	0.088	0
TPS_1354_1	chr	268074	+	0.015	6
TPS_1355_1	chr	268098	+	2.2e-09	5
TPS_1356_1	chr	268163	+	8.8e-07	1
TPS_1357_1	chr	268208	+	0.0064	0
TPS_1358_1	chr	272562	+	4.5e-05	0
TPS_1359_1	chr	272833	+	0.025	0
TPS_1360_1	chr	272906	+	0	0	filtered in
TPS_1361_1	chr	272927	+	8.3e-05	0
TPS_1362_1	chr	272972	+	7.7e-09	5
TPS_1363_1	chr	272982	+	0.00031	0
TPS_1364_1	chr	273017	+	0.019	4
TPS_1365_1	chr	273160	+	1.6e-07	4
TPS_1366_1	chr	273360	+	0.032	0
TPS_1367_1	chr	273386	+	0.011	0
TPS_1368_1	chr	273507	+	0.026	0
TPS_1369_1	chr	273537	+	0.026	0
TPS_1370_1	chr	273599	+	0.026	0
TPS_1371_1	chr	273773	+	0.0062	11
TPS_1372_1	chr	274256	+	0.00026	0
TPS_1373_1	chr	274283	+	0.0012	6
TPS_1374_1	chr	274354	+	0.021	5
TPS_1375_1	chr	274375	+	0.00027	8
TPS_1376_1	chr	274459	+	4.6e-05	9
TPS_1377_1	chr	274586	+	0.0017	0
TPS_1378_1	chr	274796	+	0.033	0
TPS_1379_1	chr	275463	+	0	5	filtered in
TPS_1380_1	chr	275489	+	8.1e-07	12
TPS_1381_1	chr	275502	+	0.067	0
TPS_1382_1	chr	275601	+	0.053	0
TPS_1383_1	chr	275620	+	0.0003	0
TPS_1384_1	chr	275666	+	2.2e-05	0
TPS_1385_1	chr	276919	+	0.00022	0
TPS_1386_1	chr	276966	+	0.0013	0
TPS_1387_1	chr	277651	+	0.011	0
TPS_1388_1	chr	277764	+	0.012	0
TPS_1389_1	chr	278029	+	0.0052	0
TPS_1390_1	chr	278154	+	0.0061	0
TPS_1391_1	chr	278174	+	1.1e-07	9
TPS_1392_1	chr	279444	+	1.7e-09	0
TPS_1393_1	chr	279455	+	0.013	0
TPS_1394_1	chr	279473	+	0.013	0
TPS_1395_1	chr	279512	+	0.006	0
TPS_1396_1	chr	279551	+	0.014	0
TPS_1397_1	chr	279649	+	0.0024	4
TPS_1398_1	chr	279684	+	0.0062	0
TPS_1399_1	chr	279696	+	0	0	filtered in
TPS_1400_1	chr	279704	+	0	19	filtered in
TPS_1401_1	chr	279736	+	0.064	0
TPS_1402_1	chr	279787	+	0.064	0
TPS_1403_1	chr	279812	+	0.004	6
TPS_1404_1	chr	280154	+	0.071	0
TPS_1405_1	chr	280397	+	0.059	0
TPS_1406_1	chr	280432	+	3.6e-10	31	filtered in
TPS_1407_1	chr	280570	+	0.042	0
TPS_1408_1	chr	281770	+	0.016	0
TPS_1409_1	chr	282409	+	0.093	0
TPS_1410_1	chr	282998	+	0.0049	0
TPS_1411_1	chr	283324	+	0.0067	0
TPS_1412_1	chr	283555	+	0.03	5
TPS_1413_1	chr	283598	+	3.8e-13	25	filtered in
TPS_1414_1	chr	283625	+	0.01	0
TPS_1415_1	chr	283687	+	0.032	0
TPS_1416_1	chr	283707	+	0.003	4
TPS_1417_1	chr	283728	+	0.09	0
TPS_1418_1	chr	283747	+	0.033	0
TPS_1419_1	chr	283782	+	6.8e-06	5
TPS_1420_1	chr	283803	+	0.011	0
TPS_1421_1	chr	283873	+	0.011	0
TPS_1422_1	chr	283949	+	0.091	0
TPS_1423_1	chr	284276	+	0.0016	15
TPS_1424_1	chr	284315	+	9.3e-05	0
TPS_1425_1	chr	284636	+	0.031	0
TPS_1426_1	chr	284645	+	1.1e-05	0
TPS_1427_1	chr	284658	+	0.031	0
TPS_1428_1	chr	285280	+	0	0	filtered in
TPS_1429_1	chr	286053	+	0.00022	0
TPS_1430_1	chr	286133	+	0.098	0
TPS_1431_1	chr	288207	+	0.004	0
TPS_1432_1	chr	288526	+	0.0013	0
TPS_1433_1	chr	288779	+	0.0074	0
TPS_1434_1	chr	289029	+	0.072	0
TPS_1435_1	chr	289112	+	0.00086	0
TPS_1436_1	chr	289216	+	0.01	5
TPS_1437_1	chr	289305	+	0.00012	0
TPS_1438_1	chr	289362	+	0.083	0
TPS_1439_1	chr	289424	+	0.00048	4
TPS_1440_1	chr	289443	+	9.8e-05	2
TPS_1441_1	chr	289466	+	0.028	1
TPS_1442_1	chr	289479	+	0.083	0
TPS_1443_1	chr	289528	+	0.002	17
TPS_1444_1	chr	289564	+	0.028	0
TPS_1445_1	chr	289616	+	0.006	0
TPS_1446_1	chr	290572	+	0.0068	0
TPS_1447_1	chr	290857	+	0.0043	0
TPS_1448_1	chr	291120	+	7.2e-11	0	filtered in
TPS_1449_1	chr	291645	+	0	5	filtered in
TPS_1450_1	chr	291667	+	0.0078	0
TPS_1451_1	chr	291743	+	0.0017	0
TPS_1452_1	chr	291760	+	0.018	0
TPS_1453_1	chr	291776	+	0.047	0
TPS_1454_1	chr	291792	+	0.0058	1
TPS_1455_1	chr	291855	+	0.04	0
TPS_1456_1	chr	291863	+	0.014	0
TPS_1457_1	chr	291945	+	0.011	1
TPS_1458_1	chr	291974	+	0.033	4
TPS_1459_1	chr	292022	+	0.027	1
TPS_1460_1	chr	292033	+	0.076	0
TPS_1461_1	chr	292053	+	0.027	0
TPS_1462_1	chr	292089	+	0.027	0
TPS_1463_1	chr	293710	+	0.0065	0
TPS_1464_1	chr	295340	+	0.034	0
TPS_1465_1	chr	295646	+	0.011	0
TPS_1466_1	chr	296346	+	0	0	filtered in
TPS_1467_1	chr	296989	+	0.0013	11
TPS_1468_1	chr	297171	+	3.4e-06	2
TPS_1469_1	chr	297202	+	0.00049	0
TPS_1470_1	chr	297246	+	0.0081	3
TPS_1471_1	chr	297347	+	0.057	0
TPS_1472_1	chr	297467	+	0.015	0
TPS_1473_1	chr	298729	+	0.017	2
TPS_1474_1	chr	298829	+	0.017	0
TPS_1475_1	chr	298878	+	0.017	0
TPS_1476_1	chr	298923	+	0.00093	0
TPS_1477_1	chr	298934	+	0.059	0
TPS_1478_1	chr	298965	+	0.017	0
TPS_1479_1	chr	298994	+	0.00093	2
TPS_1480_1	chr	299015	+	0.0039	9
TPS_1481_1	chr	299042	+	0.00016	0
TPS_1482_1	chr	299462	+	0.011	0
TPS_1483_1	chr	299584	+	0.0027	0
TPS_1484_1	chr	300351	+	0.028	1
TPS_1485_1	chr	300394	+	4.4e-07	0
TPS_1486_1	chr	300470	+	0	0	filtered in
TPS_1487_1	chr	300671	+	9e-09	2
TPS_1488_1	chr	300708	+	0.028	0
TPS_1489_1	chr	300853	+	1.3e-07	0
TPS_1490_1	chr	300861	+	0.027	0
TPS_1491_1	chr	301288	+	1.1e-06	1
TPS_1492_1	chr	302060	+	0.0068	0
TPS_1493_1	chr	302151	+	0.096	0
TPS_1494_1	chr	302183	+	0.00023	8
TPS_1495_1	chr	302258	+	0.006	0
TPS_1496_1	chr	303314	+	0.0069	0
TPS_1497_1	chr	306625	+	0.021	0
TPS_1498_1	chr	306885	+	7.5e-05	2
TPS_1499_1	chr	308177	+	0.044	0
TPS_1500_1	chr	308420	+	0.00054	0
TPS_1501_1	chr	309740	+	0.033	0
TPS_1502_1	chr	309811	+	0	5	filtered in
TPS_1503_1	chr	309820	+	0	1	filtered in
TPS_1504_1	chr	310851	+	0.014	0
TPS_1505_1	chr	310869	+	0.014	0
TPS_1506_1	chr	311179	+	0.0056	0
TPS_1507_1	chr	311246	+	0.0066	0
TPS_1508_1	chr	311293	+	0.056	0
TPS_1509_1	chr	311372	+	3.7e-05	0
TPS_1510_1	chr	311404	+	0.0026	0
TPS_1511_1	chr	311458	+	0.024	0
TPS_1512_1	chr	311471	+	0.00076	11
TPS_1513_1	chr	311598	+	1.5e-06	1
TPS_1514_1	chr	311618	+	0.00012	0
TPS_1515_1	chr	311634	+	0.055	0
TPS_1516_1	chr	311703	+	0.017	0
TPS_1517_1	chr	311796	+	0.017	0
TPS_1518_1	chr	311961	+	0.012	0
TPS_1519_1	chr	312789	+	0.03	0
TPS_1520_1	chr	318213	+	6.4e-07	0
TPS_1521_1	chr	318721	+	0.075	0
TPS_1522_1	chr	318759	+	0.029	0
TPS_1523_1	chr	318830	+	5.3e-08	0
TPS_1524_1	chr	318968	+	0.039	0
TPS_1525_1	chr	319011	+	0.0014	0
TPS_1526_1	chr	319061	+	0	5	filtered in
TPS_1527_1	chr	319100	+	0.045	0
TPS_1528_1	chr	319135	+	0.045	0
TPS_1529_1	chr	319225	+	4e-09	4
TPS_1530_1	chr	319241	+	0.00045	1
TPS_1531_1	chr	319255	+	5.8e-10	13	filtered in
TPS_1532_1	chr	319302	+	0.04	0
TPS_1533_1	chr	319334	+	0.1	0
TPS_1534_1	chr	319415	+	0.032	0
TPS_1535_1	chr	319512	+	0.024	0
TPS_1536_1	chr	319889	+	0.033	0
TPS_1537_1	chr	323705	+	0.02	0
TPS_1538_1	chr	324077	+	0.0027	0
TPS_1539_1	chr	324832	+	0.014	1
TPS_1540_1	chr	325018	+	0	9	filtered in
TPS_1541_1	chr	325057	+	0.0026	3
TPS_1542_1	chr	325143	+	0.077	1
TPS_1543_1	chr	325442	+	0.018	1
TPS_1544_1	chr	325450	+	0.073	1
TPS_1545_1	chr	325590	+	0.086	0
TPS_1546_1	chr	325603	+	1.5e-06	0
TPS_1547_1	chr	325700	+	0.036	0
TPS_1548_1	chr	325707	+	1.9e-05	1
TPS_1549_1	chr	325716	+	0.036	0
TPS_1550_1	chr	325733	+	1.1e-08	10
TPS_1551_1	chr	325774	+	0	12	filtered in
TPS_1552_1	chr	325818	+	0.091	3
TPS_1553_1	chr	325863	+	0.091	0
TPS_1554_1	chr	325871	+	0.00037	2
TPS_1555_1	chr	326067	+	0.0018	1
TPS_1556_1	chr	326082	+	3.3e-05	7
TPS_1557_1	chr	326113	+	1.3e-06	15
TPS_1558_1	chr	326156	+	2.8e-05	19
TPS_1559_1	chr	326177	+	4.4e-12	8	filtered in
TPS_1560_1	chr	326203	+	5.7e-05	5
TPS_1561_1	chr	326470	+	0.099	0
TPS_1562_1	chr	326997	+	0.028	0
TPS_1563_1	chr	327399	+	0.013	0
TPS_1564_1	chr	328415	+	0	0	filtered in
TPS_1565_1	chr	328434	+	0.0039	2
TPS_1566_1	chr	328445	+	0.001	0
TPS_1567_1	chr	328453	+	0.013	0
TPS_1568_1	chr	328468	+	0.0039	4
TPS_1569_1	chr	328494	+	0.013	2
TPS_1570_1	chr	328605	+	2.4e-05	0
TPS_1571_1	chr	328793	+	0.0081	0
TPS_1572_1	chr	328846	+	0.073	0
TPS_1573_1	chr	329038	+	0.02	0
TPS_1574_1	chr	329052	+	0.02	0
TPS_1575_1	chr	329438	+	0.0045	0
TPS_1576_1	chr	329445	+	0.0045	0
TPS_1577_1	chr	329466	+	0.017	0
TPS_1578_1	chr	329491	+	3e-11	1	filtered in
TPS_1579_1	chr	329566	+	0.0044	0
TPS_1580_1	chr	329583	+	0.016	0
TPS_1581_1	chr	329688	+	0.016	0
TPS_1582_1	chr	329783	+	0.0041	0
TPS_1583_1	chr	329919	+	0.00097	0
TPS_1584_1	chr	330078	+	0	3	filtered in
TPS_1585_1	chr	330149	+	0.014	0
TPS_1586_1	chr	330847	+	0.067	0
TPS_1587_1	chr	330943	+	0.015	0
TPS_1588_1	chr	332171	+	0.024	0
TPS_1589_1	chr	332338	+	2.9e-05	0
TPS_1590_1	chr	334355	+	0	18	filtered in
TPS_1591_1	chr	334388	+	0.091	0
TPS_1592_1	chr	334500	+	0.0028	4
TPS_1593_1	chr	334567	+	0.044	0
TPS_1594_1	chr	334592	+	0.044	5
TPS_1595_1	chr	334617	+	0.085	0
TPS_1596_1	chr	334644	+	0.016	6
TPS_1597_1	chr	334735	+	0.0016	0
TPS_1598_1	chr	336599	+	0.041	0
TPS_1599_1	chr	336727	+	0.048	2
TPS_1600_1	chr	338559	+	6.2e-06	0
TPS_1601_1	chr	338765	+	0.066	0
TPS_1602_1	chr	339481	+	0.0085	0
TPS_1603_1	chr	339488	+	0	0	filtered in
TPS_1604_1	chr	339517	+	8.5e-05	0
TPS_1605_1	chr	339561	+	0.0017	0
TPS_1606_1	chr	341014	+	0	2	filtered in
TPS_1607_1	chr	341598	+	0.074	0
TPS_1608_1	chr	344731	+	0.095	0
TPS_1609_1	chr	346246	+	0.0011	0
TPS_1610_1	chr	346275	+	5.9e-06	0
TPS_1611_1	chr	346312	+	0.047	0
TPS_1612_1	chr	346886	+	0.034	0
TPS_1613_1	chr	346900	+	0.00028	0
TPS_1614_1	chr	346953	+	5.1e-11	6	filtered in
TPS_1615_1	chr	347057	+	0.027	0
TPS_1616_1	chr	347089	+	0.072	0
TPS_1617_1	chr	347108	+	0.022	0
TPS_1618_1	chr	347377	+	0.00016	0
TPS_1619_1	chr	347494	+	0.012	0
TPS_1620_1	chr	351148	+	0.028	0
TPS_1621_1	chr	351717	+	0.012	1
TPS_1622_1	chr	351831	+	0.064	0
TPS_1623_1	chr	351915	+	0.025	0
TPS_1624_1	chr	352827	+	0.014	2
TPS_1625_1	chr	352901	+	0.0035	0
TPS_1626_1	chr	353970	+	0	18	filtered in
TPS_1627_1	chr	354013	+	0.043	1
TPS_1628_1	chr	354129	+	0.098	0
TPS_1629_1	chr	354147	+	0.043	0
TPS_1630_1	chr	354158	+	0.098	0
TPS_1631_1	chr	354219	+	0.017	0
TPS_1632_1	chr	354227	+	0	2	filtered in
TPS_1633_1	chr	354254	+	0.098	0
TPS_1634_1	chr	354267	+	0.098	0
TPS_1635_1	chr	354284	+	0.002	2
TPS_1636_1	chr	354345	+	0.035	3
TPS_1637_1	chr	354358	+	2.1e-07	5
TPS_1638_1	chr	354667	+	0.02	1
TPS_1639_1	chr	354771	+	1.8e-08	0
TPS_1640_1	chr	354828	+	0.041	0
TPS_1641_1	chr	354838	+	0.041	0
TPS_1642_1	chr	354871	+	0.014	0
TPS_1643_1	chr	354885	+	0.041	0
TPS_1644_1	chr	354913	+	0.00086	0
TPS_1645_1	chr	354928	+	0.0002	5
TPS_1646_1	chr	355051	+	0.09	0
TPS_1647_1	chr	355064	+	0.00083	0
TPS_1648_1	chr	355075	+	0.00083	5
TPS_1649_1	chr	355107	+	0.00063	10
TPS_1650_1	chr	355143	+	0.029	0
TPS_1651_1	chr	355195	+	0.081	0
TPS_1652_1	chr	355209	+	0.0019	5
TPS_1653_1	chr	355248	+	0.0073	4
TPS_1654_1	chr	355696	+	0.014	0
TPS_1655_1	chr	355731	+	2e-05	1
TPS_1656_1	chr	355753	+	0.043	0
TPS_1657_1	chr	356232	+	0.0015	0
TPS_1658_1	chr	356570	+	1.4e-08	0
TPS_1659_1	chr	356613	+	0.098	0
TPS_1660_1	chr	356624	+	0.0077	4
TPS_1661_1	chr	356642	+	0.03	0
TPS_1662_1	chr	356706	+	0.0072	0
TPS_1663_1	chr	356730	+	0.0072	0
TPS_1664_1	chr	357208	+	0.00015	0
TPS_1665_1	chr	358008	+	0.024	0
TPS_1666_1	chr	364499	+	1.8e-08	0
TPS_1667_1	chr	364943	+	0.058	0
TPS_1668_1	chr	365273	+	0	3	filtered in
TPS_1669_1	chr	368172	+	0.042	0
TPS_1670_1	chr	368916	+	0	5	filtered in
TPS_1671_1	chr	371440	+	0.032	0
TPS_1672_1	chr	374857	+	0.015	3
TPS_1673_1	chr	374891	+	0.015	0
TPS_1674_1	chr	374960	+	0.00018	2
TPS_1675_1	chr	375532	+	0.0069	0
TPS_1676_1	chr	377413	+	0.006	0
TPS_1677_1	chr	382626	+	0.057	2
TPS_1678_1	chr	384147	+	0.044	0
TPS_1679_1	chr	386370	+	0.0022	0
TPS_1680_1	chr	387276	+	0.033	0
TPS_1681_1	chr	387284	+	0.0091	0
TPS_1682_1	chr	387456	+	0.0018	0
TPS_1683_1	chr	387530	+	0.0015	0
TPS_1684_1	chr	387775	+	0.0033	0
TPS_1685_1	chr	387837	+	0.016	0
TPS_1686_1	chr	387891	+	0.062	0
TPS_1687_1	chr	388008	+	0.029	0
TPS_1688_1	chr	388096	+	0.008	0
TPS_1689_1	chr	390278	+	0.0055	0
TPS_1690_1	chr	391434	+	0.0045	0
TPS_1691_1	chr	393339	+	0.049	0
TPS_1692_1	chr	393926	+	0.03	4
TPS_1693_1	chr	393937	+	0.065	0
TPS_1694_1	chr	394020	+	0.076	0
TPS_1695_1	chr	394051	+	0	0	filtered in
TPS_1696_1	chr	394103	+	0.031	8
TPS_1697_1	chr	394148	+	0.067	0
TPS_1698_1	chr	394155	+	0.031	3
TPS_1699_1	chr	394213	+	0.0012	3
TPS_1700_1	chr	394224	+	0.061	0
TPS_1701_1	chr	394292	+	0.027	6
TPS_1702_1	chr	394328	+	0.048	0
TPS_1703_1	chr	395666	+	0	0	filtered in
TPS_1704_1	chr	399813	+	2.7e-10	5	filtered in
TPS_1705_1	chr	399837	+	0.043	6
TPS_1706_1	chr	400197	+	0.012	1
TPS_1707_1	chr	400295	+	0.03	0
TPS_1708_1	chr	401122	+	0.015	0
TPS_1709_1	chr	401337	+	0.00014	0
TPS_1710_1	chr	401488	+	0.031	0
TPS_1711_1	chr	402061	+	0.017	0
TPS_1712_1	chr	402199	+	0.05	0
TPS_1713_1	chr	402321	+	1.5e-12	1	filtered in
TPS_1714_1	chr	403670	+	9.9e-05	0
TPS_1715_1	chr	403805	+	0.012	3
TPS_1716_1	chr	403830	+	0.043	0
TPS_1717_1	chr	403838	+	0.012	4
TPS_1718_1	chr	404835	+	0.0011	0
TPS_1719_1	chr	404881	+	0	8	filtered in
TPS_1720_1	chr	404903	+	0	14	filtered in
TPS_1721_1	chr	404926	+	0.0022	0
TPS_1722_1	chr	404948	+	7.1e-10	5	filtered in
TPS_1723_1	chr	404966	+	0.015	0
TPS_1724_1	chr	405089	+	0.0038	0
TPS_1725_1	chr	405282	+	0.0056	0
TPS_1726_1	chr	405298	+	4.3e-05	3
TPS_1727_1	chr	405307	+	0.033	2
TPS_1728_1	chr	405388	+	0.033	0
TPS_1729_1	chr	405395	+	0.013	2
TPS_1730_1	chr	405422	+	0.069	0
TPS_1731_1	chr	405433	+	0.0011	3
TPS_1732_1	chr	405530	+	0.026	0
TPS_1733_1	chr	405559	+	0.064	0
TPS_1734_1	chr	405626	+	0.0085	3
TPS_1735_1	chr	405814	+	0.00067	0
TPS_1736_1	chr	405868	+	0	43	filtered in
TPS_1737_1	chr	405954	+	0.0056	0
TPS_1738_1	chr	405962	+	0.017	5
TPS_1739_1	chr	405988	+	5.4e-06	2
TPS_1740_1	chr	406029	+	0.097	0
TPS_1741_1	chr	406060	+	0.097	0
TPS_1742_1	chr	406081	+	0.0012	0
TPS_1743_1	chr	406088	+	0.097	2
TPS_1744_1	chr	406109	+	0.00094	0
TPS_1745_1	chr	406117	+	0.085	0
TPS_1746_1	chr	406164	+	0.011	7
TPS_1747_1	chr	406179	+	0.085	0
TPS_1748_1	chr	406242	+	0.027	6
TPS_1749_1	chr	406310	+	0.063	0
TPS_1750_1	chr	406418	+	0.0059	0
TPS_1751_1	chr	406751	+	0.0032	0
TPS_1752_1	chr	406782	+	0.037	0
TPS_1753_1	chr	406798	+	3.4e-05	4
TPS_1754_1	chr	406869	+	0.0006	12
TPS_1755_1	chr	406941	+	0.031	0
TPS_1756_1	chr	406975	+	0.031	0
TPS_1757_1	chr	406984	+	2.6e-13	0	filtered in
TPS_1758_1	chr	407033	+	0.031	0
TPS_1759_1	chr	407044	+	0.00012	5
TPS_1760_1	chr	407152	+	0.03	0
TPS_1761_1	chr	407200	+	0.03	0
TPS_1762_1	chr	407220	+	0.03	0
TPS_1763_1	chr	407258	+	0.0091	0
TPS_1764_1	chr	407285	+	0.0024	13
TPS_1765_1	chr	407314	+	0.03	0
TPS_1766_1	chr	407433	+	1.8e-10	5	filtered in
TPS_1767_1	chr	407484	+	0.029	0
TPS_1768_1	chr	407491	+	0.083	0
TPS_1769_1	chr	407503	+	0.029	0
TPS_1770_1	chr	407718	+	0.033	5
TPS_1771_1	chr	407827	+	3.7e-05	7
TPS_1772_1	chr	407846	+	0.00082	12
TPS_1773_1	chr	407882	+	0.012	0
TPS_1774_1	chr	407907	+	8.9e-06	5
TPS_1775_1	chr	408132	+	0.046	0
TPS_1776_1	chr	408146	+	0.046	0
TPS_1777_1	chr	408175	+	0.0047	4
TPS_1778_1	chr	408205	+	8.1e-05	0
TPS_1779_1	chr	408303	+	0.02	0
TPS_1780_1	chr	408313	+	0.0062	0
TPS_1781_1	chr	408425	+	0.062	0
TPS_1782_1	chr	408434	+	0.062	0
TPS_1783_1	chr	408457	+	0	19	filtered in
TPS_1784_1	chr	408474	+	2.1e-14	3	filtered in
TPS_1785_1	chr	408482	+	0.062	3
TPS_1786_1	chr	408493	+	0.0075	0
TPS_1787_1	chr	408513	+	0.062	0
TPS_1788_1	chr	408523	+	0.062	3
TPS_1789_1	chr	408537	+	0.023	11
TPS_1790_1	chr	408557	+	0	2	filtered in
TPS_1791_1	chr	408574	+	0.0022	1
TPS_1792_1	chr	408606	+	0.0018	29
TPS_1793_1	chr	408675	+	0.056	0
TPS_1794_1	chr	408773	+	0.056	0
TPS_1795_1	chr	408796	+	0.02	0
TPS_1796_1	chr	408956	+	0.057	0
TPS_1797_1	chr	409056	+	0.022	0
TPS_1798_1	chr	409071	+	0.022	6
TPS_1799_1	chr	409102	+	0.061	0
TPS_1800_1	chr	409115	+	0.061	0
TPS_1801_1	chr	409145	+	0.024	0
TPS_1802_1	chr	409157	+	0.0025	5
TPS_1803_1	chr	409178	+	0	0	filtered in
TPS_1804_1	chr	409200	+	2.6e-06	0
TPS_1805_1	chr	409488	+	0.069	0
TPS_1806_1	chr	409594	+	0.08	0
TPS_1807_1	chr	409659	+	0	0	filtered in
TPS_1808_1	chr	409685	+	0.048	6
TPS_1809_1	chr	409713	+	6.5e-10	0	filtered in
TPS_1810_1	chr	409733	+	0	2	filtered in
TPS_1811_1	chr	410004	+	0.006	0
TPS_1812_1	chr	410089	+	1.2e-14	0	filtered in
TPS_1813_1	chr	410107	+	0	2	filtered in
TPS_1814_1	chr	410442	+	0	0	filtered in
TPS_1815_1	chr	410480	+	2.6e-09	12
TPS_1816_1	chr	410523	+	0.086	0
TPS_1817_1	chr	410630	+	1.5e-06	3
TPS_1818_1	chr	411200	+	0.079	0
TPS_1819_1	chr	411266	+	0.027	0
TPS_1820_1	chr	411281	+	0	8	filtered in
TPS_1821_1	chr	411343	+	0.022	0
TPS_1822_1	chr	411393	+	4.3e-09	0
TPS_1823_1	chr	411648	+	0.016	0
TPS_1824_1	chr	411705	+	0.016	0
TPS_1825_1	chr	411866	+	0.016	0
TPS_1826_1	chr	411903	+	0.016	0
TPS_1827_1	chr	411911	+	0.016	0
TPS_1828_1	chr	411999	+	0.00017	0
TPS_1829_1	chr	412024	+	0.0041	0
TPS_1830_1	chr	412112	+	0.00088	0
TPS_1831_1	chr	412127	+	0.017	0
TPS_1832_1	chr	412362	+	0.04	0
TPS_1833_1	chr	413435	+	0.012	0
TPS_1834_1	chr	413455	+	4.9e-05	0
TPS_1835_1	chr	417282	+	0.065	0
TPS_1836_1	chr	419223	+	0	0	filtered in
TPS_1837_1	chr	419776	+	0.00082	0
TPS_1838_1	chr	420028	+	0.018	0
TPS_1839_1	chr	420042	+	0.001	0
TPS_1840_1	chr	420163	+	5.5e-06	0
TPS_1841_1	chr	420183	+	5.5e-06	0
TPS_1842_1	chr	420200	+	2.4e-05	0
TPS_1843_1	chr	425554	+	0.054	0
TPS_1844_1	chr	425624	+	0.034	0
TPS_1845_1	chr	425667	+	0.085	0
TPS_1846_1	chr	425683	+	0.012	4
TPS_1847_1	chr	425713	+	0.0016	0
TPS_1848_1	chr	425720	+	0.0054	0
TPS_1849_1	chr	425735	+	0.0054	6
TPS_1850_1	chr	425744	+	0.0054	0
TPS_1851_1	chr	425764	+	0.00045	0
TPS_1852_1	chr	425781	+	6.4e-15	9	filtered in
TPS_1853_1	chr	425860	+	0.095	5
TPS_1854_1	chr	425876	+	4.6e-06	0
TPS_1855_1	chr	425890	+	4.9e-09	5
TPS_1856_1	chr	425897	+	9.5e-05	0
TPS_1857_1	chr	425914	+	7.1e-07	5
TPS_1858_1	chr	425959	+	0.09	0
TPS_1859_1	chr	425985	+	0.09	0
TPS_1860_1	chr	425996	+	0.09	0
TPS_1861_1	chr	426004	+	3e-06	18
TPS_1862_1	chr	426044	+	1e-07	5
TPS_1863_1	chr	426088	+	0.0039	19
TPS_1864_1	chr	426099	+	0.035	1
TPS_1865_1	chr	426219	+	0.049	4
TPS_1866_1	chr	426248	+	0.017	0
TPS_1867_1	chr	428977	+	0.00059	0
TPS_1868_1	chr	430250	+	6.3e-05	0
TPS_1869_1	chr	430945	+	0.00015	0
TPS_1870_1	chr	431581	+	0	0	filtered in
TPS_1871_1	chr	432210	+	0.041	0
TPS_1872_1	chr	432263	+	0.015	0
TPS_1873_1	chr	432505	+	0.0045	0
TPS_1874_1	chr	437803	+	0.021	0
TPS_1875_1	chr	441020	+	0.021	0
TPS_1876_1	chr	441557	+	1.4e-06	0
TPS_1877_1	chr	442215	+	3.7e-05	6
TPS_1878_1	chr	442227	+	1.1e-05	0
TPS_1879_1	chr	442314	+	0	2	filtered in
TPS_1880_1	chr	442407	+	3.1e-09	23
TPS_1881_1	chr	442425	+	3.1e-11	43	filtered in
TPS_1882_1	chr	442960	+	0.0071	0
TPS_1883_1	chr	444418	+	0.039	0
TPS_1884_1	chr	444556	+	0.051	0
TPS_1885_1	chr	444677	+	0.067	4
TPS_1886_1	chr	444704	+	0.014	0
TPS_1887_1	chr	444731	+	9.7e-09	28
TPS_1888_1	chr	444765	+	0.082	0
TPS_1889_1	chr	444775	+	0.082	0
TPS_1890_1	chr	444783	+	2.9e-05	0
TPS_1891_1	chr	444801	+	0.0013	9
TPS_1892_1	chr	444810	+	0.079	9
TPS_1893_1	chr	444847	+	0.079	0
TPS_1894_1	chr	444894	+	0.079	0
TPS_1895_1	chr	444925	+	0.076	0
TPS_1896_1	chr	444934	+	1.6e-07	1
TPS_1897_1	chr	445023	+	0.031	8
TPS_1898_1	chr	445048	+	0.031	2
TPS_1899_1	chr	445102	+	0.074	0
TPS_1900_1	chr	445159	+	0.0003	43
TPS_1901_1	chr	445214	+	0.00095	0
TPS_1902_1	chr	445239	+	0.068	0
TPS_1903_1	chr	445250	+	0.068	0
TPS_1904_1	chr	445266	+	0.028	0
TPS_1905_1	chr	445278	+	6.1e-07	2
TPS_1906_1	chr	445300	+	0.025	14
TPS_1907_1	chr	445317	+	0.062	0
TPS_1908_1	chr	445324	+	0.025	7
TPS_1909_1	chr	445339	+	0.025	0
TPS_1910_1	chr	445405	+	0.05	0
TPS_1911_1	chr	445743	+	0.028	0
TPS_1912_1	chr	446778	+	0.094	0
TPS_1913_1	chr	447009	+	0.09	0
TPS_1914_1	chr	447118	+	0.036	0
TPS_1915_1	chr	447172	+	1.6e-08	3
TPS_1916_1	chr	447184	+	0.022	0
TPS_1917_1	chr	447244	+	0.025	0
TPS_1918_1	chr	447555	+	0.037	0
TPS_1919_1	chr	447652	+	0.058	0
TPS_1920_1	chr	448322	+	0.095	0
TPS_1921_1	chr	449397	+	0.014	0
TPS_1922_1	chr	450472	+	0	0	filtered in
TPS_1923_1	chr	450626	+	0.016	0
TPS_1924_1	chr	450653	+	0.016	0
TPS_1925_1	chr	450811	+	0.00099	9
TPS_1926_1	chr	450833	+	3.3e-05	6
TPS_1927_1	chr	450850	+	0.00019	0
TPS_1928_1	chr	450937	+	0.004	4
TPS_1929_1	chr	451716	+	0.086	0
TPS_1930_1	chr	452522	+	0.093	0
TPS_1931_1	chr	453442	+	0.033	0
TPS_1932_1	chr	453451	+	0	1	filtered in
TPS_1933_1	chr	453525	+	0.098	0
TPS_1934_1	chr	453793	+	0	0	filtered in
TPS_1935_1	chr	454137	+	0	5	filtered in
TPS_1936_1	chr	454366	+	0.04	0
TPS_1937_1	chr	455278	+	0.0065	3
TPS_1938_1	chr	455575	+	0.0084	0
TPS_1939_1	chr	456088	+	0.042	0
TPS_1940_1	chr	456378	+	0.0046	0
TPS_1941_1	chr	456402	+	6.2e-06	15
TPS_1942_1	chr	456466	+	0.018	0
TPS_1943_1	chr	456578	+	0.00098	0
TPS_1944_1	chr	456585	+	0.017	0
TPS_1945_1	chr	456753	+	0.014	0
TPS_1946_1	chr	458215	+	0.077	0
TPS_1947_1	chr	458748	+	0	0	filtered in
TPS_1948_1	chr	458848	+	0.097	0
TPS_1949_1	chr	458856	+	0.097	0
TPS_1950_1	chr	458957	+	0.02	0
TPS_1951_1	chr	459073	+	0	3	filtered in
TPS_1952_1	chr	459411	+	5.1e-07	0
TPS_1953_1	chr	460301	+	0.00082	0
TPS_1954_1	chr	460427	+	0.054	0
TPS_1955_1	chr	460450	+	0.023	0
TPS_1956_1	chr	460458	+	0.054	0
TPS_1957_1	chr	460673	+	0.049	0
TPS_1958_1	chr	460754	+	0	2	filtered in
TPS_1959_1	chr	460778	+	0	13	filtered in
TPS_1960_1	chr	460789	+	0.02	6
TPS_1961_1	chr	460823	+	0.041	0
TPS_1962_1	chr	460833	+	0.016	0
TPS_1963_1	chr	460899	+	0.016	0
TPS_1964_1	chr	460911	+	0.013	0
TPS_1965_1	chr	461121	+	0.025	0
TPS_1966_1	chr	461168	+	0.025	0
TPS_1967_1	chr	461193	+	0.00053	0
TPS_1968_1	chr	461273	+	0.064	0
TPS_1969_1	chr	461427	+	0.0043	0
TPS_1970_1	chr	461699	+	0.013	0
TPS_1971_1	chr	461719	+	0.0028	1
TPS_1972_1	chr	461783	+	0	6	filtered in
TPS_1973_1	chr	461819	+	1.7e-06	0
TPS_1974_1	chr	461932	+	0.0085	0
TPS_1975_1	chr	462867	+	0.0064	0
TPS_1976_1	chr	464523	+	0	2	filtered in
TPS_1977_1	chr	464542	+	0.00089	0
TPS_1978_1	chr	464562	+	0.015	0
TPS_1979_1	chr	464633	+	2.9e-05	0
TPS_1980_1	chr	465259	+	0	2	filtered in
TPS_1981_1	chr	465351	+	0.061	3
TPS_1982_1	chr	465483	+	0.00015	0
TPS_1983_1	chr	465735	+	1.4e-06	1
TPS_1984_1	chr	466144	+	0.00055	0
TPS_1985_1	chr	466163	+	3.2e-12	0	filtered in
TPS_1986_1	chr	466174	+	0.014	0
TPS_1987_1	chr	466240	+	0.002	0
TPS_1988_1	chr	466418	+	0.00029	0
TPS_1989_1	chr	466655	+	0	0	filtered in
TPS_1990_1	chr	466970	+	0	0	filtered in
TPS_1991_1	chr	466979	+	1.2e-06	11
TPS_1992_1	chr	467320	+	0.0015	0
TPS_1993_1	chr	470858	+	0.072	0
TPS_1994_1	chr	471407	+	0.057	0
TPS_1995_1	chr	471759	+	0.0088	0
TPS_1996_1	chr	472333	+	0.011	0
TPS_1997_1	chr	472691	+	0.092	0
TPS_1998_1	chr	474139	+	0.023	0
TPS_1999_1	chr	476459	+	0.069	0
[truncated: 19,444 more rows]
