# Supplementary material for: Halobacterium salinarum and Haloferax volcanii Comparative Transcriptomics Reveals Conserved Transcriptional Processing Sites
Source: Genes (Basel). 2021 Jun 30;12(7):1018. doi: 10.3390/genes12071018 (PMC8303175; doi:10.3390/genes12071018)
Supplement: Supplementary file 1 [file genes-12-01018-s001.zip › Amr_et_al_genes_2021_v39-zipfile/Table_S12__TPS_Hvolcanii_filtered_pvalue_TPS_asTPS.xls]

## Sheet: TPS_Hvolcanii
	ID	Replicon	Position	Strand	Difference	p-Value	Positional Uncertainty
1	TPS_049476	chr	158081	-	60	0	79
	TPS_002817	chr	158085	+	28	0	0
2	TPS_049817	chr	168997	-	22	0	2
	TPS_003074	chr	168998	+	28	2.7e-15	20
3	TPS_052020	chr	307518	-	36	0	1
	TPS_006211	chr	307519	+	33	0	5
4	TPS_052038	chr	312083	-	43	0	0
	TPS_006244	chr	312088	+	53	0	5
5	TPS_052040	chr	312092	-	236	0	2
	TPS_009288	chr	461404	+	60	0	0
6	TPS_054068	chr	461406	-	210	0	21
	TPS_054133	chr	468322	-	35	2.5e-10	8
7	TPS_009783	chr	468323	+	46	0	8
	TPS_010406	chr	530009	+	96	0	0
8	TPS_054865	chr	530013	-	62	0	9
	TPS_056336	chr	652504	-	108	0	11
9	TPS_012128	chr	652505	+		0	2
	TPS_056636	chr	679576	-	28	0	1
10	TPS_012568	chr	679581	+	23	7.4e-15	3
	TPS_012634	chr	684635	+	57	0	18
11	TPS_056735	chr	684640	-	96	0	11
	TPS_012681	chr	686560	+	65	0	2
12	TPS_056780	chr	686561	-	15	5.1e-11	0
	TPS_058596	chr	762925	-	26	4.4e-10	15
13	TPS_014141	chr	762929	+	23	0	1
	TPS_059851	chr	842254	-	36	0	20
14	TPS_016036	chr	842255	+	262	0	0
	TPS_020000	chr	1045832	+	22	2.8e-10	20
15	TPS_063563	chr	1045837	-	31	1.4e-11	1
	TPS_022277	chr	1191272	+	19	1.2e-11	11
16	TPS_066003	chr	1191276	-	40	0	0
	TPS_023329	chr	1270517	+	17	2.2e-10	3
17	TPS_066963	chr	1270517	-	20	5.9e-11	12
	TPS_068308	chr	1383006	-	69	0	0
18	TPS_024686	chr	1383011	+	37	0	0
	TPS_068350	chr	1386281	-	54	0	6
19	TPS_024733	chr	1386284	+		0	0
	TPS_070922	chr	1526267	-	449	0	1
20	TPS_026837	chr	1526268	+	32	0	1
	TPS_026886	chr	1529209	+	10	0	0
21	TPS_070968	chr	1529212	-	27	0	7
	TPS_027159	chr	1536573	+	39	0	6
22	TPS_071096	chr	1536578	-	90	0	44
	TPS_029126	chr	1649670	+	56	0	0
23	TPS_072413	chr	1649672	-	1601	0	16
	TPS_030196	chr	1730171	+	31	0	0
24	TPS_073744	chr	1730176	-	68	0	17
	TPS_030197	chr	1730179	+	23	4e-10	1
25	TPS_075902	chr	1838676	-	160	0	8
	TPS_031691	chr	1838680	+	96	0	2
26	TPS_031700	chr	1838791	+	138	0	1
	TPS_075923	chr	1838792	-	203	0	10
27	TPS_031955	chr	1865414	+	203	0	8
	TPS_076374	chr	1865416	-	107	0	2
28	TPS_076950	chr	1899372	-	328	0	0
	TPS_032584	chr	1899374	+	51	0	0
29	TPS_077062	chr	1909302	-	57	0	0
	TPS_033228	chr	1909303	+	22	2.3e-14	12
30	TPS_033248	chr	1909433	+	25	0	2
	TPS_077064	chr	1909434	-	56	0	0
31	TPS_033998	chr	1928010	+	146	0	0
	TPS_077674	chr	1928013	-	62	0	6
32	TPS_078410	chr	2009381	-	30	0	0
	TPS_034560	chr	2009383	+	30	0	5
33	TPS_036773	chr	2136734	+	14	0	7
	TPS_080299	chr	2136734	-	17	0	4
34	TPS_080498	chr	2149277	-	50	0	0
	TPS_037039	chr	2149282	+	38	0	0
35	TPS_082273	chr	2264608	-	1480	0	80
	TPS_038660	chr	2264610	+	219	0	1
36	TPS_039454	chr	2301692	+	111	0	0
	TPS_082792	chr	2301696	-	40	0	0
37	TPS_083468	chr	2344895	-	300	0	8
	TPS_039860	chr	2344899	+	17	0	0
38	TPS_084074	chr	2384733	-	39	0	5
	TPS_040252	chr	2384736	+	30	0	0
39	TPS_086431	chr	2474808	-	48	0	2
	TPS_041070	chr	2474811	+	102	0	0
40	TPS_086461	chr	2482678	-	28	0	7
	TPS_041231	chr	2482682	+	45	0	0
41	TPS_042215	chr	2564638	+	17	4.5e-11	4
	TPS_087801	chr	2564641	-	49	0	3
42	TPS_087911	chr	2568504	-	31	0	0
	TPS_042257	chr	2568507	+	291	0	2
43	TPS_042615	chr	2583328	+	139	0	3
	TPS_087958	chr	2583331	-	27	0	0
44	TPS_042844	chr	2592793	+	64	0	9
	TPS_088153	chr	2592796	-	42	0	0
45	TPS_088350	chr	2596811	-	42	0	5
	TPS_042915	chr	2596816	+	40	0	0
46	TPS_043519	chr	2651880	+	1596	0	18
	TPS_089567	chr	2651882	-	32	0	0
47	TPS_089568	chr	2651901	-	68	0	0
	TPS_043528	chr	2651906	+	31	0	0
48	TPS_090699	chr	2766430	-	125	0	0
	TPS_045289	chr	2766433	+	25	4.8e-12	0
