# Supplementary material for: Halobacterium salinarum and Haloferax volcanii Comparative Transcriptomics Reveals Conserved Transcriptional Processing Sites
Source: Genes (Basel). 2021 Jun 30;12(7):1018. doi: 10.3390/genes12071018 (PMC8303175; doi:10.3390/genes12071018)
Supplement: Supplementary file 1 [file genes-12-01018-s001.zip › Amr_et_al_genes_2021_v39-zipfile/Table_S11__TPS_Hsal_filtered_pvalue_TPS_asTPS.xls]

## Sheet: TPS_Hsalinarum
	ID	Replicon	Position	Strand	Difference	p.Value	Positional.Uncertainty
1	TPS_8098_1	chr	41939	-	15	6e-14	3
	TPS_319_1	chr	41940	+	36	0	5
2	TPS_1406_1	chr	280432	+	16	3.6e-10	31
	TPS_9113_1	chr	280436	-	17	3.2e-11	9
3	TPS_12060_1	chr	990052	-	27	0	0
	TPS_3974_1	chr	990053	+	30	0	0
4	TPS_12837_1	chr	1231140	-	43	0	9
	TPS_4766_1	chr	1231141	+	194	0	0
5	TPS_12930_1	chr	1279366	-	219	0	5
	TPS_5067_1	chr	1279370	+	39	0	2
6	TPS_16086_1	chr	1984226	-	136	0	4
	TPS_7673_1	chr	1984231	+	20	2.9e-15	15
7	TPS_17624_1	plasmid_pNRC100	58596	-	82	0	0
	TPS_16668_1	plasmid_pNRC100	58597	+	40	0	1
8	TPS_17738_1	plasmid_pNRC100	79796	-	46	0	10
	TPS_16764_1	plasmid_pNRC100	79797	+	187	0	0
9	TPS_17744_1	plasmid_pNRC100	81984	-	70	0	0
	TPS_16772_1	plasmid_pNRC100	81985	+	288	0	2
10	TPS_17985_1	plasmid_pNRC100	126540	-	161	0	3
	TPS_16980_1	plasmid_pNRC100	126543	+	37	0	0
11	TPS_18236_1	plasmid_pNRC100	191293	-	53	0	6
	TPS_17256_1	plasmid_pNRC100	191298	+	70	0	1
12	TPS_20179_1	plasmid_pNRC200	58596	-	91	0	0
	TPS_18526_1	plasmid_pNRC200	58597	+	41	0	3
13	TPS_20281_1	plasmid_pNRC200	79796	-	36	0	9
	TPS_18622_1	plasmid_pNRC200	79797	+	200	0	0
14	TPS_20289_1	plasmid_pNRC200	81984	-	60	0	0
	TPS_18632_1	plasmid_pNRC200	81985	+	283	0	2
15	TPS_20534_1	plasmid_pNRC200	137058	-	41	0	6
	TPS_18862_1	plasmid_pNRC200	137059	+	195	0	0
16	TPS_20694_1	plasmid_pNRC200	181633	-	58	0	2
	TPS_19020_1	plasmid_pNRC200	181634	+	28	0	2
17	TPS_21097_1	plasmid_pNRC200	276727	-	44	0	6
	TPS_19493_1	plasmid_pNRC200	276728	+	200	0	0
18	TPS_21442_1	plasmid_pNRC200	365372	-	54	0	6
	TPS_19802_1	plasmid_pNRC200	365377	+	63	0	1
