# Supplementary material for: Halobacterium salinarum and Haloferax volcanii Comparative Transcriptomics Reveals Conserved Transcriptional Processing Sites
Source: Genes (Basel). 2021 Jun 30;12(7):1018. doi: 10.3390/genes12071018 (PMC8303175; doi:10.3390/genes12071018)
Supplement: Supplementary file 1 [file genes-12-01018-s001.zip › Amr_et_al_genes_2021_v39-zipfile/Table_S10__TPS_Hvolcanii_filtered_pvalue_TPS_asTPS_all.xls]

## Sheet: TPS_Hvolcanii
ID	Replicon	Position	Strand	Difference	p-Value	Positional Uncertainty	Status		p-value < 10-9
TPS_000321	chr	10262	+	15	3.2e-10	0	filtered in
TPS_000435	chr	16389	+	16	2.3e-10	22	filtered in
TPS_000450	chr	16438	+	26	2.8e-15	28	filtered in
TPS_000472	chr	16867	+	77	0	0	filtered in
TPS_000474	chr	17046	+	51	0	1	filtered in
TPS_000480	chr	17224	+	34	0	0	filtered in
TPS_000887	chr	36014	+	22	0	8	filtered in
TPS_000901	chr	41175	+	12	7e-13	0	filtered in
TPS_000916	chr	47647	+	56	0	1	filtered in
TPS_000958	chr	60229	+	24	0	5	filtered in
TPS_001178	chr	89351	+	19	5.2e-11	3	filtered in
TPS_001394	chr	98114	+	42	0	5	filtered in
TPS_001395	chr	98144	+	35	0	1	filtered in
TPS_001402	chr	98216	+	39	0	1	filtered in
TPS_001732	chr	104763	+	29	0	2	filtered in
TPS_001734	chr	104774	+	25	0	0	filtered in
TPS_002286	chr	125067	+	18	0	0	filtered in
TPS_002817	chr	158085	+	28	0	0	filtered in
TPS_003158	chr	169706	+	22	0	0	filtered in
TPS_003735	chr	194378	+	30	0	0	filtered in
TPS_003776	chr	194516	+	27	0	39	filtered in
TPS_003790	chr	194663	+	252	0	14	filtered in
TPS_003797	chr	194707	+	22	6.2e-12	7	filtered in
TPS_003810	chr	194755	+	38	0	108	filtered in
TPS_003883	chr	194959	+	21	0	3	filtered in
TPS_004312	chr	235721	+	30	0	1	filtered in
TPS_004316	chr	235851	+	18	0	0	filtered in
TPS_004317	chr	236045	+	32	0	0	filtered in
TPS_004318	chr	236094	+	6	0	0	filtered in
TPS_004319	chr	236181	+	234	0	0	filtered in
TPS_004557	chr	260055	+	35	0	19	filtered in
TPS_006044	chr	300037	+	133	0	6	filtered in
TPS_007529	chr	353752	+	14	6.2e-10	0	filtered in
TPS_007786	chr	365379	+	221	0	10	filtered in
TPS_007822	chr	374182	+	50	0	4	filtered in
TPS_008161	chr	396678	+	15	7.5e-10	1	filtered in
TPS_008463	chr	404242	+	29	0	0	filtered in
TPS_008490	chr	404854	+	21	2e-14	6	filtered in
TPS_008512	chr	412556	+	27	0	0	filtered in
TPS_008513	chr	413067	+	25	0	0	filtered in
TPS_008649	chr	431654	+	54	0	2	filtered in
TPS_008874	chr	440347	+	115	0	0	filtered in
TPS_008875	chr	440360	+	332	0	2	filtered in
TPS_008878	chr	440383	+	707	0	1	filtered in
TPS_008879	chr	440701	+	409	0	0	filtered in
TPS_008880	chr	440714	+	457	0	2	filtered in
TPS_008886	chr	440737	+	564	0	7	filtered in
TPS_008891	chr	440755	+	3092	0	3	filtered in
TPS_008937	chr	447751	+	27	0	11	filtered in
TPS_009270	chr	459393	+	30	0	0	filtered in
TPS_009276	chr	460805	+	36	0	1	filtered in
TPS_009279	chr	460935	+	8	0	0	filtered in
TPS_009281	chr	461178	+	203	0	0	filtered in
TPS_009282	chr	461265	+	238	0	0	filtered in
TPS_009796	chr	468402	+	46	0	4	filtered in
TPS_009798	chr	468413	+	31	0	7	filtered in
TPS_010010	chr	497943	+	18	0	0	filtered in
TPS_010070	chr	506764	+	45	0	0	filtered in
TPS_010408	chr	530059	+	59	0	0	filtered in
TPS_010409	chr	530072	+	39	0	0	filtered in
TPS_010410	chr	530082	+	36	0	0	filtered in
TPS_010418	chr	530371	+	45	0	0	filtered in
TPS_010420	chr	530394	+	36	0	0	filtered in
TPS_010547	chr	552012	+	59	0	1	filtered in
TPS_010585	chr	556927	+	34	0	0	filtered in
TPS_010834	chr	567978	+	14	7.9e-14	5	filtered in
TPS_010842	chr	569477	+	38	0	2	filtered in
TPS_010906	chr	577800	+	20	4.7e-13	5	filtered in
TPS_010934	chr	578162	+	24	0	1	filtered in
TPS_010937	chr	578311	+	48	0	1	filtered in
TPS_011182	chr	605154	+	18	0	1	filtered in
TPS_012130	chr	652515	+	28	0	1	filtered in
TPS_012134	chr	652605	+	24	0	0	filtered in
TPS_012244	chr	653823	+	29	0	2	filtered in
TPS_012246	chr	653876	+	44	0	2	filtered in
TPS_012253	chr	654089	+	208	0	1	filtered in
TPS_012497	chr	664691	+	50	0	12	filtered in
TPS_012911	chr	695105	+	24	4.6e-14	9	filtered in
TPS_012931	chr	695173	+	32	0	35	filtered in
TPS_013430	chr	723672	+	420	0	2	filtered in
TPS_013431	chr	723681	+	431	0	1	filtered in
TPS_013452	chr	731344	+	48	0	0	filtered in
TPS_014162	chr	763567	+	27	0	1	filtered in
TPS_015009	chr	780353	+	46	0	1	filtered in
TPS_015056	chr	782788	+	33	0	0	filtered in
TPS_015407	chr	800923	+	21	0	0	filtered in
TPS_015644	chr	825680	+	30	0	0	filtered in
TPS_015648	chr	826202	+	30	0	7	filtered in
TPS_015847	chr	832425	+	31	0	6	filtered in
TPS_015985	chr	839435	+	35	0	1	filtered in
TPS_015987	chr	839565	+	125	0	0	filtered in
TPS_015989	chr	839808	+	200	0	0	filtered in
TPS_015993	chr	839895	+	210	0	10	filtered in
TPS_015998	chr	839940	+	31	7.4e-14	14	filtered in
TPS_016002	chr	839976	+	141	0	0	filtered in
TPS_016053	chr	850612	+	16	4.1e-12	0	filtered in
TPS_016524	chr	859583	+	21	4.4e-11	0	filtered in
TPS_016532	chr	859620	+	24	2.4e-14	7	filtered in
TPS_016836	chr	880881	+	12	7.6e-10	0	filtered in
TPS_016844	chr	883090	+	201	0	0	filtered in
TPS_016845	chr	883099	+	115	0	1	filtered in
TPS_018047	chr	929966	+	90	0	0	filtered in
TPS_018050	chr	930434	+	29	0	0	filtered in
TPS_018080	chr	934855	+	16	3.7e-11	0	filtered in
TPS_018108	chr	941389	+	15	0	0	filtered in
TPS_018339	chr	955308	+	11	0	0	filtered in
TPS_018562	chr	964627	+	27	0	0	filtered in
TPS_018870	chr	982795	+	29	0	20	filtered in
TPS_018894	chr	986669	+	30	0	3	filtered in
TPS_018904	chr	987703	+	15	3.7e-10	3	filtered in
TPS_018930	chr	989097	+	24	0	0	filtered in
TPS_019471	chr	1020736	+	19	8.1e-10	4	filtered in
TPS_019652	chr	1025330	+	15	1.7e-10	5	filtered in
TPS_020000	chr	1045832	+	22	2.8e-10	20	filtered in
TPS_020053	chr	1046403	+	38	0	0	filtered in
TPS_020275	chr	1063791	+	20	1.7e-12	27	filtered in
TPS_020847	chr	1098389	+	22	2.3e-13	27	filtered in
TPS_020999	chr	1113040	+	9	1.5e-10	0	filtered in
TPS_021202	chr	1121973	+	20	1.5e-12	28	filtered in
TPS_021215	chr	1122063	+	17	6.6e-12	1	filtered in
TPS_021423	chr	1140088	+	22	5.9e-11	26	filtered in
TPS_021755	chr	1160643	+	122	0	0	filtered in
TPS_021922	chr	1171338	+	15	1.3e-10	3	filtered in
TPS_022277	chr	1191272	+	19	1.2e-11	11	filtered in
TPS_023037	chr	1239577	+	18	0	0	filtered in
TPS_023066	chr	1247639	+	18	6.5e-13	2	filtered in
TPS_023329	chr	1270517	+	17	2.2e-10	3	filtered in
TPS_023334	chr	1270635	+	63	0	0	filtered in
TPS_023346	chr	1275527	+	21	3.2e-12	0	filtered in
TPS_023488	chr	1291823	+	11	1.4e-10	0	filtered in
TPS_023583	chr	1299335	+	98	0	0	filtered in
TPS_023584	chr	1299367	+	37	0	0	filtered in
TPS_023589	chr	1299539	+	30	0	0	filtered in
TPS_024251	chr	1336988	+	46	0	0	filtered in
TPS_024549	chr	1361382	+	19	2.3e-12	0	filtered in
TPS_024570	chr	1362725	+	15	2.9e-10	0	filtered in
TPS_024602	chr	1371298	+	22	5.6e-15	1	filtered in
TPS_024616	chr	1377499	+	26	0	0	filtered in
TPS_024620	chr	1377992	+	58	0	1	filtered in
TPS_024625	chr	1378015	+	49	0	4	filtered in
TPS_024668	chr	1381516	+	38	0	1	filtered in
TPS_024735	chr	1386474	+	29	0	3	filtered in
TPS_024736	chr	1386669	+	29	0	0	filtered in
TPS_024738	chr	1386682	+	179	0	1	filtered in
TPS_024741	chr	1390713	+	34	0	1	filtered in
TPS_024745	chr	1390843	+	55	0	0	filtered in
TPS_024746	chr	1391037	+	31	0	0	filtered in
TPS_024747	chr	1391086	+	8	0	0	filtered in
TPS_024748	chr	1391173	+	237	0	0	filtered in
TPS_024798	chr	1394709	+	25	0	2	filtered in
TPS_024807	chr	1394996	+	49	0	3	filtered in
TPS_024812	chr	1395322	+	24	8.5e-11	1	filtered in
TPS_025810	chr	1448360	+	59	0	3	filtered in
TPS_025812	chr	1448404	+	62	0	0	filtered in
TPS_026043	chr	1454313	+	22	1.3e-14	0	filtered in
TPS_026225	chr	1471273	+	111	0	1	filtered in
TPS_026232	chr	1472603	+	33	0	0	filtered in
TPS_026507	chr	1494108	+	41	0	0	filtered in
TPS_026612	chr	1506539	+	22	0	3	filtered in
TPS_026615	chr	1506645	+	60	0	1	filtered in
TPS_026738	chr	1512849	+	25	0	11	filtered in
TPS_027159	chr	1536573	+	39	0	6	filtered in
TPS_027170	chr	1536664	+	26	0	2	filtered in
TPS_027326	chr	1542595	+	22	3.6e-10	0	filtered in
TPS_027332	chr	1545235	+	34	0	0	filtered in
TPS_027609	chr	1547967	+	92	0	44	filtered in
TPS_027698	chr	1562304	+	45	0	4	filtered in
TPS_027702	chr	1563045	+	19	1.9e-12	0	filtered in
TPS_028200	chr	1592862	+	44	0	0	filtered in
TPS_028241	chr	1596306	+	162	0	4	filtered in
TPS_028273	chr	1605374	+	41	0	2	filtered in
TPS_028281	chr	1605585	+	39	0	4	filtered in
TPS_028286	chr	1605708	+	29	0	10	filtered in
TPS_028466	chr	1612382	+	69	0	12	filtered in
TPS_028719	chr	1623270	+	28	0	2	filtered in
TPS_028934	chr	1630855	+	14	8.3e-11	0	filtered in
TPS_029054	chr	1645352	+	48	0	0	filtered in
TPS_029056	chr	1646436	+	68	0	0	filtered in
TPS_029113	chr	1649068	+	33	0	1	filtered in
TPS_029117	chr	1649198	+	124	0	0	filtered in
TPS_029348	chr	1671331	+	53	0	1	filtered in
TPS_029482	chr	1683889	+	31	0	17	filtered in
TPS_029558	chr	1686509	+	18	6.5e-13	6	filtered in
TPS_029594	chr	1688669	+	20	1.3e-10	8	filtered in
TPS_029704	chr	1700099	+	59	0	0	filtered in
TPS_029710	chr	1700537	+	28	0	1	filtered in
TPS_029727	chr	1703807	+	132	0	0	filtered in
TPS_029769	chr	1707282	+	28	0	1	filtered in
TPS_029773	chr	1707851	+	28	0	0	filtered in
TPS_029831	chr	1718918	+	36	0	15	filtered in
TPS_030195	chr	1730161	+	34	0	0	filtered in
TPS_030196	chr	1730171	+	31	0	0	filtered in
TPS_030197	chr	1730179	+	23	4e-10	1	filtered in
TPS_030247	chr	1734748	+	24	0	0	filtered in
TPS_030281	chr	1736519	+	23	0	2	filtered in
TPS_030379	chr	1743700	+	19	4.7e-12	0	filtered in
TPS_030394	chr	1744475	+	44	0	12	filtered in
TPS_030411	chr	1750729	+	55	0	0	filtered in
TPS_030896	chr	1805387	+	22	0	6	filtered in
TPS_030904	chr	1806380	+	15	0	0	filtered in
TPS_031166	chr	1815105	+	16	9.4e-11	0	filtered in
TPS_031320	chr	1824246	+	98	0	31	filtered in
TPS_031340	chr	1824311	+	28	0	2	filtered in
TPS_031547	chr	1828017	+	23	0	2	filtered in
TPS_031691	chr	1838680	+	96	0	2	filtered in
TPS_031697	chr	1838781	+	761	0	3	filtered in
TPS_031700	chr	1838791	+	138	0	1	filtered in
TPS_031707	chr	1838822	+	317	0	2	filtered in
TPS_031713	chr	1839796	+	33	0	0	filtered in
TPS_031932	chr	1860789	+	23	0	2	filtered in
TPS_031938	chr	1861157	+	18	3.2e-13	0	filtered in
TPS_032312	chr	1883155	+	13	1.1e-14	3	filtered in
TPS_032556	chr	1891100	+	30	0	0	filtered in
TPS_032869	chr	1903172	+	34	0	1	filtered in
TPS_032872	chr	1903302	+	17	0	0	filtered in
TPS_032873	chr	1903496	+	31	0	0	filtered in
TPS_032874	chr	1903545	+	6	0	0	filtered in
TPS_032875	chr	1903632	+	231	0	0	filtered in
TPS_032882	chr	1904044	+	42	0	1	filtered in
TPS_032884	chr	1904121	+	79	0	2	filtered in
TPS_032885	chr	1904136	+	52	0	0	filtered in
TPS_032886	chr	1904195	+	111	0	0	filtered in
TPS_032891	chr	1904957	+	76	0	10	filtered in
TPS_033165	chr	1907782	+	24	2.8e-11	1	filtered in
TPS_033370	chr	1916419	+	17	2.9e-10	0	filtered in
TPS_033993	chr	1927478	+	40	0	0	filtered in
TPS_034044	chr	1931963	+	60	0	0	filtered in
TPS_034045	chr	1931972	+	42	0	1	filtered in
TPS_034464	chr	1991139	+	53	0	0	filtered in
TPS_034492	chr	1997571	+	22	8.2e-13	0	filtered in
TPS_035863	chr	2078958	+	24	0	0	filtered in
TPS_036138	chr	2101760	+	32	0	60	filtered in
TPS_036151	chr	2101822	+	36	0	13	filtered in
TPS_036181	chr	2102169	+	28	0	4	filtered in
TPS_036199	chr	2104682	+	16	3.9e-13	0	filtered in
TPS_036211	chr	2110908	+	34	0	3	filtered in
TPS_036214	chr	2111038	+	17	0	0	filtered in
TPS_036215	chr	2111232	+	33	0	0	filtered in
TPS_036216	chr	2111281	+	5	0	0	filtered in
TPS_036218	chr	2111368	+	235	0	4	filtered in
TPS_036220	chr	2111413	+	24	1.4e-10	14	filtered in
TPS_036265	chr	2112934	+	153	0	2	filtered in
TPS_036281	chr	2113480	+	53	0	1	filtered in
TPS_036534	chr	2126084	+	29	0	0	filtered in
TPS_036968	chr	2141167	+	67	0	0	filtered in
TPS_037045	chr	2149581	+	99	0	0	filtered in
TPS_037068	chr	2151299	+	24	7.6e-10	0	filtered in
TPS_037241	chr	2161496	+	96	0	1	filtered in
TPS_037270	chr	2163811	+	20	0	0	filtered in
TPS_037283	chr	2171658	+	34	0	0	filtered in
TPS_037947	chr	2219835	+	36	0	0	filtered in
TPS_038348	chr	2238544	+	35	0	8	filtered in
TPS_038491	chr	2245170	+	21	0	3	filtered in
TPS_038606	chr	2251114	+	86	0	1	filtered in
TPS_038610	chr	2251867	+	574	0	3	filtered in
TPS_038615	chr	2251892	+	39	0	6	filtered in
TPS_038663	chr	2264908	+	37	0	1	filtered in
TPS_038842	chr	2269034	+	26	0	7	filtered in
TPS_039321	chr	2290485	+	23	2.1e-13	37	filtered in
TPS_039334	chr	2290546	+	19	1.2e-10	7	filtered in
TPS_039739	chr	2329185	+	42	0	18	filtered in
TPS_039771	chr	2335778	+	34	0	1	filtered in
TPS_039775	chr	2336151	+	204	0	0	filtered in
TPS_039860	chr	2344899	+	17	0	0	filtered in
TPS_039957	chr	2360687	+	30	0	0	filtered in
TPS_040211	chr	2379824	+	32	0	0	filtered in
TPS_040503	chr	2398126	+	15	3.7e-10	0	filtered in
TPS_040519	chr	2401287	+	65	0	1	filtered in
TPS_040524	chr	2403737	+	2	0	0	filtered in
TPS_040540	chr	2409678	+	24	2.2e-12	0	filtered in
TPS_040561	chr	2413318	+	25	0	7	filtered in
TPS_040922	chr	2457682	+	18	1.1e-11	13	filtered in
TPS_041057	chr	2473002	+	19	6.8e-13	5	filtered in
TPS_041382	chr	2497522	+	19	6.1e-14	0	filtered in
TPS_041541	chr	2506569	+	26	0	1	filtered in
TPS_041861	chr	2539952	+	88	0	1	filtered in
TPS_041865	chr	2540798	+	23	0	1	filtered in
TPS_041953	chr	2547716	+	17	9.1e-12	0	filtered in
TPS_042028	chr	2550661	+	23	0	0	filtered in
TPS_042252	chr	2567984	+	17	0	0	filtered in
TPS_042853	chr	2592840	+	42	0	7	filtered in
TPS_042867	chr	2592895	+	127	0	26	filtered in
TPS_042871	chr	2592910	+	75	0	5	filtered in
TPS_042874	chr	2592919	+	33	4.7e-12	6	filtered in
TPS_042885	chr	2593004	+	31	0	2	filtered in
TPS_042900	chr	2593231	+	33	0	0	filtered in
TPS_042907	chr	2595916	+	31	0	1	filtered in
TPS_042911	chr	2596689	+	76	0	1	filtered in
TPS_042915	chr	2596816	+	40	0	0	filtered in
TPS_043117	chr	2622809	+	18	2.1e-11	0	filtered in
TPS_043375	chr	2639748	+	22	1.6e-13	4	filtered in
TPS_043722	chr	2669860	+	105	0	0	filtered in
TPS_043786	chr	2674920	+	45	0	1	filtered in
TPS_043788	chr	2674930	+	38	0	3	filtered in
TPS_043885	chr	2680713	+	28	0	0	filtered in
TPS_043886	chr	2680723	+	15	1.2e-10	0	filtered in
TPS_044215	chr	2706675	+	54	0	9	filtered in
TPS_044218	chr	2706812	+	40	0	6	filtered in
TPS_044244	chr	2707296	+	23	1.1e-11	5	filtered in
TPS_044426	chr	2717687	+	34	0	4	filtered in
TPS_044430	chr	2717761	+	54	0	4	filtered in
TPS_044437	chr	2717886	+	79	0	7	filtered in
TPS_044447	chr	2718186	+	39	0	0	filtered in
TPS_044449	chr	2718225	+	269	0	1	filtered in
TPS_044696	chr	2744055	+	31	0	1	filtered in
TPS_044887	chr	2752569	+	19	6.3e-10	0	filtered in
TPS_044901	chr	2752660	+	25	5.3e-14	15	filtered in
TPS_045136	chr	2759388	+	86	0	10	filtered in
TPS_045139	chr	2759403	+	60	0	17	filtered in
TPS_045147	chr	2759430	+	110	0	5	filtered in
TPS_045154	chr	2759469	+	42	0	4	filtered in
TPS_045156	chr	2759484	+	46	0	5	filtered in
TPS_045163	chr	2759501	+	56	0	6	filtered in
TPS_045164	chr	2759510	+	164	0	3	filtered in
TPS_045353	chr	2778222	+	34	0	4	filtered in
TPS_045936	chr	2799218	+	47	0	0	filtered in
TPS_045948	chr	2799449	+	16	0	0	filtered in
TPS_046040	chr	2808989	+	35	0	11	filtered in
TPS_046066	chr	2811927	+	26	4.2e-15	1	filtered in
TPS_046068	chr	2811936	+	80	0	1	filtered in
TPS_046180	chr	2816329	+	37	0	10	filtered in
TPS_046185	chr	2816366	+	23	4.2e-13	1	filtered in
TPS_046198	chr	2816520	+	32	0	2	filtered in
TPS_046247	chr	2821277	+	122	0	0	filtered in
TPS_046253	chr	2821541	+	12	0	0	filtered in
TPS_046276	chr	2823792	+	15	1.6e-10	0	filtered in
TPS_046280	chr	2824330	+	21	4.1e-14	1	filtered in
TPS_046286	chr	2824480	+	26	0	0	filtered in
TPS_046308	chr	2834970	+	33	0	0	filtered in
TPS_046310	chr	2835057	+	24	0	9	filtered in
TPS_046428	chr	481	-	98	0	0	filtered in
TPS_046430	chr	1099	-	39	0	0	filtered in
TPS_046775	chr	16314	-	38	0	6	filtered in
TPS_046872	chr	18181	-	23	1.1e-14	5	filtered in
TPS_046938	chr	22647	-	20	2.6e-13	21	filtered in
TPS_047934	chr	63515	-	216	0	0	filtered in
TPS_048295	chr	97798	-	31	0	9	filtered in
TPS_048402	chr	104495	-	72	0	9	filtered in
TPS_048407	chr	104512	-	35	0	7	filtered in
TPS_048677	chr	119533	-	19	2.6e-12	9	filtered in
TPS_048687	chr	119613	-	92	0	18	filtered in
TPS_048742	chr	121948	-	25	0	0	filtered in
TPS_049145	chr	140297	-	23	0	0	filtered in
TPS_049148	chr	142904	-	109	0	0	filtered in
TPS_049172	chr	144791	-	46	0	0	filtered in
TPS_049397	chr	157753	-	24	0	0	filtered in
TPS_049817	chr	168997	-	22	0	2	filtered in
TPS_049835	chr	170791	-	47	0	0	filtered in
TPS_049995	chr	178440	-	11	8.9e-11	4	filtered in
TPS_050105	chr	206168	-	35	0	32	filtered in
TPS_050662	chr	237879	-	35	0	0	filtered in
TPS_050685	chr	244040	-	23	0	0	filtered in
TPS_050686	chr	244139	-	98	0	0	filtered in
TPS_050689	chr	244292	-	49	0	0	filtered in
TPS_050707	chr	245495	-	23	1.9e-11	0	filtered in
TPS_050708	chr	245594	-	95	0	0	filtered in
TPS_050711	chr	245747	-	49	0	0	filtered in
TPS_051211	chr	269013	-	43	0	2	filtered in
TPS_051675	chr	279813	-	19	4.5e-11	1	filtered in
TPS_051683	chr	280597	-	13	4.4e-12	0	filtered in
TPS_051718	chr	289164	-	29	0	0	filtered in
TPS_052061	chr	319052	-	149	0	0	filtered in
TPS_052093	chr	329980	-	36	0	1	filtered in
TPS_052408	chr	363676	-	17	1.5e-14	0	filtered in
TPS_052588	chr	376420	-	19	0	0	filtered in
TPS_052899	chr	399105	-	17	5.6e-11	3	filtered in
TPS_052907	chr	401491	-	26	0	0	filtered in
TPS_052909	chr	402451	-	51	0	1	filtered in
TPS_053465	chr	420030	-	35	0	0	filtered in
TPS_053775	chr	431404	-	17	0	0	filtered in
TPS_053855	chr	438381	-	16	2.2e-10	0	filtered in
TPS_053883	chr	446320	-	20	7.6e-14	5	filtered in
TPS_053967	chr	451216	-	42	0	1	filtered in
TPS_054039	chr	459065	-	65	0	0	filtered in
TPS_054081	chr	465011	-	16	1.1e-10	0	filtered in
TPS_055159	chr	561789	-	72	0	0	filtered in
TPS_055569	chr	609046	-	63	0	0	filtered in
TPS_055766	chr	618286	-	34	0	0	filtered in
TPS_055777	chr	620698	-	128	0	1	filtered in
TPS_055919	chr	626220	-	26	0	0	filtered in
TPS_056057	chr	629716	-	27	0	0	filtered in
TPS_056123	chr	645012	-	20	9.4e-11	0	filtered in
TPS_056144	chr	645316	-	14	0	4	filtered in
TPS_056622	chr	664432	-	19	1.7e-12	0	filtered in
TPS_056623	chr	664441	-	23	0	0	filtered in
TPS_056642	chr	680420	-	20	0	0	filtered in
TPS_056710	chr	684454	-	31	0	18	filtered in
TPS_056713	chr	684488	-	59	0	1	filtered in
TPS_056715	chr	684503	-	41	0	1	filtered in
TPS_056718	chr	684532	-	35	0	5	filtered in
TPS_057040	chr	697246	-	21	2.7e-15	0	filtered in
TPS_057045	chr	699815	-	16	1.8e-10	2	filtered in
TPS_057140	chr	712738	-	19	2.3e-11	51	filtered in
TPS_058001	chr	744608	-	75	0	0	filtered in
TPS_058795	chr	773287	-	37	0	0	filtered in
TPS_059398	chr	810788	-	22	7.3e-15	0	filtered in
TPS_059410	chr	813706	-	73	0	0	filtered in
TPS_059426	chr	817508	-	30	0	19	filtered in
TPS_059753	chr	827674	-	111	0	0	filtered in
TPS_059769	chr	831449	-	25	0	0	filtered in
TPS_059772	chr	831770	-	16	1e-10	0	filtered in
TPS_059828	chr	836833	-	24	0	0	filtered in
TPS_059829	chr	836932	-	94	0	0	filtered in
TPS_059832	chr	837085	-	48	0	0	filtered in
TPS_060554	chr	888593	-	28	0	1	filtered in
TPS_060564	chr	889436	-	31	0	0	filtered in
TPS_060568	chr	890105	-	154	0	0	filtered in
TPS_060578	chr	894545	-	37	0	1	filtered in
TPS_060579	chr	894554	-	26	0	3	filtered in
TPS_060589	chr	895700	-	29	1.2e-11	0	filtered in
TPS_060590	chr	895710	-	182	0	3	filtered in
TPS_060606	chr	897413	-	15	0	1	filtered in
TPS_060620	chr	898940	-	19	7.1e-13	0	filtered in
TPS_060622	chr	899191	-	25	0	0	filtered in
TPS_060951	chr	917003	-	17	9.7e-13	0	filtered in
TPS_061946	chr	964553	-	197	0	0	filtered in
TPS_062054	chr	979823	-	66	0	0	filtered in
TPS_062069	chr	980978	-	47	0	23	filtered in
TPS_062093	chr	982010	-	21	0	0	filtered in
TPS_062236	chr	991600	-	23	0	1	filtered in
TPS_062428	chr	1007452	-	29	0	13	filtered in
TPS_062657	chr	1018699	-	50	0	4	filtered in
TPS_062664	chr	1018716	-	34	0	13	filtered in
TPS_062675	chr	1018781	-	47	0	15	filtered in
TPS_062685	chr	1018867	-	63	0	18	filtered in
TPS_062697	chr	1018894	-	39	0	4	filtered in
TPS_062715	chr	1018973	-	30	5.5e-15	9	filtered in
TPS_062892	chr	1020637	-	47	0	62	filtered in
TPS_063056	chr	1030765	-	44	0	24	filtered in
TPS_063175	chr	1033520	-	25	0	0	filtered in
TPS_063293	chr	1040057	-	33	0	0	filtered in
TPS_063778	chr	1062378	-	41	0	0	filtered in
TPS_063948	chr	1070858	-	19	4.8e-11	1	filtered in
TPS_063969	chr	1074730	-	20	0	0	filtered in
TPS_064034	chr	1079828	-	73	0	0	filtered in
TPS_064078	chr	1080820	-	32	5.6e-11	0	filtered in
TPS_064390	chr	1088805	-	30	0	5	filtered in
TPS_064393	chr	1088839	-	34	0	6	filtered in
TPS_064515	chr	1093526	-	17	5.4e-10	2	filtered in
TPS_064624	chr	1100369	-	21	8.9e-13	0	filtered in
TPS_064628	chr	1101211	-	17	0	0	filtered in
TPS_064630	chr	1101225	-	90	0	1	filtered in
TPS_064769	chr	1105809	-	93	0	0	filtered in
TPS_064782	chr	1109046	-	18	2.5e-10	1	filtered in
TPS_064836	chr	1124251	-	86	0	7	filtered in
TPS_065381	chr	1165075	-	21	0	0	filtered in
TPS_065526	chr	1173272	-	19	0	0	filtered in
TPS_066034	chr	1196445	-	31	0	8	filtered in
TPS_066143	chr	1211700	-	35	0	0	filtered in
TPS_066417	chr	1244604	-	36	0	0	filtered in
TPS_066771	chr	1263089	-	16	1.5e-10	0	filtered in
TPS_066889	chr	1265728	-	28	0	1	filtered in
TPS_067299	chr	1297124	-	27	0	4	filtered in
TPS_067314	chr	1297745	-	36	0	2	filtered in
TPS_067327	chr	1298117	-	35	0	8	filtered in
TPS_067433	chr	1309682	-	23	0	7	filtered in
TPS_067549	chr	1324916	-	18	1.4e-10	1	filtered in
TPS_067551	chr	1324925	-	28	0	1	filtered in
TPS_068198	chr	1381194	-	20	4e-12	1	filtered in
TPS_068207	chr	1381232	-	23	3e-14	31	filtered in
TPS_068219	chr	1381288	-	25	0	11	filtered in
TPS_068311	chr	1383048	-	723	0	1	filtered in
TPS_068317	chr	1383129	-	244	0	10	filtered in
TPS_068318	chr	1383216	-	7	0	0	filtered in
TPS_068320	chr	1383459	-	57	0	0	filtered in
TPS_068322	chr	1383589	-	34	0	1	filtered in
TPS_068396	chr	1393114	-	50	0	0	filtered in
TPS_068421	chr	1394407	-	46	0	7	filtered in
TPS_068585	chr	1408760	-	32	0	2	filtered in
TPS_068875	chr	1423897	-	20	6.7e-13	1	filtered in
TPS_069015	chr	1431050	-	21	2.9e-10	1	filtered in
TPS_069151	chr	1435469	-	36	0	0	filtered in
TPS_069326	chr	1441401	-	11	0	0	filtered in
TPS_069329	chr	1442304	-	1	8e-11	0	filtered in
TPS_070024	chr	1467072	-	51	0	3	filtered in
TPS_070768	chr	1519163	-	14	4e-10	0	filtered in
TPS_070907	chr	1525996	-	54	0	0	filtered in
TPS_070910	chr	1526077	-	63	0	2	filtered in
TPS_071004	chr	1533907	-	27	0	0	filtered in
TPS_071058	chr	1536386	-	53	0	1	filtered in
TPS_071214	chr	1542479	-	17	5.2e-11	0	filtered in
TPS_071518	chr	1566883	-	44	0	0	filtered in
TPS_071700	chr	1595712	-	66	0	13	filtered in
TPS_071710	chr	1595761	-	30	0	1	filtered in
TPS_071712	chr	1595793	-	30	0	0	filtered in
TPS_071714	chr	1595814	-	78	0	4	filtered in
TPS_071718	chr	1595850	-	34	0	10	filtered in
TPS_071723	chr	1595866	-	32	0	6	filtered in
TPS_072128	chr	1619623	-	88	0	0	filtered in
TPS_072193	chr	1625048	-	52	0	13	filtered in
TPS_072356	chr	1643694	-	19	1.5e-11	1	filtered in
TPS_073097	chr	1694724	-	25	6.6e-15	0	filtered in
TPS_073099	chr	1694823	-	91	0	2	filtered in
TPS_073101	chr	1694976	-	47	0	0	filtered in
TPS_073190	chr	1702686	-	23	4.7e-13	0	filtered in
TPS_073203	chr	1704868	-	202	0	0	filtered in
TPS_073204	chr	1705111	-	57	0	0	filtered in
TPS_073207	chr	1705241	-	32	0	1	filtered in
TPS_074807	chr	1768652	-	21	6.5e-13	3	filtered in
TPS_074957	chr	1785022	-	71	0	19	filtered in
TPS_075046	chr	1793749	-	21	4.7e-13	0	filtered in
TPS_075047	chr	1793969	-	19	2.3e-13	0	filtered in
TPS_075051	chr	1797429	-	90	0	0	filtered in
TPS_075338	chr	1808171	-	13	1.6e-10	1	filtered in
TPS_075348	chr	1811094	-	29	0	3	filtered in
TPS_075351	chr	1811134	-	27	0	0	filtered in
TPS_075859	chr	1838309	-	52	0	0	filtered in
TPS_075863	chr	1838332	-	44	0	12	filtered in
TPS_075870	chr	1838496	-	134	0	2	filtered in
TPS_075930	chr	1843418	-	20	0	0	filtered in
TPS_076028	chr	1856247	-	74	0	13	filtered in
TPS_076133	chr	1860509	-	36	0	31	filtered in
TPS_076579	chr	1874030	-	17	8.1e-10	39	filtered in
TPS_076601	chr	1874234	-	52	0	34	filtered in
TPS_076655	chr	1876895	-	36	0	0	filtered in
TPS_076664	chr	1881234	-	25	0	0	filtered in
TPS_076803	chr	1892383	-	118	0	6	filtered in
TPS_076838	chr	1894023	-	65	0	0	filtered in
TPS_076843	chr	1894677	-	41	0	0	filtered in
TPS_076849	chr	1894755	-	121	0	6	filtered in
TPS_076861	chr	1895124	-	19	0	9	filtered in
TPS_076882	chr	1895700	-	80	0	4	filtered in
TPS_076887	chr	1895773	-	12	0	3	filtered in
TPS_076897	chr	1895935	-	37	0	3	filtered in
TPS_076914	chr	1896194	-	52	0	2	filtered in
TPS_076926	chr	1896648	-	22	4.7e-13	0	filtered in
TPS_076941	chr	1898033	-	21	0	0	filtered in
TPS_076942	chr	1898132	-	99	0	0	filtered in
TPS_076944	chr	1898285	-	49	0	0	filtered in
TPS_076949	chr	1899310	-	183	0	0	filtered in
TPS_076950	chr	1899372	-	328	0	0	filtered in
TPS_076951	chr	1899424	-	69	0	0	filtered in
TPS_076953	chr	1899453	-	38	0	0	filtered in
TPS_076956	chr	1899797	-	45	0	2	filtered in
TPS_076958	chr	1899911	-	43	0	3	filtered in
TPS_076960	chr	1899941	-	70	0	2	filtered in
TPS_076965	chr	1899982	-	46	0	2	filtered in
TPS_076967	chr	1900126	-	47	0	0	filtered in
TPS_077062	chr	1909302	-	57	0	0	filtered in
TPS_077063	chr	1909396	-	106	0	0	filtered in
TPS_077064	chr	1909434	-	56	0	0	filtered in
TPS_077065	chr	1909442	-	60	0	0	filtered in
TPS_077574	chr	1921926	-	36	0	0	filtered in
TPS_077728	chr	1930880	-	37	0	36	filtered in
TPS_077833	chr	1933355	-	21	0	0	filtered in
TPS_077941	chr	1942797	-	25	0	0	filtered in
TPS_077945	chr	1943624	-	15	8.6e-10	2	filtered in
TPS_077966	chr	1945841	-	90	0	0	filtered in
TPS_078052	chr	1958214	-	52	0	1	filtered in
TPS_078662	chr	2026583	-	23	0	1	filtered in
TPS_078727	chr	2048157	-	21	6.6e-14	0	filtered in
TPS_078731	chr	2048479	-	39	0	0	filtered in
TPS_078787	chr	2056325	-	21	2.2e-14	0	filtered in
TPS_079272	chr	2086709	-	26	0	23	filtered in
TPS_079433	chr	2092265	-	28	0	8	filtered in
TPS_079589	chr	2099482	-	33	0	0	filtered in
TPS_079996	chr	2118566	-	13	1.7e-10	0	filtered in
TPS_080018	chr	2120107	-	41	0	6	filtered in
TPS_080039	chr	2120961	-	50	0	20	filtered in
TPS_080052	chr	2121919	-	77	0	6	filtered in
TPS_080055	chr	2122199	-	42	0	0	filtered in
TPS_080079	chr	2123320	-	23	0	2	filtered in
TPS_080088	chr	2123809	-	28	0	1	filtered in
TPS_080101	chr	2124459	-	24	0	0	filtered in
TPS_080110	chr	2125037	-	38	0	0	filtered in
TPS_080113	chr	2125142	-	14	7.5e-15	0	filtered in
TPS_080139	chr	2128023	-	24	0	0	filtered in
TPS_080145	chr	2128701	-	21	4e-10	0	filtered in
TPS_080193	chr	2130774	-	19	0	0	filtered in
TPS_080334	chr	2138879	-	31	0	5	filtered in
TPS_080340	chr	2139346	-	228	0	0	filtered in
TPS_080352	chr	2139764	-	22	1.6e-10	4	filtered in
TPS_080364	chr	2140243	-	15	8.1e-12	0	filtered in
TPS_080510	chr	2152009	-	35	0	0	filtered in
TPS_080553	chr	2155411	-	115	0	0	filtered in
TPS_080566	chr	2156410	-	29	0	0	filtered in
TPS_080620	chr	2162279	-	22	0	0	filtered in
TPS_081348	chr	2196110	-	133	0	0	filtered in
TPS_081354	chr	2196146	-	38	1.4e-14	20	filtered in
TPS_081358	chr	2196191	-	237	0	10	filtered in
TPS_081362	chr	2196278	-	201	0	0	filtered in
TPS_081363	chr	2196521	-	53	0	0	filtered in
TPS_081366	chr	2196651	-	31	0	1	filtered in
TPS_081647	chr	2208241	-	15	2.4e-10	0	filtered in
TPS_081661	chr	2210816	-	21	7.2e-12	0	filtered in
TPS_081665	chr	2211610	-	23	5.5e-14	0	filtered in
TPS_081788	chr	2222764	-	19	8.2e-14	0	filtered in
TPS_082052	chr	2250669	-	40	0	0	filtered in
TPS_082514	chr	2282370	-	17	1.4e-13	0	filtered in
TPS_082866	chr	2310144	-	60	0	0	filtered in
TPS_083440	chr	2342539	-	483	0	0	filtered in
TPS_083594	chr	2357682	-	36	0	1	filtered in
TPS_083868	chr	2375857	-	15	1.9e-10	1	filtered in
TPS_084348	chr	2400903	-	19	2e-10	3	filtered in
TPS_085985	chr	2450816	-	20	1e-11	0	filtered in
TPS_086359	chr	2471969	-	18	3.2e-13	1	filtered in
TPS_086431	chr	2474808	-	48	0	2	filtered in
TPS_086461	chr	2482678	-	28	0	7	filtered in
TPS_086464	chr	2482816	-	35	0	0	filtered in
TPS_087513	chr	2553186	-	39	0	16	filtered in
TPS_087520	chr	2553247	-	18	3.2e-10	11	filtered in
TPS_087529	chr	2553281	-	40	0	18	filtered in
TPS_087932	chr	2574519	-	24	1.2e-15	0	filtered in
TPS_088152	chr	2592703	-	86	0	0	filtered in
TPS_088437	chr	2606316	-	25	0	1	filtered in
TPS_089550	chr	2648872	-	233	0	0	filtered in
TPS_089551	chr	2648959	-	6	0	0	filtered in
TPS_089552	chr	2649008	-	32	0	0	filtered in
TPS_089553	chr	2649202	-	16	0	0	filtered in
TPS_089556	chr	2649332	-	34	0	1	filtered in
TPS_089570	chr	2651943	-	722	0	1	filtered in
TPS_089574	chr	2652024	-	243	0	0	filtered in
TPS_089575	chr	2652111	-	198	0	0	filtered in
TPS_089576	chr	2652354	-	54	0	0	filtered in
TPS_089578	chr	2652484	-	36	0	1	filtered in
TPS_089612	chr	2662920	-	11	5.1e-11	0	filtered in
TPS_089737	chr	2672861	-	12	7.9e-10	0	filtered in
TPS_089756	chr	2675606	-	29	0	0	filtered in
TPS_089884	chr	2697293	-	95	0	0	filtered in
TPS_090258	chr	2724926	-	16	1.3e-11	0	filtered in
TPS_090596	chr	2749912	-	27	0	0	filtered in
TPS_090597	chr	2749919	-	18	0	0	filtered in
TPS_090710	chr	2775010	-	23	0	0	filtered in
TPS_091303	chr	2789431	-	35	0	2	filtered in
TPS_091305	chr	2789442	-	48	0	0	filtered in
TPS_091353	chr	2792565	-	53	0	7	filtered in
TPS_091362	chr	2798603	-	38	0	0	filtered in
TPS_091411	chr	2801212	-	22	0	4	filtered in
TPS_091999	chr	2841581	-	16	2.6e-10	0	filtered in
