# Supplementary material for: Halobacterium salinarum and Haloferax volcanii Comparative Transcriptomics Reveals Conserved Transcriptional Processing Sites
Source: Genes (Basel). 2021 Jun 30;12(7):1018. doi: 10.3390/genes12071018 (PMC8303175; doi:10.3390/genes12071018)
Supplement: Supplementary file 1 [file genes-12-01018-s001.zip › Amr_et_al_genes_2021_v39-zipfile/Table_S9__TPS_Hsal_filtered_pvalue_TPS_asTPS_all.xls]

## Sheet: TPS_Hsalinarum
ID	Replicon	Position	Strand	Difference	p.Value	Positional.Uncertainty	Status			p-value < 10-9
TPS_107_1	chr	15473	+	104	0	0	filtered in			p-value >= 10-9
TPS_108_1	chr	15575	+	45	0	3	filtered in
TPS_109_1	chr	15593	+	70	0	7	filtered in
TPS_110_1	chr	15602	+	41	0	4	filtered in
TPS_161_1	chr	24115	+	40	0	1	filtered in
TPS_404_1	chr	49401	+	9	0	9	filtered in
TPS_406_1	chr	49552	+	45	0	0	filtered in
TPS_428_1	chr	54809	+	33	0	0	filtered in
TPS_430_1	chr	54891	+	69	0	3	filtered in
TPS_445_1	chr	57978	+	11	0	0	filtered in
TPS_581_1	chr	84761	+	29	0	0	filtered in
TPS_878_1	chr	138567	+	24	0	9	filtered in
TPS_1169_1	chr	225602	+	5	2.6e-11	0	filtered in
TPS_1303_1	chr	245845	+	16	8.4e-10	10	filtered in
TPS_1304_1	chr	245892	+	48	0	8	filtered in
TPS_1812_1	chr	410089	+	19	1.2e-14	0	filtered in
TPS_1813_1	chr	410107	+	30	0	2	filtered in
TPS_1870_1	chr	431581	+	57	0	0	filtered in
TPS_1972_1	chr	461783	+	255	0	6	filtered in
TPS_1990_1	chr	466970	+	81	0	0	filtered in
TPS_2201_1	chr	518328	+	18	4.6e-11	2	filtered in
TPS_2320_1	chr	539709	+	18	0	1	filtered in
TPS_2451_1	chr	580452	+	42	0	7	filtered in
TPS_2452_1	chr	580466	+	51	0	10	filtered in
TPS_2623_1	chr	638592	+	10	1.8e-11	0	filtered in
TPS_2782_1	chr	682690	+	42	0	0	filtered in
TPS_2795_1	chr	697825	+	41	0	8	filtered in
TPS_2842_1	chr	721129	+	24	0	15	filtered in
TPS_2845_1	chr	722371	+	13	2.2e-11	0	filtered in
TPS_2979_1	chr	736012	+	18	5.5e-11	17	filtered in
TPS_2998_1	chr	747284	+	18	8.9e-15	1	filtered in
TPS_3056_1	chr	756758	+	14	0	0	filtered in
TPS_3254_1	chr	795289	+	520	0	3	filtered in
TPS_3699_1	chr	902453	+	68	0	42	filtered in
TPS_3875_1	chr	953755	+	26	0	1	filtered in
TPS_3940_1	chr	983932	+	55	0	15	filtered in
TPS_3941_1	chr	983968	+	105	0	4	filtered in
TPS_3974_1	chr	990053	+	30	0	0	filtered in
TPS_4034_1	chr	999586	+	19	3.6e-15	3	filtered in
TPS_4051_1	chr	1016848	+	17	1e-12	0	filtered in
TPS_4133_1	chr	1041152	+	42	0	3	filtered in
TPS_4199_1	chr	1060483	+	106	0	10	filtered in
TPS_4260_1	chr	1081082	+	133	0	5	filtered in
TPS_4590_1	chr	1183557	+	71	0	4	filtered in
TPS_4592_1	chr	1184021	+	73	0	8	filtered in
TPS_4631_1	chr	1190207	+	59	0	0	filtered in
TPS_4781_1	chr	1233743	+	39	0	3	filtered in
TPS_5201_1	chr	1332943	+	17	2.1e-10	0	filtered in
TPS_5287_1	chr	1345856	+	34	0	8	filtered in
TPS_5376_1	chr	1378370	+	107	0	15	filtered in
TPS_5468_1	chr	1414117	+	37	0	7	filtered in
TPS_5549_1	chr	1428438	+	14	0	0	filtered in
TPS_5568_1	chr	1437840	+	20	0	0	filtered in
TPS_5746_1	chr	1500941	+	84	0	0	filtered in
TPS_5750_1	chr	1501272	+	21	0	0	filtered in
TPS_5817_1	chr	1536979	+	67	0	0	filtered in
TPS_5859_1	chr	1547323	+	33	0	0	filtered in
TPS_5967_1	chr	1577811	+	22	0	0	filtered in
TPS_6069_1	chr	1596149	+	58	0	0	filtered in
TPS_6119_1	chr	1610840	+	24	2.1e-15	0	filtered in
TPS_6167_1	chr	1627554	+	16	0	0	filtered in
TPS_6287_1	chr	1666827	+	5	0	0	filtered in
TPS_6422_1	chr	1693326	+	87	0	1	filtered in
TPS_6580_1	chr	1746261	+	50	0	4	filtered in
TPS_6597_1	chr	1751668	+	18	7.1e-12	41	filtered in
TPS_6608_1	chr	1754618	+	8	0	0	filtered in
TPS_6751_1	chr	1783245	+	30	1.8e-12	1	filtered in
TPS_6900_1	chr	1830544	+	121	0	0	filtered in
TPS_6985_1	chr	1849864	+	38	0	20	filtered in
TPS_6986_1	chr	1849979	+	31	0	10	filtered in
TPS_7201_1	chr	1899695	+	16	3.8e-14	1	filtered in
TPS_7267_1	chr	1916178	+	27	0	0	filtered in
TPS_7447_1	chr	1948682	+	30	0	23	filtered in
TPS_7450_1	chr	1948773	+	31	0	17	filtered in
TPS_7677_1	chr	1988300	+	17	4e-10	0	filtered in
TPS_7863_1	chr	3715	-	11	0	0	filtered in
TPS_7926_1	chr	14886	-	16	4.9e-10	0	filtered in
TPS_8098_1	chr	41939	-	15	6e-14	3	filtered in
TPS_8100_1	chr	42730	-	18	5.6e-10	1	filtered in
TPS_8105_1	chr	43110	-	157	0	0	filtered in
TPS_8106_1	chr	43130	-	46	0	0	filtered in
TPS_8107_1	chr	43258	-	51	0	35	filtered in
TPS_8108_1	chr	43292	-	44	0	0	filtered in
TPS_8111_1	chr	43338	-	42	0	0	filtered in
TPS_8116_1	chr	43565	-	20	5.3e-11	0	filtered in
TPS_8124_1	chr	44056	-	482	0	10	filtered in
TPS_8186_1	chr	48968	-	74	0	2	filtered in
TPS_8208_1	chr	53274	-	31	0	0	filtered in
TPS_8383_1	chr	87678	-	20	2.5e-14	0	filtered in
TPS_8391_1	chr	89896	-	15	3.8e-12	0	filtered in
TPS_8398_1	chr	91078	-	18	0	0	filtered in
TPS_8492_1	chr	119001	-	86	0	5	filtered in
TPS_8534_1	chr	138422	-	23	0	0	filtered in
TPS_8688_1	chr	178121	-	45	0	1	filtered in
TPS_8694_1	chr	178297	-	41	0	0	filtered in
TPS_8696_1	chr	178338	-	27	8.2e-12	1	filtered in
TPS_8697_1	chr	178348	-	140	0	4	filtered in
TPS_8785_1	chr	202466	-	15	2.9e-13	1	filtered in
TPS_8827_1	chr	213579	-	0	2.2e-14	0	filtered in
TPS_8846_1	chr	215982	-	12	0	0	filtered in
TPS_8855_1	chr	225294	-	23	0	0	filtered in
TPS_8905_1	chr	244121	-	24	0	7	filtered in
TPS_9113_1	chr	280436	-	17	3.2e-11	9	filtered in
TPS_9181_1	chr	297089	-	21	1.3e-12	0	filtered in
TPS_9298_1	chr	314092	-	22	0	2	filtered in
TPS_9661_1	chr	411928	-	20	9.2e-14	3	filtered in
TPS_9662_1	chr	411958	-	31	0	24	filtered in
TPS_9983_1	chr	464567	-	82	0	0	filtered in
TPS_9984_1	chr	464577	-	167	0	3	filtered in
TPS_9988_1	chr	465099	-	68	0	0	filtered in
TPS_10117_1	chr	511831	-	19	0	0	filtered in
TPS_10352_1	chr	574969	-	26	0	0	filtered in
TPS_10353_1	chr	575198	-	8	0	2	filtered in
TPS_10355_1	chr	575818	-	20	8.4e-11	0	filtered in
TPS_10488_1	chr	618522	-	12	0	0	filtered in
TPS_10533_1	chr	630171	-	7	3.5e-14	0	filtered in
TPS_10535_1	chr	633520	-	16	7e-10	0	filtered in
TPS_10715_1	chr	689173	-	12	0	0	filtered in
TPS_11098_1	chr	751239	-	89	0	1	filtered in
TPS_11100_1	chr	751369	-	22	7.9e-14	0	filtered in
TPS_11208_1	chr	771186	-	44	0	8	filtered in
TPS_11274_1	chr	796168	-	18	1.2e-11	5	filtered in
TPS_11385_1	chr	814001	-	15	1.1e-11	0	filtered in
TPS_11434_1	chr	833475	-	37	0	0	filtered in
TPS_11436_1	chr	833899	-	37	0	8	filtered in
TPS_11723_1	chr	895474	-	24	0	12	filtered in
TPS_11787_1	chr	915884	-	36	0	3	filtered in
TPS_11815_1	chr	920784	-	128	0	11	filtered in
TPS_11819_1	chr	921789	-	48	0	10	filtered in
TPS_11889_1	chr	947766	-	19	1.7e-13	3	filtered in
TPS_11934_1	chr	955104	-	40	0	1	filtered in
TPS_12145_1	chr	1026467	-	16	1.9e-10	14	filtered in
TPS_12436_1	chr	1097419	-	28	0	0	filtered in
TPS_12444_1	chr	1102429	-	16	1.4e-12	5	filtered in
TPS_12506_1	chr	1129886	-	22	0	0	filtered in
TPS_12595_1	chr	1147282	-	20	0	3	filtered in
TPS_12621_1	chr	1172740	-	17	0	0	filtered in
TPS_12753_1	chr	1210008	-	19	3.5e-12	0	filtered in
TPS_13524_1	chr	1419816	-	21	3.7e-12	29	filtered in
TPS_13561_1	chr	1422611	-	20	4.1e-16	3	filtered in
TPS_13566_1	chr	1425095	-	14	0	0	filtered in
TPS_13721_1	chr	1474929	-	45	0	0	filtered in
TPS_14132_1	chr	1544525	-	66	0	0	filtered in
TPS_14145_1	chr	1547208	-	46	0	22	filtered in
TPS_14163_1	chr	1549619	-	22	4.7e-10	19	filtered in
TPS_14209_1	chr	1558942	-	37	0	6	filtered in
TPS_14609_1	chr	1645930	-	23	0	0	filtered in
TPS_14712_1	chr	1669198	-	14	7.3e-10	0	filtered in
TPS_14808_1	chr	1697280	-	14	3e-10	15	filtered in
TPS_14900_1	chr	1719393	-	11	1.8e-12	0	filtered in
TPS_15347_1	chr	1808692	-	36	0	10	filtered in
TPS_15392_1	chr	1825019	-	14	4.9e-10	0	filtered in
TPS_15493_1	chr	1833778	-	97	0	21	filtered in
TPS_15494_1	chr	1833801	-	42	1.1e-10	5	filtered in
TPS_15507_1	chr	1834894	-	30	0	11	filtered in
TPS_15537_1	chr	1839294	-	14	0	0	filtered in
TPS_15562_1	chr	1843860	-	24	0	2	filtered in
TPS_15621_1	chr	1849078	-	13	2.4e-10	0	filtered in
TPS_15673_1	chr	1862525	-	14	8.3e-10	0	filtered in
TPS_15677_1	chr	1863268	-	56	0	7	filtered in
TPS_15681_1	chr	1863423	-	23	3.3e-10	3	filtered in
TPS_15799_1	chr	1902567	-	174	0	10	filtered in
TPS_15806_1	chr	1905362	-	31	0	1	filtered in
TPS_15861_1	chr	1923521	-	15	2.6e-11	0	filtered in
TPS_15863_1	chr	1924487	-	27	0	0	filtered in
TPS_15865_1	chr	1926203	-	85	0	1	filtered in
TPS_15943_1	chr	1945619	-	49	0	21	filtered in
TPS_15944_1	chr	1945635	-	20	2.7e-10	15	filtered in
TPS_16004_1	chr	1963446	-	15	1.9e-12	0	filtered in
TPS_16146_1	chr	1989527	-	46	0	23	filtered in
TPS_16149_1	chr	1989602	-	17	3.4e-10	33	filtered in
TPS_16405_1	plasmid_pNRC100	5548	+	23	2.5e-13	6	filtered in
TPS_16461_1	plasmid_pNRC100	21886	+	29	7.7e-10	4	filtered in
TPS_16751_1	plasmid_pNRC100	74372	+	24	1.1e-11	0	filtered in
TPS_16754_1	plasmid_pNRC100	75236	+	67	0	1	filtered in
TPS_16788_1	plasmid_pNRC100	91212	+	25	0	0	filtered in
TPS_16964_1	plasmid_pNRC100	123527	+	40	0	0	filtered in
TPS_16966_1	plasmid_pNRC100	123626	+	29	1.4e-11	16	filtered in
TPS_17037_1	plasmid_pNRC100	133470	+	63	0	0	filtered in
TPS_17226_1	plasmid_pNRC100	186551	+	125	0	3	filtered in
TPS_17232_1	plasmid_pNRC100	186715	+	24	2.4e-10	0	filtered in
TPS_17239_1	plasmid_pNRC100	188845	+	514	0	0	filtered in
TPS_17339_1	plasmid_pNRC100	9303	-	40	0	0	filtered in
TPS_17340_1	plasmid_pNRC100	9522	-	27	0	0	filtered in
TPS_17345_1	plasmid_pNRC100	12403	-	23	1.4e-11	1	filtered in
TPS_17464_1	plasmid_pNRC100	24983	-	75	0	1	filtered in
TPS_17465_1	plasmid_pNRC100	25244	-	33	0	0	filtered in
TPS_17550_1	plasmid_pNRC100	34544	-	537	0	0	filtered in
TPS_17557_1	plasmid_pNRC100	36674	-	30	0	0	filtered in
TPS_17564_1	plasmid_pNRC100	36838	-	119	0	0	filtered in
TPS_17742_1	plasmid_pNRC100	81689	-	96	0	0	filtered in
TPS_17744_1	plasmid_pNRC100	81984	-	70	0	0	filtered in
TPS_17852_1	plasmid_pNRC100	97399	-	90	0	3	filtered in
TPS_17859_1	plasmid_pNRC100	98756	-	21	8e-10	0	filtered in
TPS_17876_1	plasmid_pNRC100	105573	-	88	0	8	filtered in
TPS_17897_1	plasmid_pNRC100	107692	-	47	0	5	filtered in
TPS_17910_1	plasmid_pNRC100	108716	-	31	0	6	filtered in
TPS_17911_1	plasmid_pNRC100	108724	-	28	0	0	filtered in
TPS_17912_1	plasmid_pNRC100	108765	-	40	0	1	filtered in
TPS_17985_1	plasmid_pNRC100	126540	-	161	0	3	filtered in
TPS_18006_1	plasmid_pNRC100	129714	-	55	0	0	filtered in
TPS_18060_1	plasmid_pNRC100	147022	-	329	0	10	filtered in
TPS_18076_1	plasmid_pNRC100	149569	-	34	0	0	filtered in
TPS_18249_1	plasmid_pNRC200	2834	+	29	0	0	filtered in
TPS_18267_1	plasmid_pNRC200	5548	+	17	0	6	filtered in
TPS_18331_1	plasmid_pNRC200	21886	+	30	0	0	filtered in
TPS_18432_1	plasmid_pNRC200	33673	+	21	8.6e-15	0	filtered in
TPS_18608_1	plasmid_pNRC200	74372	+	19	0	0	filtered in
TPS_18612_1	plasmid_pNRC200	75236	+	73	0	4	filtered in
TPS_18853_1	plasmid_pNRC200	135840	+	10	0	0	filtered in
TPS_18869_1	plasmid_pNRC200	138845	+	77	0	0	filtered in
TPS_18925_1	plasmid_pNRC200	154407	+	16	1.5e-10	4	filtered in
TPS_18930_1	plasmid_pNRC200	156925	+	59	0	0	filtered in
TPS_18975_1	plasmid_pNRC200	166984	+	74	0	0	filtered in
TPS_19046_1	plasmid_pNRC200	184367	+	22	3.4e-15	47	filtered in
TPS_19065_1	plasmid_pNRC200	186340	+	15	0	0	filtered in
TPS_19099_1	plasmid_pNRC200	197109	+	109	0	15	filtered in
TPS_19184_1	plasmid_pNRC200	212392	+	794	0	10	filtered in
TPS_19185_1	plasmid_pNRC200	212416	+	172	0	7	filtered in
TPS_19190_1	plasmid_pNRC200	212696	+	48	0	16	filtered in
TPS_19346_1	plasmid_pNRC200	247380	+	17	4.8e-11	0	filtered in
TPS_19573_1	plasmid_pNRC200	309354	+	46	0	24	filtered in
TPS_19585_1	plasmid_pNRC200	315165	+	25	3e-11	11	filtered in
TPS_19605_1	plasmid_pNRC200	321282	+	26	0	0	filtered in
TPS_19608_1	plasmid_pNRC200	321484	+	80	0	4	filtered in
TPS_19611_1	plasmid_pNRC200	321532	+	18	2.1e-10	5	filtered in
TPS_19619_1	plasmid_pNRC200	324314	+	122	0	3	filtered in
TPS_19620_1	plasmid_pNRC200	324324	+	19	9.1e-11	1	filtered in
TPS_19631_1	plasmid_pNRC200	325688	+	27	0	0	filtered in
TPS_19632_1	plasmid_pNRC200	326042	+	36	0	0	filtered in
TPS_19637_1	plasmid_pNRC200	326778	+	20	5e-11	0	filtered in
TPS_19705_1	plasmid_pNRC200	337435	+	62	0	1	filtered in
TPS_19709_1	plasmid_pNRC200	339456	+	312	0	12	filtered in
TPS_19735_1	plasmid_pNRC200	355075	+	20	0	0	filtered in
TPS_19773_1	plasmid_pNRC200	360630	+	119	0	3	filtered in
TPS_19774_1	plasmid_pNRC200	360640	+	24	8.8e-12	1	filtered in
TPS_19779_1	plasmid_pNRC200	360794	+	29	0	0	filtered in
TPS_19786_1	plasmid_pNRC200	362924	+	517	0	0	filtered in
TPS_19875_1	plasmid_pNRC200	9522	-	24	0	0	filtered in
TPS_19882_1	plasmid_pNRC200	12403	-	22	8.2e-12	1	filtered in
TPS_20018_1	plasmid_pNRC200	24983	-	69	0	1	filtered in
TPS_20019_1	plasmid_pNRC200	25244	-	26	0	2	filtered in
TPS_20101_1	plasmid_pNRC200	34544	-	527	0	0	filtered in
TPS_20110_1	plasmid_pNRC200	36674	-	25	8e-11	0	filtered in
TPS_20114_1	plasmid_pNRC200	36838	-	128	0	3	filtered in
TPS_20155_1	plasmid_pNRC200	42393	-	27	0	0	filtered in
TPS_20176_1	plasmid_pNRC200	58012	-	306	0	14	filtered in
TPS_20183_1	plasmid_pNRC200	60033	-	55	0	1	filtered in
TPS_20395_1	plasmid_pNRC200	97399	-	89	0	3	filtered in
TPS_20420_1	plasmid_pNRC200	105327	-	20	0	0	filtered in
TPS_20421_1	plasmid_pNRC200	105573	-	88	0	0	filtered in
TPS_20434_1	plasmid_pNRC200	107692	-	47	0	5	filtered in
TPS_20443_1	plasmid_pNRC200	108716	-	29	1e-11	6	filtered in
TPS_20444_1	plasmid_pNRC200	108724	-	22	0	3	filtered in
TPS_20445_1	plasmid_pNRC200	108765	-	43	0	1	filtered in
TPS_20494_1	plasmid_pNRC200	130463	-	13	1.4e-11	0	filtered in
TPS_20495_1	plasmid_pNRC200	130956	-	17	4.3e-10	1	filtered in
TPS_20499_1	plasmid_pNRC200	132987	-	50	0	0	filtered in
TPS_20633_1	plasmid_pNRC200	163877	-	15	2.7e-10	5	filtered in
TPS_20662_1	plasmid_pNRC200	169655	-	20	5.8e-12	5	filtered in
TPS_20729_1	plasmid_pNRC200	198021	-	11	4.4e-10	0	filtered in
TPS_20806_1	plasmid_pNRC200	222276	-	21	3.9e-13	1	filtered in
TPS_21024_1	plasmid_pNRC200	265284	-	55	0	0	filtered in
TPS_21290_1	plasmid_pNRC200	328388	-	19	1.8e-12	0	filtered in
TPS_21294_1	plasmid_pNRC200	328515	-	1116	0	8	filtered in
